# Supplementary material for: Proteomic Profiling of the Liver, Hepatic Lymph Nodes, and Spleen of Buffaloes Infected with Fasciola gigantica
Source: Pathogens. 2020 Nov 24;9(12):982. doi: 10.3390/pathogens9120982 (PMC7759843; doi:10.3390/pathogens9120982)
Supplement: Supplementary file 1 [file pathogens-09-00982-s001.zip]

Archive with 8 entries (7 files):
- 994723-Supplementary Files-final/
- 994723-Supplementary Files-final/Figure S1.pdf
- 994723-Supplementary Files-final/Figure S2.pdf
- 994723-Supplementary Files-final/Table S1.xlsx
- 994723-Supplementary Files-final/Table S2.xlsx
- 994723-Supplementary Files-final/Table S3.xlsx
- 994723-Supplementary Files-final/Table S4.xlsx
- 994723-Supplementary Files-final/Table S5.xlsx
