# Supplementary material for: Proteomic Profiling of the Liver, Hepatic Lymph Nodes, and Spleen of Buffaloes Infected with Fasciola gigantica
Source: Pathogens. 2020 Nov 24;9(12):982. doi: 10.3390/pathogens9120982 (PMC7759843; doi:10.3390/pathogens9120982)
Supplement: Supplementary file 1 [file pathogens-09-00982-s001.zip › 994723-Supplementary Files-final/Table S1.xlsx]

## Sheet: Sheet1
Table S1: Summary of protein identification data in the present study.
Infected Tissue	Total Spectra	Peptide	Protein
Liver_3 dpi	286191	7713	2134
Liver_42 dpi	306606	15598	2619
Liver_70 dpi	296594	9409	2165
hLNs_3 dpi	309674	19361	4145
hLNs_42 dpi	288601	11957	3450
hLNs_70 dpi	296594	10203	2991
Spleen_3 dpi	331481	14916	2845
Spleen_42 dpi	315550	13030	2680
Spleen_70 dpi	315736	13491	2887
