# Supplementary material for: Proteomic Profiling of the Liver, Hepatic Lymph Nodes, and Spleen of Buffaloes Infected with Fasciola gigantica
Source: Pathogens. 2020 Nov 24;9(12):982. doi: 10.3390/pathogens9120982 (PMC7759843; doi:10.3390/pathogens9120982)
Supplement: Supplementary file 1 [file pathogens-09-00982-s001.zip › 994723-Supplementary Files-final/Table S2.xlsx]

## Sheet: Sheet1
Table S2: Details of the proteins in infected tissues that were not differentially altered at any time point.
Protein Entry	Gene Names	Protein Description	Tissues
F1MCZ7	UBTF	Uncharacterized protein	Liver; Spleen; hLNs
A4IFE9	TM9SF1	Transmembrane 9 superfamily member 1	Liver; Spleen; hLNs
F1N0N6	CZIB	CXXC motif containing zinc binding protein	Liver; Spleen; hLNs
P08760	AK3	GTP:AMP phosphotransferase AK3, mitochondrial (EC 2.7.4.10) (Adenylate kinase 3) (AK 3) (Adenylate kinase 3 alpha-like 1)	Liver; Spleen; hLNs
Q3T0T1	PSMB10	Proteasome subunit beta type-10 (EC 3.4.25.1) (Proteasome subunit beta-2i)	Liver; Spleen; hLNs
A7MBJ5	CAND1	Cullin-associated NEDD8-dissociated protein 1 (Cullin-associated and neddylation-dissociated protein 1)	Liver; Spleen; hLNs
Q5E9F9	PSMC2	26S proteasome regulatory subunit 7 (26S proteasome AAA-ATPase subunit RPT1) (Proteasome 26S subunit ATPase 2)	Liver; Spleen; hLNs
F1MU79	FKBP4	Peptidylprolyl isomerase (EC 5.2.1.8)	Liver; Spleen; hLNs
P42899	RPLP2	60S acidic ribosomal protein P2	Liver; Spleen; hLNs
E1BE28	ATL2	Atlastin GTPase 2	Liver; Spleen; hLNs
P11017	GNB2	Guanine nucleotide-binding protein G(I)/G(S)/G(T) subunit beta-2 (G protein subunit beta-2) (Transducin beta chain 2)	Liver; Spleen; hLNs
Q02375	NDUFS4	NADH dehydrogenase [ubiquinone] iron-sulfur protein 4, mitochondrial (Complex I-18 kDa) (CI-18 kDa) (Complex I-AQDQ) (CI-AQDQ) (NADH-ubiquinone oxidoreductase 18 kDa subunit)	Liver; Spleen; hLNs
A3KMV2	RAD23A	UV excision repair protein RAD23 homolog A	Liver; Spleen; hLNs
A4FUE1	PPP1R8	Nuclear inhibitor of protein phosphatase 1 (Protein phosphatase 1, regulatory (Inhibitor) subunit 8)	Liver; Spleen; hLNs
Q1RMH8	SNX3	Sorting nexin-3	Liver; Spleen; hLNs
F1MSA1	PPT1	Palmitoyl-protein hydrolase 1 (EC 3.1.2.22) (Palmitoyl-protein thioesterase 1)	Liver; Spleen; hLNs
F1N3H1	CALU	Calumenin	Liver; Spleen; hLNs
A6QQV4	METTL3	METTL3 protein	Liver; Spleen; hLNs
A3KN22	UBE2M	NEDD8-conjugating enzyme Ubc12 (EC 2.3.2.34) (NEDD8 carrier protein) (Ubiquitin-conjugating enzyme E2 M)	Liver; Spleen; hLNs
Q3T105	GALE	UDP-glucose 4-epimerase (EC 5.1.3.2) (Galactowaldenase) (UDP-N-acetylglucosamine 4-epimerase) (UDP-GlcNAc 4-epimerase) (EC 5.1.3.7) (UDP-galactosamine 4-epimerase) (UDP-GalNAc 4-epimerase) (UDP-galactose 4-epimerase)	Liver; Spleen; hLNs
Q0VCD2	TUBG1	Tubulin gamma-1 chain (Gamma-1-tubulin)	Liver; Spleen; hLNs
Q2YDE4	PSMA6	Proteasome subunit alpha type-6	Liver; Spleen; hLNs
Q2HJH1	DNPEP	Aspartyl aminopeptidase (EC 3.4.11.21)	Liver; Spleen; hLNs
F1N7U2	NPLOC4	NPL4 homolog, ubiquitin recognition factor	Liver; Spleen; hLNs
A7MBD4	FARSA	Phenylalanine--tRNA ligase (EC 6.1.1.20)	Liver; Spleen; hLNs
Q3ZBL1	ADI1	1,2-dihydroxy-3-keto-5-methylthiopentene dioxygenase (EC 1.13.11.54) (Acireductone dioxygenase (Fe(2+)-requiring)) (ARD) (Fe-ARD) (Membrane-type 1 matrix metalloproteinase cytoplasmic tail-binding protein 1) (MTCBP-1)	Liver; Spleen; hLNs
H6V5H1	BoLA-NC	MHC class I antigen (Fragment)	Liver; Spleen; hLNs
Q3T0Y1	OTUB1	Ubiquitin thioesterase (EC 3.4.19.12)	Liver; Spleen; hLNs
Q3ZCI9	CCT8	T-complex protein 1 subunit theta (TCP-1-theta) (CCT-theta)	Liver; Spleen; hLNs
F1MG56	PPP2R2A	Serine/threonine-protein phosphatase 2A 55 kDa regulatory subunit B	Liver; Spleen; hLNs
E1BJG5	TRIM28	Tripartite motif containing 28	Liver; Spleen; hLNs
A5D7P3	PAFAH1B1	Platelet-activating factor acetylhydrolase IB subunit alpha (Lissencephaly-1 protein) (LIS-1) (PAF acetylhydrolase 45 kDa subunit) (PAF-AH 45 kDa subunit) (PAF-AH alpha) (PAFAH alpha)	Liver; Spleen; hLNs
Q0P5L5	SUMF1	Formylglycine-generating enzyme (FGE) (EC 1.8.3.7) (C-alpha-formylglycine-generating enzyme 1) (Sulfatase-modifying factor 1)	Liver; Spleen; hLNs
A6QNT8	SEC24A	Protein transport protein Sec24A (SEC24-related protein A)	Liver; Spleen; hLNs
G5E5T5	None	Uncharacterized protein	Liver; Spleen; hLNs
F1MR86	FHL1	Four and a half LIM domains 1	Liver; Spleen; hLNs
F1MN61	EEA1	Early endosome antigen 1	Liver; Spleen; hLNs
Q0V8A3	CASTOR1	Cytosolic arginine sensor for mTORC1 subunit 1 (GATS-like protein 3)	Liver; Spleen; hLNs
G5E630	USP9X	Ubiquitinyl hydrolase 1 (EC 3.4.19.12)	Liver; Spleen; hLNs
F1MHQ4	FABP4	Adipocyte-type fatty acid-binding protein (Fatty acid-binding protein 4) (Fatty acid-binding protein, adipocyte)	Liver; Spleen; hLNs
Q3T147	DDX39B	Spliceosome RNA helicase DDX39B (EC 3.6.4.13) (56 kDa U2AF65-associated protein) (DEAD box protein UAP56)	Liver; Spleen; hLNs
A6QLC8	TRAPPC12	TTC15 protein (Trafficking protein particle complex 12)	Liver; Spleen; hLNs
A4FUX9	VPS45	VPS45 protein	Liver; Spleen; hLNs
Q2HJI1	SDHA	Succinate dehydrogenase [ubiquinone] flavoprotein subunit, mitochondrial (EC 1.3.5.1)	Liver; Spleen; hLNs
Q28824	MYLK	Myosin light chain kinase, smooth muscle (MLCK) (smMLCK) (EC 2.7.11.18) (Telokin) [Cleaved into: Myosin light chain kinase, smooth muscle, deglutamylated form]	Liver; Spleen; hLNs
A7YWQ4	SNTB2	SNTB2 protein	Liver; Spleen; hLNs
Q2KJ39	RCN3	Reticulocalbin-3	Liver; Spleen; hLNs
Q3T102	EIF3E	Eukaryotic translation initiation factor 3 subunit E (eIF3e) (Eukaryotic translation initiation factor 3 subunit 6) (eIF-3 p48)	Liver; Spleen; hLNs
F1MX73	MIPEP	Mitochondrial intermediate peptidase	Liver; Spleen; hLNs
A5PK55	PARVA	PARVA protein	Liver; Spleen; hLNs
Q56JU9	RPS24	40S ribosomal protein S24	Liver; Spleen; hLNs
E1BJD2	DDX42	RNA helicase (EC 3.6.4.13)	Liver; Spleen; hLNs
F1MVX2	LANCL1	Glutathione S-transferase LANCL1 (EC 2.5.1.18) (40 kDa erythrocyte membrane protein) (p40) (LanC-like protein 1)	Liver; Spleen; hLNs
F1MPA1	VPS35L	None	Liver; Spleen; hLNs
F1MFJ6	TBL1XR1	Uncharacterized protein	Liver; Spleen; hLNs
F1MZN7	SNX2	Sorting nexin-2	Liver; Spleen; hLNs
Q3SZJ9	PMM2	Phosphomannomutase 2 (PMM 2) (EC 5.4.2.8)	Liver; Spleen; hLNs
E1B8P9	MAPK3	Mitogen-activated protein kinase (EC 2.7.11.24)	Liver; Spleen; hLNs
A7Z057	YWHAG	14-3-3 protein gamma (YWHAG protein)	Liver; Spleen; hLNs
A2VEA3	ARIH1	E3 ubiquitin-protein ligase ARIH1 (EC 2.3.2.31) (Protein ariadne-1 homolog) (ARI-1) (RING-type E3 ubiquitin transferase ARIH1)	Liver; Spleen; hLNs
Q2TA42	ARGLU1	Arginine and glutamate-rich protein 1	Liver; Spleen; hLNs
A4IFE6	ABCE1	ABCE1 protein (ATP binding cassette subfamily E member 1)	Liver; Spleen; hLNs
A7MB48	KTN1	KTN1 protein	Liver; Spleen; hLNs
C3V9V8	PSMD9	26S proteasome non-ATPase regulatory subunit 9 (26S proteasome regulatory subunit p27)	Liver; Spleen; hLNs
Q3T0K2	CCT3	T-complex protein 1 subunit gamma (TCP-1-gamma) (CCT-gamma)	Liver; Spleen; hLNs
Q1RML6	TRNT1	tRNA nucleotidyl transferase 1 (tRNA nucleotidyl transferase, CCA-adding, 1)	Liver; Spleen; hLNs
A4IFI4	PAOX	PAOX protein	Liver; Spleen; hLNs
F1MTX7	DARS1	Aspartate--tRNA ligase, cytoplasmic (EC 6.1.1.12) (Aspartyl-tRNA synthetase)	Liver; Spleen; hLNs
F1MCX5	MAPKAPK2	Non-specific serine/threonine protein kinase (EC 2.7.11.1)	Liver; Spleen; hLNs
Q32L22	POLR1C	DNA-directed RNA polymerases I and III subunit RPAC1 (DNA-directed RNA polymerase I subunit C) (RNA polymerases I and III subunit AC1)	Liver; Spleen; hLNs
G3MZK0	ADO	2-aminoethanethiol dioxygenase	Liver; Spleen; hLNs
Q2HJF7	CAMK2D	Calcium/calmodulin-dependent protein kinase type II subunit delta (CaM kinase II subunit delta) (CaMK-II subunit delta) (EC 2.7.11.17)	Liver; Spleen; hLNs
E1B717	ARMC10	Armadillo repeat containing 10	Liver; Spleen; hLNs
Q5E9K0	PSMB2	Proteasome subunit beta type-2 (EC 3.4.25.1)	Liver; Spleen; hLNs
A1A4I9	UFL1	E3 UFM1-protein ligase 1 (EC 2.3.2.-) (E3 UFM1-protein transferase 1)	Liver; Spleen; hLNs
Q2HJH9	PDCD5	Programmed cell death protein 5	Liver; Spleen; hLNs
F1N5K2	TTLL12	None	Liver; Spleen; hLNs
A1A4I8	XPO7	Exportin 7 (XPO7 protein)	Liver; Spleen; hLNs
F1MT41	PTGFRN	Prostaglandin F2 receptor inhibitor	Liver; Spleen; hLNs
F1MM88	NEK9	NIMA related kinase 9	Liver; Spleen; hLNs
E1BH79	EFL1	Elongation factor like GTPase 1	Liver; Spleen; hLNs
A5PKH8	PGM2L1	PGM2L1 protein (Phosphoglucomutase 2 like 1)	Liver; Spleen; hLNs
F1N549	DPYD	Dihydropyrimidine dehydrogenase [NADP(+)] (DHPDHase) (DPD) (EC 1.3.1.2) (Dihydrothymine dehydrogenase) (Dihydrouracil dehydrogenase)	Liver; Spleen; hLNs
G3X757	VCP	15S Mg(2+)-ATPase p97 subunit (EC 3.6.4.6) (Transitional endoplasmic reticulum ATPase) (Valosin-containing protein)	Liver; Spleen; hLNs
Q3ZCA7	GNAI3	G protein subunit alpha i3 (Guanine nucleotide binding protein (G protein), alpha inhibiting activity polypeptide 3)	Liver; Spleen; hLNs
Q3SZA0	COPS4	COP9 signalosome complex subunit 4 (SGN4) (Signalosome subunit 4)	Liver; Spleen; hLNs
A6H788	SNRPA1	SNRPA1 protein (Small nuclear ribonucleoprotein polypeptide A')	Liver; Spleen; hLNs
F1MW60	PDXP	Pyridoxal phosphate phosphatase	Liver; Spleen; hLNs
G1K147	None	None	Liver; Spleen; hLNs
A6H7C4	CBX3	CBX3 protein	Liver; Spleen; hLNs
V6F957	TAGLN	Transgelin	Liver; Spleen; hLNs
A4FUC2	HNRNPUL1	HNRNPUL1 protein (Heterogeneous nuclear ribonucleoprotein U like 1)	Liver; Spleen; hLNs
F1MCK2	AHNAK	AHNAK nucleoprotein	Liver; Spleen; hLNs
Q3T0D0	HNRNPK	Heterogeneous nuclear ribonucleoprotein K (hnRNP K)	Liver; Spleen; hLNs
A4FUI1	CCDC58	Coiled-coil domain-containing protein 58	Liver; Spleen; hLNs
Q3SZP2	MAPRE2	Microtubule-associated protein RP/EB family member 2	Liver; Spleen; hLNs
A6QQP7	DYSF	Dysferlin (Dystrophy-associated fer-1-like protein) (Fer-1-like protein 1)	Liver; Spleen; hLNs
F1N318	VTA1	Vacuolar protein sorting-associated protein VTA1 homolog	Liver; Spleen; hLNs
P48452	PPP3CA	Serine/threonine-protein phosphatase 2B catalytic subunit alpha isoform (EC 3.1.3.16) (CAM-PRP catalytic subunit) (Calmodulin-dependent calcineurin A subunit alpha isoform)	Liver; Spleen; hLNs
Q0IIG8	RAB18	Ras-related protein Rab-18	Liver; Spleen; hLNs
A4FV03	UBA6	UBA6 protein	Liver; Spleen; hLNs
A1L5B6	ANXA5	Annexin	Liver; Spleen; hLNs
A0A140T887	UMPS	OMPdecase (EC 2.4.2.10) (EC 4.1.1.23) (Orotate phosphoribosyltransferase) (Orotidine 5'-phosphate decarboxylase) (Uridine 5'-monophosphate synthase)	Liver; Spleen; hLNs
B0JYP6	IGK	IGK protein	Liver; Spleen; hLNs
G5E531	TCP1	CCT-alpha (T-complex protein 1 subunit alpha)	Liver; Spleen; hLNs
Q0P5G4	KYAT3	Kynurenine--oxoglutarate transaminase 3 (EC 2.6.1.7) (Cysteine-S-conjugate beta-lyase 2) (EC 4.4.1.13) (Kynurenine aminotransferase 3) (Kynurenine aminotransferase III) (KATIII) (Kynurenine--glyoxylate transaminase) (EC 2.6.1.63) (Kynurenine--oxoglutarate transaminase III)	Liver; Spleen; hLNs
Q0VCX2	HSPA5	Endoplasmic reticulum chaperone BiP (EC 3.6.4.10) (78 kDa glucose-regulated protein) (GRP-78) (Binding-immunoglobulin protein) (BiP) (Heat shock protein 70 family protein 5) (HSP70 family protein 5) (Heat shock protein family A member 5) (Immunoglobulin heavy chain-binding protein)	Liver; Spleen; hLNs
Q3SX08	EMD	EMD protein (Emerin)	Liver; Spleen; hLNs
A0A140T886	COPG1	Coatomer subunit gamma	Liver; Spleen; hLNs
A6QR01	LRRC47	LRRC47 protein	Liver; Spleen; hLNs
Q24K03	THUMPD1	THUMP domain-containing protein 1	Liver; Spleen; hLNs
A7YW98	RARS1	Arginine--tRNA ligase, cytoplasmic (EC 6.1.1.19) (Arginyl-tRNA synthetase) (ArgRS)	Liver; Spleen; hLNs
A0A140T894	YWHAB	14-3-3 protein beta/alpha	Liver; Spleen; hLNs
A4IF82	MATR3	MATR3 protein	Liver; Spleen; hLNs
Q3SZC4	NSFL1C	NSFL1 cofactor p47 (p97 cofactor p47)	Liver; Spleen; hLNs
G3MZ78	CSTF2T	None	Liver; Spleen; hLNs
A0A140T871	GLUD1	Glutamate dehydrogenase (NAD(P)(+)) (EC 1.4.1.3)	Liver; Spleen; hLNs
P60661	MYL6	Myosin light polypeptide 6 (17 kDa myosin light chain) (LC17) (Myosin light chain 3) (MLC-3) (Myosin light chain alkali 3) (Myosin light chain A3)	Liver; Spleen; hLNs
E1BDE3	CTDSP1	Protein-serine/threonine phosphatase (EC 3.1.3.16)	Liver; Spleen; hLNs
E1B9R3	UGGT1	UDP-glucose glycoprotein glucosyltransferase 1	Liver; Spleen; hLNs
A2VDK9	VMA21	Vacuolar ATPase assembly integral membrane protein VMA21	Liver; Spleen; hLNs
F1MVL2	ACADS	Short-chain-specific acyl-CoA dehydrogenase, mitochondrial	Liver; Spleen; hLNs
Q0P5H6	TBL2	Transducin (Beta)-like 2 (Transducin beta like 2)	Liver; Spleen; hLNs
A6QNS2	UBE4B	UBE4B protein (Ubiquitination factor E4B)	Liver; Spleen; hLNs
E1BM48	PRPF31	Pre-mRNA-processing factor 31 (U4/U6 small nuclear ribonucleoprotein Prp31)	Liver; Spleen; hLNs
F1MN50	KXD1	KxDL motif-containing protein 1	Liver; Spleen; hLNs
P01250	None	Thymopoietin-2 (Thymopoietin II)	Liver; Spleen; hLNs
Q3SWY7	SF3A3	Splicing factor 3a subunit 3 (Splicing factor 3a, subunit 3) (Splicing factor 3a, subunit 3, 60kDa)	Liver; Spleen; hLNs
G5E6M8	None	None	Liver; Spleen; hLNs
F1N0W3	None	60S ribosomal protein L17	Liver; Spleen; hLNs
F1MIZ7	RO60	Ro60, Y RNA binding protein	Liver; Spleen; hLNs
Q3T0C6	ATP1B3	Sodium/potassium-transporting ATPase subunit beta-3 (Sodium/potassium-dependent ATPase subunit beta-3) (ATPB-3) (CD antigen CD298)	Liver; Spleen; hLNs
F1MFZ9	RBM10	RNA binding motif protein 10	Liver; Spleen; hLNs
Q3SZH5	AGT	Angiotensin 1-10 (Angiotensin 1-4) (Angiotensin 1-5) (Angiotensin 1-7) (Angiotensin 1-8) (Angiotensin 1-9) (Angiotensin 2-8) (Angiotensin 3-8) (Angiotensin I) (Angiotensin II) (Angiotensin III) (Angiotensin IV) (Angiotensin-1) (Angiotensin-2) (Angiotensin-3) (Angiotensin-4) (Angiotensinogen) (Des-Asp[1]-angiotensin II) (Serpin A8)	Liver; Spleen; hLNs
Q3T0E0	ATOX1	Copper transport protein ATOX1 (Metal transport protein ATX1)	Liver; Spleen; hLNs
E1BMS0	SKIV2L	Uncharacterized protein	Liver; Spleen; hLNs
F1MS05	ACO1	Citrate hydro-lyase (EC 4.2.1.3) (Cytoplasmic aconitate hydratase) (Iron-responsive element-binding protein 1)	Liver; Spleen; hLNs
E1BEK9	UPF1	UPF1 RNA helicase and ATPase	Liver; Spleen; hLNs
G8JKW7	SERPINA3-7	Serpin A3-7	Liver; Spleen; hLNs
A5D7J6	CALR	Calreticulin	Liver; Spleen; hLNs
Q148I1	PAAF1	Proteasomal ATPase-associated factor 1 (WD repeat-containing protein 71)	Liver; Spleen; hLNs
Q3SWZ6	SBDS	Ribosome maturation protein SBDS (Shwachman-Bodian-Diamond syndrome protein homolog)	Liver; Spleen; hLNs
Q28104	COPE	Coatomer subunit epsilon (Epsilon-coat protein) (Epsilon-COP)	Liver; Spleen; hLNs
A6H720	NCK2	Cytoplasmic protein	Liver; Spleen; hLNs
Q3SWY2	ILK	Integrin-linked protein kinase (EC 2.7.11.1)	Liver; Spleen; hLNs
Q3T112	PSMB8	Proteasome subunit beta type-8 (EC 3.4.25.1) (Proteasome subunit beta-5i)	Liver; Spleen; hLNs
F1MLS8	KIAA1217	KIAA1217	Liver; Spleen; hLNs
P00430	COX7C	Cytochrome c oxidase subunit 7C, mitochondrial (Cytochrome c oxidase polypeptide VIIIA) (Cytochrome c oxidase polypeptide VIIc)	Liver; Spleen; hLNs
U3Q4C5	EPB41L2	Erythrocyte membrane protein band 4.1 like 2 (Erythrocyte membrane protein band 4.1-like 2 variant 2)	Liver; Spleen; hLNs
A6H7B5	COPS3	COP9 signalosome complex subunit 3 (SGN3) (Signalosome subunit 3)	Liver; Spleen; hLNs
E1BKX7	FLNB	Filamin B	Liver; Spleen; hLNs
Q1LZF8	CLCC1	Chloride channel CLIC-like protein 1	Liver; Spleen; hLNs
F1MM71	IFIT1	Uncharacterized protein	Liver; Spleen; hLNs
F1MQQ8	PPFIBP1	PPFIA binding protein 1	Liver; Spleen; hLNs
P42028	NDUFS8	NADH dehydrogenase [ubiquinone] iron-sulfur protein 8, mitochondrial (EC 7.1.1.2) (Complex I-23kD) (CI-23kD) (NADH-ubiquinone oxidoreductase 23 kDa subunit) (TYKY subunit)	Liver; Spleen; hLNs
A7Z032	M-RIP	M-RIP protein	Liver; Spleen; hLNs
E1BGH0	ABCF1	ATP binding cassette subfamily F member 1	Liver; Spleen; hLNs
E1B801	ARHGAP35	Rho GTPase activating protein 35	Liver; Spleen; hLNs
Q3T075	STX8	Syntaxin-8	Liver; Spleen; hLNs
A4FV50	MGC142792	LIM and senescent cell antigen-like-containing domain protein	Liver; Spleen; hLNs
A5D7R6	ITIH2	ITIH2 protein (Inter-alpha-trypsin inhibitor heavy chain H2)	Liver; Spleen; hLNs
E1BEN4	GMPPA	GDP-mannose pyrophosphorylase A	Liver; Spleen; hLNs
E1B970	GOLGA3	Golgin A3	Liver; Spleen; hLNs
F1MLQ1	LOC524236	Histone H2A	Liver; Spleen; hLNs
A7Z066	CANX	Calnexin (Canx protein)	Liver; Spleen; hLNs
F6RN30	GGA1	Golgi associated, gamma adaptin ear containing, ARF binding protein 1	Liver; Spleen; hLNs
A5PJ79	TKT	TKT protein	Liver; Spleen; hLNs
P68509	YWHAH	14-3-3 protein eta (Protein kinase C inhibitor protein 1) (KCIP-1)	Liver; Spleen; hLNs
F1MDL4	BRAF	Non-specific serine/threonine protein kinase (EC 2.7.11.1)	Liver; Spleen; hLNs
Q3MHL7	CCT6A	T-complex protein 1 subunit zeta (TCP-1-zeta) (CCT-zeta) (CCT-zeta-1)	Liver; Spleen; hLNs
F1N2A2	None	None	Liver; Spleen; hLNs
Q1JPB0	SERPINB1	Leukocyte elastase inhibitor (LEI) (Serpin B1)	Liver; Spleen; hLNs
Q1RMQ9	CDC42EP4	CDC42 effector protein (Rho GTPase binding) 4	Liver; Spleen; hLNs
Q56JW4	APRT	Adenine phosphoribosyltransferase (APRT) (EC 2.4.2.7)	Liver; Spleen; hLNs
Q02399	CDK5	Cyclin-dependent-like kinase 5 (EC 2.7.11.1) (Cell division protein kinase 5) (Proline-directed protein kinase 33 kDa subunit) (PDPK) (Serine/threonine-protein kinase PSSALRE) (Tau protein kinase II catalytic subunit) (TPKII catalytic subunit)	Liver; Spleen; hLNs
Q58DU5	PSMA3	Proteasome subunit alpha type-3	Liver; Spleen; hLNs
E1BHN4	LOC509283	RING-type domain-containing protein	Liver; Spleen; hLNs
G3N2R6	None	None	Liver; Spleen; hLNs
G3MX90	None	None	Liver; Spleen; hLNs
A6QQ21	COPS6	COP9 signalosome complex subunit 6 (SGN6) (Signalosome subunit 6)	Liver; Spleen; hLNs
Q5E983	EEF1B	Elongation factor 1-beta (EF-1-beta)	Liver; Spleen; hLNs
F1MER7	HSPG2	Heparan sulfate proteoglycan 2	Liver; Spleen; hLNs
Q05204	LAMP1	Lysosome-associated membrane glycoprotein 1 (LAMP-1) (Lysosome-associated membrane protein 1) (CD107 antigen-like family member A) (Chromaffin granule-associated membrane glycoprotein IIA) (CD antigen CD107a)	Liver; Spleen; hLNs
E1BG76	SCFD1	Sec1 family domain containing 1	Liver; Spleen; hLNs
E1BDK6	LAMB2	Uncharacterized protein	Liver; Spleen; hLNs
E1BDU8	LIMA1	LIM domain and actin binding 1	Liver; Spleen; hLNs
E1BHK2	ADD1	Adducin 1	Liver; Spleen; hLNs
F1N5Z3	ACBD5	Acyl-CoA-binding domain-containing protein 5	Liver; Spleen; hLNs
E1BE06	AFTPH	Aftiphilin	Liver; Spleen; hLNs
A0JN39	COPB1	Coatomer subunit beta (Beta-coat protein) (Beta-COP)	Liver; Spleen; hLNs
A8E4L9	SYNC	SYNC protein (Syncoilin, intermediate filament protein)	Liver; Spleen; hLNs
A3KN04	RPN1	Dolichyl-diphosphooligosaccharide--protein glycosyltransferase subunit 1	Liver; Spleen; hLNs
Q3T0W4	PPP1R7	Protein phosphatase 1 regulatory subunit 7 (Protein phosphatase 1 regulatory subunit 22)	Liver; Spleen; hLNs
F1MBN2	TJP2	Tight junction protein 2	Liver; Spleen; hLNs
G3MWG5	XIAP	RING-type domain-containing protein	Liver; Spleen; hLNs
A6QP83	FUBP3	FUBP3 protein (Far upstream element binding protein 3)	Liver; Spleen; hLNs
A7YY24	IGBP1	IGBP1 protein	Liver; Spleen; hLNs
P13135	CAPNS1	Calpain small subunit 1 (CSS1) (Calcium-activated neutral proteinase small subunit) (CANP small subunit) (Calcium-dependent protease small subunit) (CDPS) (Calcium-dependent protease small subunit 1) (Calpain regulatory subunit)	Liver; Spleen; hLNs
A6QR55	USP4	Ubiquitin carboxyl-terminal hydrolase 4 (EC 3.4.19.12) (Deubiquitinating enzyme 4) (Ubiquitin thioesterase 4) (Ubiquitin-specific-processing protease 4)	Liver; Spleen; hLNs
Q9BGU1	BTHRG	Histidine-rich glycoprotein	Liver; Spleen; hLNs
E1BH06	C4A	C4a anaphylatoxin (Complement C4 gamma chain)	Liver; Spleen; hLNs
P10096	GAPDH	Glyceraldehyde-3-phosphate dehydrogenase (GAPDH) (EC 1.2.1.12) (Peptidyl-cysteine S-nitrosylase GAPDH) (EC 2.6.99.-)	Liver; Spleen; hLNs
Q32LE4	GGCT	Gamma-glutamylcyclotransferase (EC 4.3.2.9)	Liver; Spleen; hLNs
A4FUZ3	PSMC1	Proteasome (Prosome, macropain) 26S subunit, ATPase, 1 (Proteasome 26S subunit, ATPase 1)	Liver; Spleen; hLNs
Q3SX30	PSMF1	Proteasome inhibitor PI31 subunit	Liver; Spleen; hLNs
Q1JQC2	IER3IP1	Immediate early response 3-interacting protein 1	Liver; Spleen; hLNs
Q2TBR6	PFDN4	Prefoldin subunit 4	Liver; Spleen; hLNs
F1MXZ0	GNS	N-acetylglucosamine-6-sulfatase (EC 3.1.6.14) (Glucosamine-6-sulfatase)	Liver; Spleen; hLNs
E1B9V7	WDR37	WD repeat domain 37	Liver; Spleen; hLNs
Q1JPA2	EEF1G	Elongation factor 1-gamma (eEF-1B gamma) (Fragment)	Liver; Spleen; hLNs
Q3SYS6	CHP1	Calcineurin B homologous protein 1 (Calcineurin B-like protein) (Calcium-binding protein CHP) (Calcium-binding protein p22) (EF-hand calcium-binding domain-containing protein p22)	Liver; Spleen; hLNs
Q3SYU7	TNPO1	Transportin-1 (Importin beta-2) (Karyopherin beta-2)	Liver; Spleen; hLNs
F1MMC0	None	None	Liver; Spleen; hLNs
F1N0H4	RAI14	Retinoic acid induced 14	Liver; Spleen; hLNs
Q3SX20	BORCS6	BLOC-1-related complex subunit 6	Liver; Spleen; hLNs
Q3T030	PSMC4	26S proteasome regulatory subunit 6B (26S proteasome AAA-ATPase subunit RPT3) (Proteasome 26S subunit ATPase 4)	Liver; Spleen; hLNs
F1MTG3	FAM21A	CAP-ZIP_m domain-containing protein	Liver; Spleen; hLNs
E1BLD1	HECTD1	HECT-type E3 ubiquitin transferase (EC 2.3.2.26)	Liver; Spleen; hLNs
G5E631	DDX3X	RNA helicase (EC 3.6.4.13)	Liver; Spleen; hLNs
A6H703	PPP3CB	Serine/threonine-protein phosphatase (EC 3.1.3.16)	Liver; Spleen; hLNs
F1MIA2	PRKD2	Serine/threonine-protein kinase (EC 2.7.11.13)	Liver; Spleen; hLNs
Q5E9A1	NACA	Nascent polypeptide-associated complex subunit alpha (NAC-alpha) (Alpha-NAC)	Liver; Spleen; hLNs
Q2KJB1	SEPTIN10	Septin-10	Liver; Spleen; hLNs
E1BGX7	TNS2	Tensin 2	Liver; Spleen; hLNs
P62935	PPIA	Peptidyl-prolyl cis-trans isomerase A (PPIase A) (EC 5.2.1.8) (Cyclophilin A) (Cyclosporin A-binding protein) (Rotamase A) [Cleaved into: Peptidyl-prolyl cis-trans isomerase A, N-terminally processed]	Liver; Spleen; hLNs
Q28034	PRKCSH	Glucosidase 2 subunit beta (80K-H protein) (Glucosidase II subunit beta) (Protein kinase C substrate 60.1 kDa protein heavy chain) (PKCSH) (Vacuolar system-associated protein 60) (VASAP-60)	Liver; Spleen; hLNs
G3X6L4	None	None	Liver; Spleen; hLNs
P04394	NDUFV2	NADH dehydrogenase [ubiquinone] flavoprotein 2, mitochondrial (EC 7.1.1.2) (NADH dehydrogenase subunit II) (NADH-ubiquinone oxidoreductase 24 kDa subunit)	Liver; Spleen; hLNs
F1MX65	OS9	Protein OS-9	Liver; Spleen; hLNs
Q3T0P6	PGK1	Phosphoglycerate kinase 1 (EC 2.7.2.3)	Liver; Spleen; hLNs
G3N151	JPT2	Jupiter microtubule associated homolog 2	Liver; Spleen; hLNs
A7YWP6	COMMD2	COMM domain containing 2 (COMMD2 protein)	Liver; Spleen; hLNs
E1BNT5	TNS1	Tensin-1	Liver; Spleen; hLNs
P19120	HSPA8	Heat shock cognate 71 kDa protein (Heat shock 70 kDa protein 8)	Liver; Spleen; hLNs
F1MPW7	NUP210	Nucleoporin 210	Liver; Spleen; hLNs
Q2HJ55	SAMM50	Sorting and assembly machinery component 50 homolog	Liver; Spleen; hLNs
E1BP91	NPEPPS	Aminopeptidase (EC 3.4.11.-)	Liver; Spleen; hLNs
Q3MHH4	QARS1	Glutamine--tRNA ligase (EC 6.1.1.18) (Glutaminyl-tRNA synthetase) (GlnRS)	Liver; Spleen; hLNs
Q08E32	CHMP4B	CHMP4B protein (Charged multivesicular body protein 4B)	Liver; Spleen; hLNs
P15690	NDUFS1	NADH-ubiquinone oxidoreductase 75 kDa subunit, mitochondrial (EC 7.1.1.2) (Complex I-75kD) (CI-75kD)	Liver; Spleen; hLNs
A6H744	UBE2I	UBE2I protein (Ubiquitin conjugating enzyme E2 I)	Liver; Spleen; hLNs
A7MBI8	NUDT9	NUDT9 protein (Nudix hydrolase 9)	Liver; Spleen; hLNs
F1MYP4	CTBP1	C-terminal binding protein 1	Liver; Spleen; hLNs
P81623	ERP29	Endoplasmic reticulum resident protein 29 (ERp29)	Liver; Spleen; hLNs
Q0V8H6	MOV10	Putative helicase MOV-10 (EC 3.6.4.13)	Liver; Spleen; hLNs
Q2HJ81	TUBB6	Tubulin beta-6 chain	Liver; Spleen; hLNs
A6QQV3	LSM2	U6 snRNA-associated Sm-like protein LSm2	Liver; Spleen; hLNs
F1N339	PTPN11	Tyrosine-protein phosphatase non-receptor type (EC 3.1.3.48)	Liver; Spleen; hLNs
A5PK88	PITHD1	MGC159500 protein (PITH domain containing 1)	Liver; Spleen; hLNs
Q08DW1	RAB9A	RAB9A, member RAS oncogene family	Liver; Spleen; hLNs
Q08DW2	PRPSAP1	Phosphoribosyl pyrophosphate synthase-associated protein 1 (PRPP synthase-associated protein 1)	Liver; Spleen; hLNs
F1N1Q5	NUP54	None	Liver; Spleen; hLNs
F1MNT1	NUP155	Nucleoporin 155	Liver; Spleen; hLNs
G3X755	PLXNB2	Plexin B2	Liver; Spleen; hLNs
P06623	CNP	2',3'-cyclic-nucleotide 3'-phosphodiesterase (CNP) (CNPase) (EC 3.1.4.37)	Liver; Spleen; hLNs
Q5E936	TXNDC12	Thioredoxin domain-containing protein 12 (EC 1.8.4.2)	Liver; Spleen; hLNs
A6QP46	IGBP1	IGBP1 protein	Liver; Spleen; hLNs
Q1LZC3	NCLN	Nicalin	Liver; Spleen; hLNs
A6QNK8	TAPBPL	TAPBPL protein	Liver; Spleen; hLNs
Q76I81	RPS12	40S ribosomal protein S12	Liver; Spleen; hLNs
A4FUG8	RABEP2	Rab GTPase-binding effector protein 2	Liver; Spleen; hLNs
Q0P568	UFD1	Ubiquitin fusion degradation 1 like (Ubiquitin recognition factor in ER associated degradation 1)	Liver; Spleen; hLNs
G3MWH1	TPD52L2	TPD52 like 2	Liver; Spleen; hLNs
F1MTV7	None	None	Liver; Spleen; hLNs
A5D987	UBE2N	Ubiquitin-conjugating enzyme E2N-like	Liver; Spleen; hLNs
Q9XSJ0	UCHL5	Ubiquitin carboxyl-terminal hydrolase isozyme L5 (UCH-L5) (EC 3.4.19.12) (Ubiquitin C-terminal hydrolase UCH37) (Ubiquitin thioesterase L5)	Liver; Spleen; hLNs
Q3SZ62	PGAM1	Phosphoglycerate mutase 1 (EC 5.4.2.11) (EC 5.4.2.4) (BPG-dependent PGAM 1) (Phosphoglycerate mutase isozyme B) (PGAM-B)	Liver; Spleen; hLNs
F2Z4I5	ARL8B	ADP-ribosylation factor-like protein 8B	Liver; Spleen; hLNs
A5PJT7	ECM1	ECM1 protein	Liver; Spleen; hLNs
A5D977	RALB	Small monomeric GTPase (EC 3.6.5.2)	Liver; Spleen; hLNs
Q0VCK5	AP2A2	AP-2 complex subunit alpha-2 (100 kDa coated vesicle protein C) (Adaptor protein complex AP-2 subunit alpha-2) (Adaptor-related protein complex 2 subunit alpha-2) (Alpha-adaptin C) (Alpha2-adaptin) (Clathrin assembly protein complex 2 alpha-C large chain) (Plasma membrane adaptor HA2/AP2 adaptin alpha C subunit)	Liver; Spleen; hLNs
Q3ZBH0	CCT2	T-complex protein 1 subunit beta (TCP-1-beta) (CCT-beta)	Liver; Spleen; hLNs
F1MUM9	ADAR	Adenosine deaminase RNA specific	Liver; Spleen; hLNs
A7MB16	EIF3B	Eukaryotic translation initiation factor 3 subunit B (eIF3b) (Eukaryotic translation initiation factor 3 subunit 9) (eIF-3-eta)	Liver; Spleen; hLNs
A5D785	CSE1L	Exportin-2 (Exp2) (Chromosome segregation 1-like protein) (Importin-alpha re-exporter)	Liver; Spleen; hLNs
A6H7J6	P4HB	Protein disulfide-isomerase (EC 5.3.4.1)	Liver; Spleen; hLNs
M5FHQ6	C25H16ORF13	Uncharacterized protein	Liver; Spleen; hLNs
A2VDZ0	PPP2R5A	Serine/threonine-protein phosphatase 2A 56 kDa regulatory subunit	Liver; Spleen; hLNs
Q3MHR0	LYPLA1	Acyl-protein thioesterase 1 (APT-1) (EC 3.1.2.-) (Lysophospholipase 1) (Lysophospholipase I) (LPL-I) (LysoPLA I)	Liver; Spleen; hLNs
F1MCU6	QTRT1	Queuine tRNA-ribosyltransferase catalytic subunit 1 (EC 2.4.2.29) (Guanine insertion enzyme) (tRNA-guanine transglycosylase)	Liver; Spleen; hLNs
Q17QW3	RDH14	Retinol dehydrogenase 14 (EC 1.1.1.300)	Liver; Spleen; hLNs
F2Z4F5	DPP3	Dipeptidyl peptidase 3 (EC 3.4.14.4) (Dipeptidyl aminopeptidase III) (Dipeptidyl peptidase III)	Liver; Spleen; hLNs
Q0VD48	VPS4B	Vacuolar protein sorting-associated protein 4B (EC 3.6.4.6)	Liver; Spleen; hLNs
Q24K14	DHRS7	Dehydrogenase/reductase (SDR family) member 7 (Dehydrogenase/reductase 7)	Liver; Spleen; hLNs
F1N6Z0	PSMD5	26S proteasome non-ATPase regulatory subunit 5	Liver; Spleen; hLNs
F6R2J7	SETD3	Protein-histidine N-methyltransferase (EC 2.1.1.85)	Liver; Spleen; hLNs
A5PKM0	GSTM2	Glutathione transferase (EC 2.5.1.18) (Fragment)	Liver; Spleen; hLNs
E1BFB0	SPTAN1	Spectrin alpha, non-erythrocytic 1	Liver; Spleen; hLNs
Q05B69	NUB1	NEDD8 ultimate buster 1 (Negative regulator of ubiquitin-like proteins 1)	Liver; Spleen; hLNs
A6QLB2	DDX23	RNA helicase (EC 3.6.4.13)	Liver; Spleen; hLNs
F1MEP1	C8H9orf64	Queuosine salvage protein	Liver; Spleen; hLNs
B8Y9S9	None	Fibronectin	Liver; Spleen; hLNs
A7E306	NID2	NID2 protein	Liver; Spleen; hLNs
G3N132	ACTR1B	Beta-centractin	Liver; Spleen; hLNs
Q07130	UGP2	UTP--glucose-1-phosphate uridylyltransferase (EC 2.7.7.9) (UDP-glucose pyrophosphorylase) (UDPGP) (UGPase)	Liver; Spleen; hLNs
Q0VCT3	TERF2IP	Telomeric repeat-binding factor 2-interacting protein 1 (TERF2-interacting telomeric protein 1) (TRF2-interacting telomeric protein 1) (Repressor/activator protein 1 homolog) (RAP1 homolog)	Liver; Spleen; hLNs
A4FV09	PANK4	4'-phosphopantetheine phosphatase (EC 3.1.3.-)	Liver; Spleen; hLNs
Q32LM2	SGTA	Small glutamine-rich tetratricopeptide repeat-containing protein alpha (Alpha-SGT)	Liver; Spleen; hLNs
Q3SZR3	ORM1	Alpha-1-acid glycoprotein (Orosomucoid) (OMD)	Liver; Spleen; hLNs
Q3SWX4	NIPSNAP2	Glioblastoma amplified sequence (Nipsnap homolog 2)	Liver; Spleen; hLNs
Q5E964	PSMD13	26S proteasome non-ATPase regulatory subunit 13 (26S proteasome regulatory subunit RPN9) (26S proteasome regulatory subunit S11) (26S proteasome regulatory subunit p40.5)	Liver; Spleen; hLNs
Q3T0L2	ERP44	Endoplasmic reticulum resident protein 44 (ER protein 44) (ERp44) (Thioredoxin domain-containing protein 4)	Liver; Spleen; hLNs
F1N7T1	CYB5R3	NADH-cytochrome b5 reductase (EC 1.6.2.2)	Liver; Spleen; hLNs
A7E3Q1	TARSL1	Threonyl-tRNA synthetase (EC 6.1.1.3)	Liver; Spleen; hLNs
A5D7D1	ACTN4	Alpha-actinin-4 (Non-muscle alpha-actinin 4)	Liver; Spleen; hLNs
F1MGK3	ERLEC1	Endoplasmic reticulum lectin 1	Liver; Spleen; hLNs
P41500	ACYP1	Acylphosphatase-1 (EC 3.6.1.7) (Acylphosphatase, erythrocyte/testis isozyme) (Acylphosphatase, organ-common type isozyme) (Acylphosphate phosphohydrolase 1)	Liver; Spleen; hLNs
A1L505	UBAP2L	Ubiquitin associated protein 2-like	Liver; Spleen; hLNs
F1MRY9	AOX1	Aldehyde oxidase 1 (EC 1.2.3.1)	Liver; Spleen; hLNs
E1BMW9	PURA	Purine rich element binding protein A	Liver; Spleen; hLNs
Q2KJ25	PSMD12	26S proteasome non-ATPase regulatory subunit 12 (26S proteasome regulatory subunit RPN5)	Liver; Spleen; hLNs
G3X721	STIM1	Stromal interaction molecule 1	Liver; Spleen; hLNs
Q76LV1	HSP90AB1	Heat shock protein HSP 90-beta	Liver; Spleen; hLNs
A7Z065	SMC3	Structural maintenance of chromosomes protein	Liver; Spleen; hLNs
Q3ZBG0	PSMA7	Proteasome subunit alpha type-7	Liver; Spleen; hLNs
A6QPM9	PTMS	PTMS protein (Parathymosin)	Liver; Spleen; hLNs
Q9N2J2	GPX4	Phospholipid hydroperoxide glutathione peroxidase (PHGPx) (EC 1.11.1.12) (Glutathione peroxidase 4) (GPx-4) (GSHPx-4)	Liver; Spleen; hLNs
P50397	GDI2	Rab GDP dissociation inhibitor beta (Rab GDI beta) (Guanosine diphosphate dissociation inhibitor 2) (GDI-2)	Liver; Spleen; hLNs
F1MTZ8	ASPSCR1	UBX domain-containing protein	Liver; Spleen; hLNs
F1N7B5	CUL5	Cullin 5	Liver; Spleen; hLNs
P62248	MYDGF	Myeloid-derived growth factor (MYDGF)	Liver; Spleen; hLNs
Q6URK6	CDH5	Cadherin-5 (Vascular endothelial cadherin) (VE-cadherin) (CD antigen CD144)	Liver; Spleen; hLNs
B0JYN3	LDHB	L-lactate dehydrogenase (EC 1.1.1.27)	Liver; Spleen; hLNs
Q2KJ17	G3BP2	G3BP stress granule assembly factor 2 (GTPase activating protein (SH3 domain) binding protein 2)	Liver; Spleen; hLNs
P46196	MAPK1	Mitogen-activated protein kinase 1 (MAP kinase 1) (MAPK 1) (EC 2.7.11.24) (ERT1) (Extracellular signal-regulated kinase 2) (ERK-2) (Mitogen-activated protein kinase 2) (MAP kinase 2) (MAPK 2)	Liver; Spleen; hLNs
E1BD53	DOK3	Docking protein 3	Liver; Spleen; hLNs
F1MTH8	NIBAN3	Niban apoptosis regulator 3	Liver; Spleen; hLNs
P37980	PPA1	Inorganic pyrophosphatase (EC 3.6.1.1) (Pyrophosphate phospho-hydrolase) (PPase)	Liver; Spleen; hLNs
Q3ZCF0	DCTN2	Dynactin subunit 2	Liver; Spleen; hLNs
A5D7C6	PREP	Post-proline cleaving enzyme (EC 3.4.21.26) (Prolyl endopeptidase)	Liver; Spleen; hLNs
Q3T0R1	RPS18	40S ribosomal protein S18	Liver; Spleen; hLNs
F1MI97	ABLIM1	Actin binding LIM protein 1	Liver; Spleen; hLNs
Q3SZI0	MPI	Mannose-6-phosphate isomerase (EC 5.3.1.8) (Phosphohexomutase) (Phosphomannose isomerase) (PMI)	Liver; Spleen; hLNs
F1MR14	LARP7	La ribonucleoprotein domain family member 7 (La-related protein 7)	Liver; Spleen; hLNs
A7MB45	ACSS3	Acyl-CoA synthetase short-chain family member 3, mitochondrial (EC 6.2.1.1) (Acetate--CoA ligase 3) (Propionate--CoA ligase) (EC 6.2.1.17)	Liver; Spleen; hLNs
P49951	CLTC	Clathrin heavy chain 1	Liver; Spleen; hLNs
Q0Z7W6	TMX1	Thioredoxin-related transmembrane protein 1 (Thioredoxin domain-containing protein 1)	Liver; Spleen; hLNs
E1BFD5	CUL4B	Cullin 4B	Liver; Spleen; hLNs
F1MWJ3	ADPRS	ADP-ribosylhydrolase like 2	Liver; Spleen; hLNs
E1BIS6	SYNM	Synemin	Liver; Spleen; hLNs
Q59A32	GART	Trifunctional purine biosynthetic protein adenosine-3 [Includes: Phosphoribosylamine--glycine ligase (EC 6.3.4.13) (Glycinamide ribonucleotide synthetase) (GARS) (Phosphoribosylglycinamide synthetase); Phosphoribosylformylglycinamidine cyclo-ligase (EC 6.3.3.1) (AIR synthase) (AIRS) (Phosphoribosyl-aminoimidazole synthetase); Phosphoribosylglycinamide formyltransferase (EC 2.1.2.2) (5'-phosphorib…	Liver; Spleen; hLNs
F1N3L7	DOCK7	Dedicator of cytokinesis 7	Liver; Spleen; hLNs
E1BF47	None	None	Liver; Spleen; hLNs
A6QQP4	SCARB2	SCARB2 protein	Liver; Spleen; hLNs
F1N6Y1	GANAB	Glucosidase II alpha subunit	Liver; Spleen; hLNs
Q3SZH7	LTA4H	Leukotriene A-4 hydrolase (LTA-4 hydrolase) (EC 3.3.2.6) (Leukotriene A(4) hydrolase)	Liver; Spleen; hLNs
A0A0F6QMJ3	C5	Complement component 5	Liver; Spleen; hLNs
Q0VCF9	LSM12	Protein LSM12 homolog	Liver; Spleen; hLNs
Q29RI9	MAT2B	Methionine adenosyltransferase 2 subunit beta (Methionine adenosyltransferase II beta) (MAT II beta)	Liver; Spleen; hLNs
Q3T0V3	EIF3K	Eukaryotic translation initiation factor 3 subunit K (eIF3k) (Eukaryotic translation initiation factor 3 subunit 12) (eIF-3 p25)	Liver; Spleen; hLNs
A6QNM1	CAST	Calpain inhibitor (Calpastatin) (Fragment)	Liver; Spleen; hLNs
Q5EA77	SNX17	Sorting nexin-17	Liver; Spleen; hLNs
Q2KJ86	PUDP	Haloacid dehalogenase-like hydrolase domain containing 1A (Pseudouridine 5'-phosphatase)	Liver; Spleen; hLNs
F1MNT4	LAMB1	Laminin subunit beta 1	Liver; Spleen; hLNs
A1A4K3	DDB1	DNA damage-binding protein 1 (Damage-specific DNA-binding protein 1)	Liver; Spleen; hLNs
F1MBG5	PRKAA1	Acetyl-CoA carboxylase kinase (EC 2.7.11.27) (EC 2.7.11.31) (Hydroxymethylglutaryl-CoA reductase kinase)	Liver; Spleen; hLNs
E1BMC4	GBF1	SEC7 domain-containing protein	Liver; Spleen; hLNs
Q3SZN4	CIRBP	Cold-inducible RNA-binding protein (Glycine-rich RNA-binding protein CIRP)	Liver; Spleen; hLNs
Q9TR36	PITPNB	Phosphatidylinositol transfer protein beta isoform (PI-TP-beta) (PtdIns transfer protein beta) (PtdInsTP beta) (Phosphatidylinositol-transfer protein 36 kDa isoform) (PI-TP 36 kda isoform)	Liver; Spleen; hLNs
P68210	ENSA	Alpha-endosulfine (ARPP-19e)	Liver; Spleen; hLNs
Q5KR49	TPM1	Tropomyosin alpha-1 chain (Alpha-tropomyosin) (Tropomyosin-1)	Liver; Spleen; hLNs
E1BNY9	HUWE1	HECT-type E3 ubiquitin transferase (EC 2.3.2.26)	Liver; Spleen; hLNs
P04896	GNAS	Guanine nucleotide-binding protein G(s) subunit alpha isoforms short (Adenylate cyclase-stimulating G alpha protein)	Liver; Spleen; hLNs
Q5E9F5	TAGLN2	Transgelin-2	Liver; Spleen; hLNs
Q3MHM5	TUBB4B	Tubulin beta-4B chain (Tubulin beta-2C chain)	Liver; Spleen; hLNs
A0A140T876	RER1	Protein RER1	Liver; Spleen; hLNs
F1MJP7	UAP1	UDP-N-acetylglucosamine pyrophosphorylase 1	Liver; Spleen; hLNs
Q3T0X5	PSMA1	Proteasome subunit alpha type-1	Liver; Spleen; hLNs
P04272	ANXA2	Annexin A2 (Annexin II) (Annexin-2) (Calpactin I heavy chain) (Calpactin-1 heavy chain) (Chromobindin-8) (Lipocortin II) (Placental anticoagulant protein IV) (PAP-IV) (Protein I) (p36)	Liver; Spleen; hLNs
Q2TBG7	ISCA2	Iron-sulfur cluster assembly 2 homolog, mitochondrial (HESB-like domain-containing protein 1)	Liver; Spleen; hLNs
P53619	ARCN1	Coatomer subunit delta (Archain) (Delta-coat protein) (Delta-COP)	Liver; Spleen; hLNs
G5E601	RAB3GAP2	RAB3 GTPase activating non-catalytic protein subunit 2	Liver; Spleen; hLNs
Q3T133	TMED9	Transmembrane emp24 domain-containing protein 9 (p24 family protein alpha-2) (p24alpha2)	Liver; Spleen; hLNs
Q17QF5	PRKAR1B	Protein kinase cAMP-dependent type I regulatory subunit beta (Protein kinase, cAMP-dependent, regulatory, type I, beta)	Liver; Spleen; hLNs
Q3SZF2	ARF4	ADP-ribosylation factor 4	Liver; Spleen; hLNs
F1MFD1	PXN	Uncharacterized protein	Liver; Spleen; hLNs
E1BEM3	CDV3	Uncharacterized protein	Liver; Spleen; hLNs
E1B9G4	PPIL3	Peptidyl-prolyl cis-trans isomerase (PPIase) (EC 5.2.1.8)	Liver; Spleen; hLNs
F1MKJ5	WASHC5	WASH complex subunit 5 (WASH complex subunit strumpellin)	Liver; Spleen; hLNs
Q0V7N2	C2	C3/C5 convertase (EC 3.4.21.43) (Complement C2) (Complement C2a fragment) (Complement C2b fragment)	Liver; Spleen; hLNs
E1BE86	CCS	Copper chaperone for superoxide dismutase	Liver; Spleen; hLNs
A2VDU0	TRIP10	Thyroid hormone receptor interactor 10	Liver; Spleen; hLNs
A2VE47	ADPGK	ADP-dependent glucokinase (ADP-GK) (ADPGK) (EC 2.7.1.147)	Liver; Spleen; hLNs
F1MWL1	PTPN12	Tyrosine-protein phosphatase non-receptor type 12 (EC 3.1.3.48)	Liver; Spleen; hLNs
E1BDM8	DDX6	RNA helicase (EC 3.6.4.13)	Liver; Spleen; hLNs
Q76LV2	HSP90AA1	Heat shock protein HSP 90-alpha	Liver; Spleen; hLNs
A5D7E8	PDIA3	Protein disulfide-isomerase (EC 5.3.4.1)	Liver; Spleen; hLNs
Q8WMQ6	None	Filamin A (Fragment)	Liver; Spleen; hLNs
A7MB35	PDHA1	Pyruvate dehydrogenase E1 component subunit alpha, somatic form, mitochondrial (EC 1.2.4.1) (PDHE1-A type I)	Liver; Spleen; hLNs
E1BMD6	LPP	Uncharacterized protein	Liver; Spleen; hLNs
F1MUL0	CD47	Integrin-associated protein (Leukocyte surface antigen CD47)	Liver; Spleen; hLNs
P54149	MSRA	Mitochondrial peptide methionine sulfoxide reductase (EC 1.8.4.11) (Peptide-methionine (S)-S-oxide reductase) (Peptide Met(O) reductase) (Protein-methionine-S-oxide reductase)	Liver; Spleen; hLNs
F1N1V0	HBS1L	HBS1-like protein	Liver; Spleen; hLNs
A6H7H1	FAM120A	Constitutive coactivator of PPAR-gamma-like protein 1 (Oxidative stress-associated Src activator) (Protein FAM120A)	Liver; Spleen; hLNs
Q2KIU3	None	Protein HP-25 homolog 2	Liver; Spleen; hLNs
A7E3R8	TMEM109	Transmembrane protein 109	Liver; Spleen; hLNs
E1BPW2	ERC1	ELKS/RAB6-interacting/CAST family member 1	Liver; Spleen; hLNs
G3X770	SHFL	Shiftless antiviral inhibitor of ribosomal frameshifting protein homolog	Liver; Spleen; hLNs
A0A096P6K4	None	None	Liver; Spleen; hLNs
H7BWV9	FAU	None	Liver; Spleen; hLNs
E1BQ16	OGA	O-GlcNAcase	Liver; Spleen; hLNs
P33097	GOT1	Aspartate aminotransferase, cytoplasmic (cAspAT) (EC 2.6.1.1) (EC 2.6.1.3) (Cysteine aminotransferase, cytoplasmic) (Cysteine transaminase, cytoplasmic) (cCAT) (Glutamate oxaloacetate transaminase 1) (Transaminase A)	Liver; Spleen; hLNs
A5D7D9	DHX15	RNA helicase (EC 3.6.4.13)	Liver; Spleen; hLNs
Q58DS9	RAB5C	Ras-related protein Rab-5C	Liver; Spleen; hLNs
F1N540	ALG5	Dolichyl-phosphate beta-glucosyltransferase (EC 2.4.1.117)	Liver; Spleen; hLNs
G3X736	COPS2	COP9 signalosome complex subunit 2	Liver; Spleen; hLNs
E1BLV6	VARS1	Valyl-tRNA synthetase (EC 6.1.1.9)	Liver; Spleen; hLNs
C7FFR6	DPM1	Dolichol-phosphate mannosyltransferase subunit 1 (EC 2.4.1.83)	Liver; Spleen; hLNs
Q3SZI6	RPN2	Dolichyl-diphosphooligosaccharide--protein glycosyltransferase subunit 2 (Dolichyl-diphosphooligosaccharide--protein glycosyltransferase 63 kDa subunit) (Ribophorin II) (RPN-II) (Ribophorin-2)	Liver; Spleen; hLNs
A7YWL9	GSPT1	GSPT1 protein	Liver; Spleen; hLNs
E1BF59	PLEC	Plectin	Liver; Spleen; hLNs
A6QQ83	THEM2	THEM2 protein	Liver; Spleen; hLNs
Q17R06	RAB21	Ras-related protein Rab-21	Liver; Spleen; hLNs
F1N1G7	KIF5B	Kinesin-like protein	Liver; Spleen; hLNs
G9HQU1	BoLA	MHC class I antigen (Fragment)	Liver; Spleen; hLNs
A4FV54	RAB8A	Ras-related protein Rab-8A	Liver; Spleen; hLNs
P61085	UBE2K	Ubiquitin-conjugating enzyme E2 K (EC 2.3.2.23) (E2 ubiquitin-conjugating enzyme K) (Huntingtin-interacting protein 2) (HIP-2) (Ubiquitin carrier protein) (Ubiquitin-conjugating enzyme E2-25 kDa) (Ubiquitin-conjugating enzyme E2(25K)) (Ubiquitin-conjugating enzyme E2-25K) (Ubiquitin-protein ligase)	Liver; Spleen; hLNs
F1N789	VCL	Metavinculin (Vinculin)	Liver; Spleen; hLNs
Q2NL29	ISYNA1	Inositol-3-phosphate synthase 1 (IPS 1) (EC 5.5.1.4) (Myo-inositol 1-phosphate synthase) (MI-1-P synthase) (MIP synthase)	Liver; Spleen; hLNs
Q2NL24	PSMG2	Proteasome assembly chaperone 2	Liver; Spleen; hLNs
F1MIT3	VWA8	von Willebrand factor A domain containing 8	Liver; Spleen; hLNs
Q0VFX8	CRIP2	Cysteine-rich protein 2 (CRP-2)	Liver; Spleen; hLNs
Q3T0F7	MTPN	Myotrophin	Liver; Spleen; hLNs
F1MK08	TPP1	Tripeptidyl-peptidase 1	Liver; Spleen; hLNs
E1B805	LOC528040	Uncharacterized protein	Liver; Spleen; hLNs
F1MC02	MGLL	Monoglyceride lipase	Liver; Spleen; hLNs
Q2KIR5	PCYT1A	PCYT1A protein (Phosphate cytidylyltransferase 1, choline, alpha)	Liver; Spleen; hLNs
Q0P5A1	DCTN3	Dynactin subunit 3	Liver; Spleen; hLNs
E1BN47	CYFIP1	Cytoplasmic FMR1-interacting protein	Liver; Spleen; hLNs
Q2KJ81	AP1M1	AP-1 complex subunit mu-1 (AP-mu chain family member mu1A) (Adaptor protein complex AP-1 subunit mu-1) (Adaptor-related protein complex 1 subunit mu-1) (Clathrin assembly protein complex 1 mu-1 medium chain 1) (Golgi adaptor HA1/AP1 adaptin mu-1 subunit) (Mu-adaptin 1) (Mu1A-adaptin)	Liver; Spleen; hLNs
P61286	PABPC1	Polyadenylate-binding protein 1 (PABP-1) (Poly(A)-binding protein 1)	Liver; Spleen; hLNs
A8E4P2	FARSB	Phenylalanyl-tRNA synthetase beta subunit (EC 6.1.1.20)	Liver; Spleen; hLNs
F1N1T3	PALM2	AKAP2_C domain-containing protein	Liver; Spleen; hLNs
Q5E9C0	RSU1	Ras suppressor protein 1 (Rsu-1)	Liver; Spleen; hLNs
Q5E954	DNAJA1	DnaJ homolog subfamily A member 1	Liver; Spleen; hLNs
Q3T138	BOLA1	BolA-like protein 1	Liver; Spleen; hLNs
F1MYC9	SPTBN1	Spectrin beta chain	Liver; Spleen; hLNs
Q3SZ71	PMPCB	Mitochondrial-processing peptidase subunit beta (EC 3.4.24.64) (Beta-MPP)	Liver; Spleen; hLNs
A6QR61	SNX12	SNX12 protein (Sorting nexin 12)	Liver; Spleen; hLNs
Q3T0Q4	NME2	Nucleoside diphosphate kinase B (NDK B) (NDP kinase B) (EC 2.7.4.6) (Histidine protein kinase NDKB) (EC 2.7.13.3)	Liver; Spleen; hLNs
P00514	PRKAR1A	cAMP-dependent protein kinase type I-alpha regulatory subunit [Cleaved into: cAMP-dependent protein kinase type I-alpha regulatory subunit, N-terminally processed]	Liver; Spleen; hLNs
Q32LJ9	EIF1B	Eukaryotic translation initiation factor 1B	Liver; Spleen; hLNs
Q2HJD0	FAF2	FAS-associated factor 2 (UBX domain-containing protein 8)	Liver; Spleen; hLNs
G3X6L9	EPRS1	Glutamyl-tRNA synthetase (EC 6.1.1.15) (EC 6.1.1.17) (Prolyl-tRNA synthetase)	Liver; Spleen; hLNs
Q2T9U1	SRP54	Signal recognition particle 54 kDa protein (SRP54) (EC 3.6.5.-)	Liver; Spleen; hLNs
F1MMK8	KARS1	Lysine--tRNA ligase (EC 6.1.1.6) (Lysyl-tRNA synthetase)	Liver; Spleen; hLNs
P12799	FGG	Fibrinogen gamma-B chain (Gamma')	Liver; Spleen; hLNs
Q2NKZ9	SCPEP1	Carboxypeptidase (EC 3.4.16.-)	Liver; Spleen; hLNs
Q3ZCF3	SKP1	S-phase kinase-associated protein 1 (Cyclin-A/CDK2-associated protein p19) (S-phase kinase-associated protein 1A) (p19A) (p19skp1)	Liver; Spleen; hLNs
F1MDM4	REEP5	Receptor expression-enhancing protein	Liver; Spleen; hLNs
A4IFE0	CCDC93	Coiled-coil domain-containing protein 93	Liver; Spleen; hLNs
A0JN37	ARL6IP1	ADP-ribosylation factor-like 6 interacting protein 1	Liver; Spleen; hLNs
F1MMD7	ITIH4	Inter-alpha-trypsin inhibitor heavy chain H4	Liver; Spleen; hLNs
A5D9H1	IMPA1	Inositol-1-monophosphatase (EC 3.1.3.25)	Liver; Spleen; hLNs
G3MX33	TRIQK	Triple QxxK/R motif-containing protein	Liver; Spleen; hLNs
A0JBZ9	p97bcnt2	Bucentaur-2 (p97Bucentaur-2)	Liver; Spleen; hLNs
F1MCG5	LOC618733	Uncharacterized protein	Liver; Spleen; hLNs
Q3SWZ3	STX4	Syntaxin-4	Liver; Spleen; hLNs
Q17QP9	PSMD14	26S proteasome regulatory subunit RPN11	Liver; Spleen; hLNs
F1MPZ9	NCKAP1	NCK associated protein 1	Liver; Spleen; hLNs
Q3ZCE2	ELAVL1	ELAV-like protein	Liver; Spleen; hLNs
E1BDB0	EPB41L2	Erythrocyte membrane protein band 4.1 like 2 (Erythrocyte membrane protein band 4.1-like 2 variant 3)	Liver; Spleen; hLNs
Q0VCK0	ATIC	Bifunctional purine biosynthesis protein ATIC (AICAR transformylase/inosine monophosphate cyclohydrolase) (ATIC) [Includes: Phosphoribosylaminoimidazolecarboxamide formyltransferase (EC 2.1.2.3) (5-aminoimidazole-4-carboxamide ribonucleotide formyltransferase) (AICAR formyltransferase) (AICAR transformylase); IMP cyclohydrolase (EC 3.5.4.10) (IMP synthase) (Inosinicase)]	Liver; Spleen; hLNs
F1MJ59	NIT2	Omega-amidase NIT2	Liver; Spleen; hLNs
Q9TU47	EIF6	Eukaryotic translation initiation factor 6 (eIF-6) (Imc-415 homolog)	Liver; Spleen; hLNs
A5PJ81	LACTB	LACTB protein (Serine beta-lactamase-like protein LACTB, mitochondrial)	Liver; Spleen; hLNs
P34943	NDUFA9	NADH dehydrogenase [ubiquinone] 1 alpha subcomplex subunit 9, mitochondrial (Complex I-39kD) (CI-39kD) (NADH-ubiquinone oxidoreductase 39 kDa subunit)	Liver; Spleen; hLNs
O02675	DPYSL2	Dihydropyrimidinase-related protein 2 (DRP-2) (Neural-specific protein NSP60)	Liver; Spleen; hLNs
F1N091	CCDC6	Coiled-coil domain containing 6	Liver; Spleen; hLNs
A6QLP9	SSH3	SSH3 protein	Liver; Spleen; hLNs
Q1JP79	ARPC1A	Actin-related protein 2/3 complex subunit 1A	Liver; Spleen; hLNs
F1MI92	SSH3	Slingshot protein phosphatase 3	Liver; Spleen; hLNs
E1BMC6	SLMAP	Sarcolemma associated protein	Liver; Spleen; hLNs
Q32LM0	SH3GLB1	Endophilin-B1 (SH3 domain-containing GRB2-like protein B1)	Liver; Spleen; hLNs
F1MM34	CTNNA1	Catenin alpha-1	Liver; Spleen; hLNs
Q3ZBF7	PTGES3	Prostaglandin E synthase 3 (EC 5.3.99.3) (Cytosolic prostaglandin E2 synthase) (cPGES)	Liver; Spleen; hLNs
E1BH80	YTHDF3	YTH N6-methyladenosine RNA binding protein 3	Liver; Spleen; hLNs
E1BCF8	ZC3HAV1	Zinc finger CCCH-type containing, antiviral 1	Liver; Spleen; hLNs
F1N7I5	NUMA1	Nuclear mitotic apparatus protein 1	Liver; Spleen; hLNs
Q08DY5	NRBP1	Nuclear receptor binding protein 1	Liver; Spleen; hLNs
Q2KJC8	FKBP9	Peptidyl-prolyl cis-trans isomerase FKBP9 (PPIase FKBP9) (EC 5.2.1.8) (FK506-binding protein 9) (FKBP-9) (Rotamase)	Liver; Spleen; hLNs
P48034	AOX1	Aldehyde oxidase 1 (EC 1.2.3.1) (Azaheterocycle hydroxylase 1) (EC 1.17.3.-)	Liver; Spleen; hLNs
Q3T145	MDH1	Malate dehydrogenase, cytoplasmic (EC 1.1.1.37) (Cytosolic malate dehydrogenase)	Liver; Spleen; hLNs
F2Z4E7	ILF2	Interleukin enhancer binding factor 2	Liver; Spleen; hLNs
F1N301	RPL22	Uncharacterized protein	Liver; Spleen; hLNs
P35605	COPB2	Coatomer subunit beta' (Beta'-coat protein) (Beta'-COP) (p102)	Liver; Spleen; hLNs
A7MBA2	PSMD1	26S proteasome non-ATPase regulatory subunit 1	Liver; Spleen; hLNs
F1N399	SNX1	Sorting nexin-1	Liver; Spleen; hLNs
A1A4Q2	PRORSD1	Prolyl-tRNA synthetase associated domain-containing protein 1 (PrdX deacylase domain-containing protein 1)	Liver; Spleen; hLNs
Q2TA37	ARL2	ADP-ribosylation factor-like protein 2	Liver; Spleen; hLNs
E1B716	SHC1	SHC-transforming protein 1 (Src homology 2 domain-containing-transforming protein C1)	Liver; Spleen; hLNs
Q1RMI8	CCDC22	Coiled-coil domain-containing protein 22	Liver; Spleen; hLNs
L7R4Y6	eef1d	Eukaryotic translation elongation factor 1 delta transcript variant 2	Liver; Spleen; hLNs
A5D973	PPP2R1A	Alpha isoform of regulatory subunit A, protein phosphatase 2 (Serine/threonine-protein phosphatase 2A 65 kDa regulatory subunit A alpha isoform)	Liver; Spleen; hLNs
P17694	NDUFS2	NADH dehydrogenase [ubiquinone] iron-sulfur protein 2, mitochondrial (EC 7.1.1.2) (Complex I-49kD) (CI-49kD) (NADH-ubiquinone oxidoreductase 49 kDa subunit)	Liver; Spleen; hLNs
Q5E9C2	DAD1	Dolichyl-diphosphooligosaccharide--protein glycosyltransferase subunit DAD1 (Oligosaccharyl transferase subunit DAD1) (Defender against cell death 1) (DAD-1)	Liver; Spleen; hLNs
Q1RMR9	PACSIN2	Protein kinase C and casein kinase substrate in neurons 2	Liver; Spleen; hLNs
G3MXE1	None	ATP synthase subunit e, mitochondrial	Liver; Spleen; hLNs
F1MY28	BAG6	BCL2-associated athanogene 6 (HLA-B-associated transcript 3) (Large proline-rich protein BAG6)	Liver; Spleen; hLNs
Q3SZ25	EED	Polycomb protein EED	Liver; Spleen; hLNs
Q3ZCK2	RALA	Small monomeric GTPase (EC 3.6.5.2)	Liver; Spleen; hLNs
A6QQF5	None	Quinone oxidoreductase-like protein 2 (EC 1.-.-.-)	Liver; Spleen; hLNs
E1BPV1	ARVCF	ARVCF delta catenin family member	Liver; Spleen; hLNs
A2VDN6	SF3A1	Splicing factor 3A subunit 1	Liver; Spleen; hLNs
A0JN82	SORBS2	Sorbin and SH3 domain containing 2	Liver; Spleen; hLNs
Q9XSA7	CLIC4	Chloride intracellular channel protein 4 (Intracellular chloride ion channel protein p64H1)	Liver; Spleen; hLNs
A6QLR4	FLOT2	Flotillin-2	Liver; Spleen; hLNs
A7MB01	SART3	SART3 protein	Liver; Spleen; hLNs
F1MXE6	COPZ2	Coatomer subunit zeta	Liver; Spleen; hLNs
Q3T0J0	PAPSS1	3'-phosphoadenosine-5'-phosphosulfate synthase (EC 2.7.1.25) (EC 2.7.7.4) (APS kinase) (ATP-sulfurylase) (Adenosine-5'-phosphosulfate 3'-phosphotransferase) (Adenylyl-sulfate kinase) (Adenylylsulfate 3'-phosphotransferase) (Sulfate adenylyltransferase)	Liver; Spleen; hLNs
E1BNG8	BIN1	Bridging integrator 1	Liver; Spleen; hLNs
A5D7H2	STRN3	Striatin-3	Liver; Spleen; hLNs
F6QE33	COPS7A	COP9 signalosome subunit 7A	Liver; Spleen; hLNs
E1BPI7	MON2	Protein MON2 homolog	Liver; Spleen; hLNs
Q5E9E8	YIPF5	Protein YIPF5 (YIP1 family member 5)	Liver; Spleen; hLNs
Q3ZBF8	CERS2	Ceramide synthase 2 (CerS2) (EC 2.3.1.-) (LAG1 longevity assurance homolog 2) (Sphingosine N-acyltransferase CERS2) (EC 2.3.1.24)	Liver; Spleen; hLNs
G3N1U2	HRAS	HRas proto-oncogene, GTPase	Liver; Spleen; hLNs
A5PK96	ACP1	Low molecular weight cytosolic acid phosphatase (EC 3.1.3.2) (EC 3.1.3.48) (Low molecular weight phosphotyrosine protein phosphatase)	Liver; Spleen; hLNs
Q0P5A2	COQ5	2-methoxy-6-polyprenyl-1,4-benzoquinol methylase, mitochondrial (EC 2.1.1.201) (Ubiquinone biosynthesis methyltransferase COQ5)	Liver; Spleen; hLNs
Q1JQA5	NENF	Neudesin (Neuron-derived neurotrophic factor) (SCIRP10-related protein) (Spinal cord injury-related protein 10)	Liver; Spleen; hLNs
A0A140T872	DHFR	Dihydrofolate reductase (EC 1.5.1.3)	Liver; Spleen; hLNs
A5D7Q2	None	Uncharacterized protein	Liver; Spleen; hLNs
G3MYL1	None	60S ribosomal protein L9	Liver; Spleen; hLNs
Q32PG1	AP3B1	AP-3 complex subunit beta-1 (Adaptor protein complex AP-3 subunit beta-1) (Adaptor-related protein complex 3 subunit beta-1) (Beta-3A-adaptin) (Clathrin assembly protein complex 3 beta-1 large chain)	Liver; Spleen; hLNs
Q32LJ6	RABL3	Rab-like protein 3	Liver; Spleen; hLNs
Q27966	MYO1C	Unconventional myosin-Ic (Myosin I beta) (MMI-beta) (MMIb)	Liver; Spleen; hLNs
A2VE79	NUDT3	Diphosphoinositol polyphosphate phosphohydrolase 1 (DIPP-1) (EC 3.6.1.52) (Diadenosine 5',5'''-P1,P6-hexaphosphate hydrolase 1) (EC 3.6.1.-) (Nucleoside diphosphate-linked moiety X motif 3) (Nudix motif 3)	Liver; Spleen; hLNs
F1MM86	C6	Complement component C6	Liver; Spleen; hLNs
A7MB21	FERMT2	FERMT2 protein (Fermitin family member 2)	Liver; Spleen; hLNs
A4FV74	COPS8	COP9 signalosome complex subunit 8	Liver; Spleen; hLNs
G3MY09	None	None	Liver; Spleen; hLNs
F1MX87	C8A	Complement C8 alpha chain	Liver; Spleen; hLNs
A1L528	RAB1A	RAB1A, member RAS oncogene family	Liver; Spleen; hLNs
Q1LZH7	KANK2	KN motif and ankyrin repeat domain-containing protein 2 (Ankyrin repeat domain-containing protein 25)	Liver; Spleen; hLNs
A2VE19	PLEKHF1	PLEKHF1 protein (Pleckstrin homology and FYVE domain containing 1)	Liver; Spleen; hLNs
F1MLW8	LOC100847119	Uncharacterized protein	Liver; Spleen; hLNs
Q1LZD9	PSPC1	Paraspeckle component 1	Liver; Spleen; hLNs
Q0VCI1	OSGEP	Probable tRNA N6-adenosine threonylcarbamoyltransferase (EC 2.3.1.234) (N6-L-threonylcarbamoyladenine synthase) (t(6)A synthase) (O-sialoglycoprotein endopeptidase) (t(6)A37 threonylcarbamoyladenosine biosynthesis protein OSGEP) (tRNA threonylcarbamoyladenosine biosynthesis protein OSGEP)	Liver; Spleen; hLNs
F1MD77	LAMC1	Laminin subunit gamma 1	Liver; Spleen; hLNs
P00735	F2	Prothrombin (EC 3.4.21.5) (Coagulation factor II) [Cleaved into: Activation peptide fragment 1; Activation peptide fragment 2; Thrombin light chain; Thrombin heavy chain]	Liver; Spleen; hLNs
E1B8Z4	STAT2	Signal transducer and activator of transcription	Liver; Spleen; hLNs
P41541	USO1	General vesicular transport factor p115 (Protein USO1 homolog) (Transcytosis-associated protein) (TAP) (Vesicle-docking protein)	Liver; Spleen; hLNs
E1BP50	TNKS1BP1	Tankyrase 1 binding protein 1	Liver; Spleen; hLNs
Q1LZ90	CLNS1A	Chloride channel, nucleotide sensitive 1A (Chloride conductance regulatory protein ICln) (Methylosome subunit pICln)	Liver; Spleen; hLNs
Q05B89	NIF3L1	NIF3-like protein 1	Liver; Spleen; hLNs
F1MYX9	LAMA4	Laminin subunit alpha 4	Liver; Spleen; hLNs
E1BC94	IBA57	Iron-sulfur cluster assembly factor IBA57	Liver; Spleen; hLNs
Q9XT56	F11R	Junctional adhesion molecule A (JAM-A) (Junctional adhesion molecule 1) (JAM-1) (CD antigen CD321)	Liver; Spleen; hLNs
A5PKI0	APPL1	APPL1 protein (Adaptor protein, phosphotyrosine interacting with PH domain and leucine zipper 1)	Liver; Spleen; hLNs
F2Z4I1	RHEB	GTP-binding protein Rheb	Liver; Spleen; hLNs
E1BKT9	DSP	Desmoplakin	Liver; Spleen; hLNs
F1MS56	PGM3	Phosphoacetylglucosamine mutase (PAGM) (EC 5.4.2.3) (Acetylglucosamine phosphomutase) (N-acetylglucosamine-phosphate mutase)	Liver; Spleen; hLNs
A5PKL2	RRAS2	RAS related 2 (RRAS2 protein)	Liver; Spleen; hLNs
Q2KJ19	DR1	Down-regulator of transcription 1 (Negative cofactor 2-beta) (Protein Dr1)	Liver; Spleen; hLNs
F1MF76	LOC515570	SpaA domain-containing protein	Liver; Spleen; hLNs
Q0VCK1	MYADM	Myeloid-associated differentiation marker	Liver; Spleen; hLNs
P48818	ACADVL	Very long-chain specific acyl-CoA dehydrogenase, mitochondrial (VLCAD) (EC 1.3.8.9)	Liver; Spleen; hLNs
Q0VCF1	SORBS1	Sorbin and SH3 domain containing 1	Liver; Spleen; hLNs
A5PJY0	LMAN1	LMAN1 protein	Liver; Spleen; hLNs
Q5E987	PSMA5	Proteasome subunit alpha type-5	Liver; Spleen; hLNs
Q3ZBX5	SCYE1	Small inducible cytokine subfamily E, member 1 (Endothelial monocyte-activating)	Liver; Spleen; hLNs
A4FUD0	MTHFD1	C-1-tetrahydrofolate synthase, cytoplasmic (EC 1.5.1.5) (EC 3.5.4.9) (EC 6.3.4.3) (Formyltetrahydrofolate synthetase) (Methenyltetrahydrofolate cyclohydrolase) (Methylenetetrahydrofolate dehydrogenase)	Liver; Spleen; hLNs
E1BMF2	ZMPSTE24	CAAX prenyl protease (EC 3.4.24.84)	Liver; Spleen; hLNs
A3KN12	ADSL	Adenylosuccinate lyase (ADSL) (ASL) (EC 4.3.2.2) (Adenylosuccinase) (ASase)	Liver; Spleen; hLNs
Q3T171	RPL36	60S ribosomal protein L36	Liver; Spleen; hLNs
F1MMP5	None	None	Liver; Spleen; hLNs
B0JYN4	CIAO2A	Cytosolic iron-sulfur assembly component 2A (Family with sequence similarity 96, member A)	Liver; Spleen; hLNs
Q3T0G3	AHSA1	AHA1, activator of heat shock 90kDa protein ATPase homolog 1 (Yeast) (Activator of HSP90 ATPase activity 1)	Liver; Spleen; hLNs
Q9MYM4	GAA	Lysosomal alpha-glucosidase (EC 3.2.1.20) (Acid maltase)	Liver; Spleen; hLNs
F1MH34	STAU1	Staufen double-stranded RNA binding protein 1	Liver; Spleen; hLNs
Q2NL34	COQ9	Ubiquinone biosynthesis protein COQ9, mitochondrial	Liver; Spleen; hLNs
Q5E947	PRDX1	Peroxiredoxin-1 (EC 1.11.1.24) (Thioredoxin-dependent peroxiredoxin 1)	Liver; Spleen; hLNs
P61585	RHOA	Transforming protein RhoA (EC 3.6.5.2) (Gb) (p21)	Liver; Spleen; hLNs
A5D974	ACAD9	Acyl-Coenzyme A dehydrogenase family, member 9	Liver; Spleen; hLNs
Q2TBH2	RRAS	RAS related (Related RAS viral (R-ras) oncogene homolog)	Liver; Spleen; hLNs
A0JN77	TKFC	ATP-dependent dihydroxyacetone kinase (EC 4.6.1.15) (Bifunctional ATP-dependent dihydroxyacetone kinase/FAD-AMP lyase (cyclizing)) (FAD-AMP lyase (cyclic FMN forming)) (FAD-AMP lyase (cyclizing)) (FMN cyclase) (Glycerone kinase) (Triokinase) (Triokinase/FMN cyclase) (Triose kinase)	Liver; Spleen; hLNs
A7Z035	CLINT1	Clathrin interactor 1 (Epsin-4)	Liver; Spleen; hLNs
Q3SX36	TFG	TFG protein	Liver; Spleen; hLNs
Q08DL9	STAM	Signal transducing adaptor molecule (SH3 domain and ITAM motif) 1	Liver; Spleen; hLNs
Q0II59	PDXK	Pyridoxal kinase (EC 2.7.1.35) (Pyridoxine kinase)	Liver; Spleen; hLNs
E1BL12	PREB	Prolactin regulatory element binding	Liver; Spleen; hLNs
Q3ZCA2	NUDT21	Cleavage and polyadenylation specificity factor subunit 5 (Nucleoside diphosphate-linked moiety X motif 21) (Nudix motif 21)	Liver; Spleen; hLNs
Q58DD3	DNAJB2	DnaJ (Hsp40) homolog, subfamily B, member 2 (DnaJ heat shock protein family (Hsp40) member B2)	Liver; Spleen; hLNs
G3N094	EIPR1	EARP and GARP complex-interacting protein 1 (Endosome-associated recycling protein-interacting protein) (Golgi-associated retrograde protein-interacting protein) (Tumor-suppressing STF cDNA 1 protein) (Tumor-suppressing subchromosomal transferable fragment candidate gene 1 protein)	Liver; Spleen; hLNs
Q0P5I7	UBA3	NEDD8-activating enzyme E1 catalytic subunit (NEDD8-activating enzyme E1C) (Ubiquitin-activating enzyme E1C) (Ubiquitin-like modifier-activating enzyme 3)	Liver; Spleen; hLNs
Q1RMX7	NANS	N-acetylneuraminate synthase (N-acetylneuraminic acid synthase)	Liver; Spleen; hLNs
A4FUD3	EFTUD2	116 kDa U5 small nuclear ribonucleoprotein component (Elongation factor Tu GTP-binding domain protein 2) (U5 snRNP-specific protein, 116 kDa) (U5-116 kDa)	Liver; Spleen; hLNs
A4IFT6	TMED7	TMED7 protein (Transmembrane p24 trafficking protein 7)	Liver; Spleen; hLNs
F1N610	BLA-DQB	Ig-like domain-containing protein	Liver; Spleen; hLNs
E1BBW0	LRRFIP2	Leucine-rich repeat flightless-interacting protein 2	Liver; Spleen; hLNs
E1BM26	PSME3	Proteasome activator subunit 3	Liver; Spleen; hLNs
F1MHT2	PIP4K2B	Phosphatidylinositol-5-phosphate 4-kinase type 2 beta	Liver; Spleen; hLNs
Q2KI84	HARS1	Histidine--tRNA ligase, cytoplasmic (EC 6.1.1.21) (Histidyl-tRNA synthetase) (HisRS)	Liver; Spleen; hLNs
F1MTY9	HMOX2	Heme oxygenase (biliverdin-producing) (EC 1.14.14.18)	Liver; Spleen; hLNs
Q3T051	RPL39	60S ribosomal protein L39	Liver; Spleen; hLNs
G3X6K1	None	None	Liver; Spleen; hLNs
Q2KI42	PSMD11	26S proteasome non-ATPase regulatory subunit 11 (26S proteasome regulatory subunit RPN6)	Liver; Spleen; hLNs
Q0VC82	SEPHS1	Selenide, water dikinase 1 (EC 2.7.9.3) (Selenium donor protein 1) (Selenophosphate synthase 1)	Liver; Spleen; hLNs
F1MRT9	UTRN	Utrophin	Liver; Spleen; hLNs
Q3ZCJ2	AKR1A1	Aldo-keto reductase family 1 member A1 (EC 1.1.1.2) (EC 1.1.1.33) (EC 1.1.1.372) (EC 1.1.1.54) (Alcohol dehydrogenase [NADP(+)]) (Aldehyde reductase) (Glucuronate reductase) (EC 1.1.1.19) (Glucuronolactone reductase) (EC 1.1.1.20)	Liver; Spleen; hLNs
P25417	CSTB	Cystatin-B (Stefin-B)	Liver; Spleen; hLNs
Q02366	NDUFA6	NADH dehydrogenase [ubiquinone] 1 alpha subcomplex subunit 6 (Complex I-B14) (CI-B14) (NADH-ubiquinone oxidoreductase B14 subunit)	Liver; Spleen; hLNs
Q3SX47	HNRPC	Heterogeneous nuclear ribonucleoprotein C (C1/C2)	Liver; Spleen; hLNs
A5PJI5	GET3	ATPase GET3 (EC 3.6.-.-) (Arsenical pump-driving ATPase) (Arsenite-stimulated ATPase) (Guided entry of tail-anchored proteins factor 3, ATPase)	Liver; Spleen; hLNs
Q3SZ96	LZIC	Leucine zipper and CTNNBIP1 domain-containing protein (Leucine zipper and ICAT homologous domain-containing protein) (Protein LZIC) (Fragment)	Liver; Spleen; hLNs
Q1JQE0	SNW1	SNW domain-containing protein 1 (Nuclear protein SkiP) (Ski-interacting protein)	Liver; Spleen; hLNs
A6QL97	TMX3	TMX3 protein (Thioredoxin related transmembrane protein 3)	Liver; Spleen; hLNs
E1BC58	RAB2B	RAB2B, member RAS oncogene family	Liver; Spleen; hLNs
Q3MHP1	UBE2L3	Ubiquitin-conjugating enzyme E2 L3 (EC 2.3.2.23) (E2 ubiquitin-conjugating enzyme L3) (Ubiquitin carrier protein L3) (Ubiquitin-protein ligase L3)	Liver; Spleen; hLNs
E1BAB9	None	None	Liver; Spleen; hLNs
G3N2R1	None	60S ribosomal protein L6	Liver; Spleen; hLNs
F1MPR3	ATP2A2	Calcium-transporting ATPase (EC 7.2.2.10)	Liver; Spleen; hLNs
A6QPY0	DDOST	Dolichyl-diphosphooligosaccharide--protein glycosyltransferase 48 kDa subunit (DDOST 48 kDa subunit) (Oligosaccharyl transferase 48 kDa subunit)	Liver; Spleen; hLNs
A2VDS1	SCLY	Selenocysteine lyase (EC 4.4.1.16)	Liver; Spleen; hLNs
A7MB80	GTF2I	General transcription factor II-I (GTFII-I) (TFII-I)	Liver; Spleen; hLNs
P31717	NMT1	Glycylpeptide N-tetradecanoyltransferase 1 (EC 2.3.1.97) (Myristoyl-CoA:protein N-myristoyltransferase 1) (NMT 1) (Type I N-myristoyltransferase) (Peptide N-myristoyltransferase 1)	Liver; Spleen; hLNs
Q2KJ46	PSMD3	26S proteasome non-ATPase regulatory subunit 3 (26S proteasome regulatory subunit RPN3)	Liver; Spleen; hLNs
F1MFZ7	HDAC2	Histone deacetylase 2 (HD2) (EC 3.5.1.98)	Liver; Spleen; hLNs
Q08DS7	AP2B1	AP-1 complex subunit beta-1 (Adaptor protein complex AP-1 subunit beta-1) (Adaptor-related protein complex 1 subunit beta-1) (Beta-1-adaptin) (Beta-adaptin 1) (Clathrin assembly protein complex 1 beta large chain) (Golgi adaptor HA1/AP1 adaptin beta subunit)	Liver; Spleen; hLNs
Q9TS73	None	Trypsin inhibitor (Fragments)	Liver; Spleen; hLNs
A5D9E9	C1R	Complement subcomponent C1r (EC 3.4.21.41)	Liver; Spleen; hLNs
Q3MHG7	UOX	Uricase (EC 1.7.3.3) (Urate oxidase)	Liver; Spleen; hLNs
A6QPH1	PYM1	Partner of Y14 and mago (PYM homolog 1 exon junction complex-associated factor) (Protein wibg homolog)	Liver; Spleen; hLNs
Q29460	PAFAH1B3	Platelet-activating factor acetylhydrolase IB subunit gamma (EC 3.1.1.47) (PAF acetylhydrolase 29 kDa subunit) (PAF-AH 29 kDa subunit) (PAF-AH subunit gamma) (PAFAH subunit gamma)	Liver; Spleen; hLNs
P60984	GMFB	Glia maturation factor beta (GMF-beta)	Liver; Spleen; hLNs
A7Z089	NUP160	NUP160 protein	Liver; Spleen; hLNs
E1BLF0	PRRC1	Proline rich coiled-coil 1	Liver; Spleen; hLNs
A7MB30	EPS15L1	EPS15L1 protein (Epidermal growth factor receptor pathway substrate 15 like 1)	Liver; Spleen; hLNs
E1BAV2	HERC4	HECT and RLD domain containing E3 ubiquitin protein ligase 4	Liver; Spleen; hLNs
Q5E9T9	RTCB	RNA-splicing ligase RtcB homolog (EC 6.5.1.8) (3'-phosphate/5'-hydroxy nucleic acid ligase)	Liver; Spleen; hLNs
Q32PE9	LSM3	U6 snRNA-associated Sm-like protein LSm3	Liver; Spleen; hLNs
P62261	YWHAE	14-3-3 protein epsilon (14-3-3E)	Liver; Spleen; hLNs
Q148M1	SRSF11	Serine and arginine rich splicing factor 11 (Splicing factor, arginine/serine-rich 11)	Liver; Spleen; hLNs
A5PKJ3	DCTN1	Dynactin subunit 1	Liver; Spleen; hLNs
Q5E9B4	EIF2B2	Translation initiation factor eIF-2B subunit beta (eIF-2B GDP-GTP exchange factor subunit beta)	Liver; Spleen; hLNs
E1BNR0	APOB	Apolipoprotein B	Liver; Spleen; hLNs
F1N0Y1	SCRIB	Scribble planar cell polarity protein	Liver; Spleen; hLNs
Q3ZCK3	BPNT1	3'(2'),5'-bisphosphate nucleotidase 1 (EC 3.1.3.7) (Bisphosphate 3'-nucleotidase 1)	Liver; Spleen; hLNs
F1N3A1	THBS1	Thrombospondin-1	Liver; Spleen; hLNs
A6QLA8	TRIM25	TRIM25 protein (Tripartite motif containing 25)	Liver; Spleen; hLNs
F1MK73	YAP1	Yes associated protein 1	Liver; Spleen; hLNs
P28800	SERPINF2	Alpha-2-antiplasmin (Alpha-2-AP) (Alpha-2-plasmin inhibitor) (Alpha-2-PI) (Serpin F2)	Liver; Spleen; hLNs
F1N6H4	MACF1	Microtubule actin crosslinking factor 1	Liver; Spleen; hLNs
Q3ZBU5	SRSF10	FUS interacting protein (Serine/arginine-rich) 1 (Serine and arginine rich splicing factor 10)	Liver; Spleen; hLNs
F1MV85	PBDC1	Polysaccharide biosynthesis domain containing 1	Liver; hLNs
E1B782	HERC2	HECT-type E3 ubiquitin transferase (EC 2.3.2.26)	Liver; hLNs
G3MZW6	FYCO1	FYVE and coiled-coil domain autophagy adaptor 1	Liver; hLNs
E1BMH3	C17H4orf33	Chromosome 17 C4orf33 homolog	Liver; hLNs
P21282	ATP6V1C1	V-type proton ATPase subunit C 1 (V-ATPase subunit C 1) (Vacuolar proton pump subunit C 1)	Liver; hLNs
Q0IIH5	NUCB2	Nucleobindin 2	Liver; hLNs
A8YXX8	BRK1	BRICK1 subunit of SCAR/WAVE actin nucleating complex (C22H3ORF10 protein)	Liver; hLNs
P61223	RAP1B	Ras-related protein Rap-1b (EC 3.6.5.2) (GTP-binding protein smg p21B)	Liver; hLNs
Q58D56	DRG2	Developmentally-regulated GTP-binding protein 2 (DRG-2) (Translation factor GTPase DRG2) (TRAFAC GTPase DRG2) (EC 3.6.5.-)	Liver; hLNs
A6H767	NAP1L1	Nucleosome assembly protein 1-like 1	Liver; hLNs
Q3SZV7	HPX	Hemopexin	Liver; hLNs
H2CNR1	PGLYRP1	Peptidoglycan-recognition protein	Liver; hLNs
Q8MK44	DGAT1	Diacylglycerol O-acyltransferase 1 (EC 2.3.1.20) (Acyl-CoA retinol O-fatty-acyltransferase) (ARAT) (Retinol O-fatty-acyltransferase) (EC 2.3.1.76) (Diglyceride acyltransferase)	Liver; hLNs
H7BWW0	CORO1B	Coronin	Liver; hLNs
A7YWC4	ATAD3	ATPase family AAA domain-containing protein 3	Liver; hLNs
Q3ZBU9	UBXN4	UBX domain-containing protein 4 (UBX domain-containing protein 2)	Liver; hLNs
E1B7T1	FILIP1	Filamin A interacting protein 1	Liver; hLNs
Q17QI5	VAMP7	Vesicle-associated membrane protein 7 (VAMP-7) (Synaptobrevin-like protein 1)	Liver; hLNs
Q3SZX8	CCDC25	Coiled-coil domain-containing protein 25	Liver; hLNs
A4IFA7	CBR4	Carbonyl reductase family member 4 (EC 1.-.-.-) (3-ketoacyl-[acyl-carrier-protein] reductase beta subunit) (KAR beta subunit) (3-oxoacyl-[acyl-carrier-protein] reductase) (EC 1.1.1.-) (Quinone reductase CBR4)	Liver; hLNs
A7E3W2	LGALS3BP	Galectin-3-binding protein (Lectin galactoside-binding soluble 3-binding protein)	Liver; hLNs
F1MII0	GTF2A1	General transcription factor IIA subunit 1	Liver; hLNs
Q29RM7	FAF1	Fas (TNFRSF6) associated factor 1 (Fas associated factor 1)	Liver; hLNs
Q0VD29	RRAGC	Ras-related GTP-binding protein	Liver; hLNs
G5E509	TAF9B	TATA-box binding protein associated factor 9b	Liver; hLNs
Q2KIG3	CPB2	Carboxypeptidase B2 (EC 3.4.17.20) (Carboxypeptidase U) (CPU) (Plasma carboxypeptidase B) (pCPB) (Thrombin-activable fibrinolysis inhibitor) (TAFI)	Liver; hLNs
Q58DF6	SCAMP4	Secretory carrier-associated membrane protein 4 (Secretory carrier membrane protein 4)	Liver; hLNs
Q08DI5	RAP2C	Ras-related protein Rap-2c (EC 3.6.5.2)	Liver; hLNs
P33672	PSMB3	Proteasome subunit beta type-3 (EC 3.4.25.1) (Proteasome chain 13) (Proteasome component C10-II) (Proteasome theta chain)	Liver; hLNs
Q32KW2	UBXN1	UBX domain-containing protein 1 (SAPK substrate protein 1)	Liver; hLNs
Q645M6	FADD	FAS-associated death domain protein (FAS-associating death domain-containing protein) (Protein FADD)	Liver; hLNs
P00517	PRKACA	cAMP-dependent protein kinase catalytic subunit alpha (PKA C-alpha) (EC 2.7.11.11)	Liver; hLNs
F1MKH6	NARS1	Asparagine--tRNA ligase (EC 6.1.1.22)	Liver; hLNs
F1N5F7	EIF3M	Eukaryotic translation initiation factor 3 subunit M (eIF3m)	Liver; hLNs
Q28165	PABPN1	Polyadenylate-binding protein 2 (PABP-2) (Poly(A)-binding protein 2) (Nuclear poly(A)-binding protein 1) (Poly(A)-binding protein II) (PABII) (Polyadenylate-binding nuclear protein 1)	Liver; hLNs
Q28107	F5	Coagulation factor V (Activated protein C cofactor) [Cleaved into: Coagulation factor V heavy chain; Coagulation factor V light chain]	Liver; hLNs
A6QPS1	PPCS	PPCS protein	Liver; hLNs
F1MSB7	PLS3	Plastin-3	Liver; hLNs
Q2KJ89	FBLN5	Fibulin-5	Liver; hLNs
F1MUT3	XDH	Xanthine dehydrogenase (EC 1.17.1.4) (EC 1.17.3.2) (Xanthine dehydrogenase/oxidase) (Xanthine oxidase) (Xanthine oxidoreductase)	Liver; hLNs
G3MXY4	None	None	Liver; hLNs
I3QQD7	Mx1	GTP-binding protein	Liver; hLNs
E1BLF7	NUDCD1	NudC domain-containing protein 1	Liver; hLNs
P0C8B3	GON7	EKC/KEOPS complex subunit GON7	Liver; hLNs
Q3SZM5	CMAS	N-acylneuraminate cytidylyltransferase (EC 2.7.7.43) (CMP-N-acetylneuraminic acid synthase) (CMP-NeuNAc synthase)	Liver; hLNs
F1MH06	MAP3K3	Mitogen-activated protein kinase kinase kinase 3	Liver; hLNs
Q0P5L8	GCAT	2-amino-3-ketobutyrate coenzyme A ligase, mitochondrial (AKB ligase) (EC 2.3.1.29) (Aminoacetone synthase) (Glycine acetyltransferase)	Liver; hLNs
Q3ZC32	OPTN	Optineurin	Liver; hLNs
A5D7U5	GLB1	Beta-galactosidase (EC 3.2.1.23)	Liver; hLNs
F1MNF8	LOC100141266	Tubulin alpha chain	Liver; hLNs
E1BM93	RDH11	Retinol dehydrogenase 11	Liver; hLNs
Q2NL21	DNAJC11	DnaJ homolog subfamily C member 11	Liver; hLNs
A7MBC2	PDXDC1	Pyridoxal-dependent decarboxylase domain-containing protein 1 (EC 4.1.1.-)	Liver; hLNs
A5PK80	TP53RK	Non-specific serine/threonine protein kinase (EC 2.7.11.1)	Liver; hLNs
A4IFC4	SH3BGRL2	SH3 domain-binding glutamic acid-rich-like protein 2	Liver; hLNs
Q3SYT9	PCBP2	Poly(RC) binding protein 2	Liver; hLNs
A2VDR2	ACBD6	Acyl-CoA-binding domain-containing protein 6	Liver; hLNs
F1N455	CTSC	Cathepsin C (EC 3.4.14.1) (Cathepsin J) (Dipeptidyl peptidase 1) (Dipeptidyl peptidase 1 exclusion domain chain) (Dipeptidyl peptidase 1 light chain) (Dipeptidyl peptidase I) (Dipeptidyl peptidase I exclusion domain chain) (Dipeptidyl peptidase I light chain) (Dipeptidyl transferase)	Liver; hLNs
Q00361	ATP5ME	ATP synthase subunit e, mitochondrial (ATPase subunit e) (ATP synthase membrane subunit e)	Liver; hLNs
E1BCL5	None	Uncharacterized protein	Liver; hLNs
E1BNA2	XPNPEP3	X-prolyl aminopeptidase 3	Liver; hLNs
M5FHY5	DECR2	2,4-dienoyl CoA reductase 2 (EC 1.3.1.34) (EC 2.4.2.29)	Liver; hLNs
F1MHF7	None	None	Liver; hLNs
F1MV66	OAS1Y	2'-5' oligoadenylate synthase (EC 2.7.7.84)	Liver; hLNs
A6QLP2	AHCYL2	Adenosylhomocysteinase 3 (AdoHcyase 3) (EC 3.3.1.1) (IP(3)Rs binding protein released with IP(3) 2) (IRBIT2) (Long-IRBIT)	Liver; hLNs
A5PK18	AGK	AGK protein	Liver; hLNs
C3V9V7	TMED2	RNP24	Liver; hLNs
A5D7E1	EHD3	EH domain containing 3 (MGC139254 protein)	Liver; hLNs
P81187	CFB	Complement factor B (EC 3.4.21.47) (C3/C5 convertase) (EC-VMFB) [Cleaved into: Complement factor B Ba fragment; Complement factor B Bb fragment]	Liver; hLNs
B0JYK4	PRKAR2B	Protein kinase, cAMP-dependent, regulatory, type II, beta	Liver; hLNs
F1MNM2	GPLD1	Glycosyl-phosphatidylinositol-specific phospholipase D (EC 3.1.4.50) (Phosphatidylinositol-glycan-specific phospholipase D)	Liver; hLNs
A6QL77	P4HA1	Procollagen-proline 4-dioxygenase (EC 1.14.11.2)	Liver; hLNs
Q3MHE2	PRPF4	U4/U6 small nuclear ribonucleoprotein Prp4 (U4/U6 snRNP 60 kDa protein) (WD splicing factor Prp4)	Liver; hLNs
G3N2D8	GGT1	Uncharacterized protein	Liver; hLNs
Q2TBQ1	F13B	Coagulation factor XIII B chain (Coagulation factor XIII, B polypeptide)	Liver; hLNs
Q2KIA9	ENOSF1	Mitochondrial enolase superfamily member 1 (EC 4.2.1.68) (L-fuconate dehydratase)	Liver; hLNs
Q5E9Q1	POGLUT1	Protein O-glucosyltransferase 1 (EC 2.4.1.376) (CAP10-like 46 kDa protein) (KTEL motif-containing protein 1) (O-glucosyltransferase Rumi homolog) (Rumi) (Protein O-xylosyltransferase) (EC 2.4.2.63)	Liver; hLNs
F1MZE4	SPAG7	Sperm-associated antigen 7	Liver; hLNs
E1BE76	TPD52	Uncharacterized protein	Liver; hLNs
Q0X0C4	HEXIM1	Protein HEXIM1	Liver; hLNs
Q3SZ99	AIP	Peptidylprolyl isomerase (EC 5.2.1.8)	Liver; hLNs
A6QPH7	AKR7A2	AKR7A2 protein	Liver; hLNs
P14568	ASS1	Argininosuccinate synthase (EC 6.3.4.5) (Citrulline--aspartate ligase)	Liver; hLNs
E1BPR4	SEC24B	SEC24 homolog B, COPII coat complex component	Liver; hLNs
Q9N2I2	SERPINA5	Plasma serine protease inhibitor (Protein C inhibitor) (PCI) (Serpin A5)	Liver; hLNs
F1N6E0	OAS1X	2'-5' oligoadenylate synthase (EC 2.7.7.84)	Liver; hLNs
A6QNX2	DPP7	DPP7 protein (Dipeptidyl peptidase 7)	Liver; hLNs
Q08DN5	CRAT	Carnitine O-acetyltransferase (Carnitine acetyltransferase)	Liver; hLNs
E1B6Z7	MMAB	Corrinoid adenosyltransferase (EC 2.5.1.17)	Liver; hLNs
Q2HJH3	None	Ester hydrolase C11orf54 homolog (EC 3.1.-.-)	Liver; hLNs
P61602	NCALD	Neurocalcin-delta	Liver; hLNs
E1BIU7	PTPN23	Protein tyrosine phosphatase non-receptor type 23	Liver; hLNs
Q148G4	TATDN1	Putative deoxyribonuclease TATDN1 (EC 3.1.21.-)	Liver; hLNs
Q3MHZ4	TGFB1I1	Transforming growth factor beta-1-induced transcript 1 protein (Hydrogen peroxide-inducible clone 5 protein) (Hic-5)	Liver; hLNs
Q3Y5Z3	ADIPOQ	Adiponectin (30 kDa adipocyte complement-related protein) (Adipocyte complement-related 30 kDa protein) (ACRP30) (Adipocyte, C1q and collagen domain-containing protein) (Adipose most abundant gene transcript 1 protein) (apM-1)	Liver; hLNs
Q08DQ1	CAMK1	Calcium/calmodulin-dependent protein kinase I	Liver; hLNs
Q3T0T9	MGC127133	20-beta-hydroxysteroid dehydrogenase-like	Liver; hLNs
G3MZZ3	None	None	Liver; hLNs
E1BEL9	COASY	Coenzyme A synthase	Liver; hLNs
Q3ZBY2	TAGLN3	Transgelin-3	Liver; hLNs
F1MNI4	RAB5B	RAB5B, member RAS oncogene family	Liver; hLNs
Q17Q89	PFDN6	Prefoldin subunit 6	Liver; hLNs
Q32PH8	EEF1A2	Elongation factor 1-alpha 2 (EF-1-alpha-2) (Eukaryotic elongation factor 1 A-2) (eEF1A-2)	Liver; hLNs
F1N7H5	GMPPB	Mannose-1-phosphate guanyltransferase beta	Liver; hLNs
A6QQ07	BTD	Biotinidase (Biotinase) (EC 3.5.1.12)	Liver; hLNs
F1N0S3	MTR	Methionine synthase (EC 2.1.1.13) (5-methyltetrahydrofolate--homocysteine methyltransferase)	Liver; hLNs
F1MIL9	GNE	Glucosamine (UDP-N-acetyl)-2-epimerase/N-acetylmannosamine kinase	Liver; hLNs
Q0III1	MMUT	Methylmalonyl-CoA isomerase (EC 5.4.99.2) (Methylmalonyl-CoA mutase, mitochondrial)	Liver; hLNs
P02722	SLC25A4	ADP/ATP translocase 1 (ADP,ATP carrier protein 1) (ADP,ATP carrier protein, heart isoform T1) (Adenine nucleotide translocator 1) (ANT 1) (Solute carrier family 25 member 4)	Liver; hLNs
A0A140T851	PROC	Vitamin K-dependent protein C	Liver; hLNs
E1BLD2	INTS4	Integrator complex subunit 4	Liver; hLNs
A0A0M4MD57	HP	Haptoglobin (Haptoglobin alpha chain) (Haptoglobin beta chain)	Liver; hLNs
F1N2N5	None	None	Liver; hLNs
A6QPU5	DARS2	Aspartate--tRNA ligase, mitochondrial (EC 6.1.1.12) (Aspartyl-tRNA synthetase) (AspRS)	Liver; hLNs
Q3ZC65	AUP1	AUP1 lipid droplet regulating VLDL assembly factor (Ancient ubiquitous protein 1)	Liver; hLNs
A5D9G3	LOC283398	Succinate-CoA ligase subunit beta (EC 6.2.1.-) (Fragment)	Liver; hLNs
F1MNN6	MVP	Major vault protein	Liver; hLNs
F1MN78	None	Serpin B4	Liver; hLNs
Q32KR8	ADPRH	[Protein ADP-ribosylarginine] hydrolase (ADP-ribosylarginine hydrolase) (EC 3.2.2.19) (ADP-ribose-L-arginine cleaving enzyme)	Liver; hLNs
Q2TA08	BAG5	BAG family molecular chaperone regulator 5 (BAG-5) (Bcl-2-associated athanogene 5)	Liver; hLNs
A4IFN5	FITM2	Fat storage-inducing transmembrane protein 2 (Fat-inducing protein 2)	Liver; hLNs
E1BEW6	EXOSC7	Exosome component 7	Liver; hLNs
A6QPR3	SORBS2	SORBS2 protein	Liver; hLNs
F1MFC6	FARP1	FERM, ARH/RhoGEF and pleckstrin domain protein 1	Liver; hLNs
A5PJP6	BRCC3	Lys-63-specific deubiquitinase BRCC36 (EC 3.4.19.-) (BRCA1-A complex subunit BRCC36) (BRCA1/BRCA2-containing complex subunit 3) (BRCA1/BRCA2-containing complex subunit 36) (BRISC complex subunit BRCC36)	Liver; hLNs
P61283	BANF1	Barrier-to-autointegration factor [Cleaved into: Barrier-to-autointegration factor, N-terminally processed]	Liver; hLNs
Q17QN6	MPP1	55 kDa erythrocyte membrane protein (p55) (Membrane protein, palmitoylated 1)	Liver; hLNs
Q32KZ1	MTIF3	Translation initiation factor IF-3, mitochondrial (IF-3(Mt)) (IF-3Mt) (IF3(mt)) (IF3mt)	Liver; hLNs
Q3MHP2	RAB11B	Ras-related protein Rab-11B	Liver; hLNs
Q2UVX4	C3	Complement C3 [Cleaved into: Complement C3 beta chain; Complement C3 alpha chain; C3a anaphylatoxin; C3-beta-c (C3bc); Acylation stimulating protein (ASP) (C3adesArg); Complement C3b alpha' chain; Complement C3c alpha' chain fragment 1; Complement C3dg fragment; Complement C3g fragment; Complement C3d fragment; Complement C3f fragment; Complement C3c alpha' chain fragment 2]	Liver; hLNs
F1MNN7	LBP	Lipopolysaccharide-binding protein	Liver; hLNs
F1MK36	DDRGK1	DDRGK domain-containing protein 1	Liver; hLNs
Q0VCY1	VAPA	Vesicle-associated membrane protein-associated protein A (VAMP-A) (VAMP-associated protein A) (VAP-A)	Liver; hLNs
Q148D2	USE1	USE1-like protein (Vesicle transport protein USE1)	Liver; hLNs
Q02367	NDUFB6	NADH dehydrogenase [ubiquinone] 1 beta subcomplex subunit 6 (Complex I-B17) (CI-B17) (NADH-ubiquinone oxidoreductase B17 subunit)	Liver; hLNs
F1MBU5	None	None	Liver; hLNs
Q08DK4	SLC25A22	Mitochondrial glutamate carrier 1 (GC-1) (Glutamate/H(+) symporter 1) (Solute carrier family 25 member 22)	Liver; hLNs
Q3MHY1	CSRP1	Cysteine and glycine-rich protein 1 (Cysteine-rich protein 1) (CRP1)	Liver; hLNs
O62829	PPM1A	Protein phosphatase 1A (EC 3.1.3.16) (Protein phosphatase 2C isoform alpha) (PP2C-alpha)	Liver; hLNs
F1MQ07	DERL1	Derlin	Liver; hLNs
A6QP01	SELENOT	Thioredoxin reductase-like selenoprotein T (SelT) (EC 1.8.1.9)	Liver; hLNs
F1N1A9	ITGAV	Integrin alpha-V	Liver; hLNs
A0JND3	EOGT	EGF domain-specific O-linked N-acetylglucosamine transferase (EC 2.4.1.255) (Extracellular O-linked N-acetylglucosamine transferase)	Liver; hLNs
E1BA17	COL14A1	Collagen type XIV alpha 1 chain	Liver; hLNs
E1BFA8	NBAS	NBAS subunit of NRZ tethering complex	Liver; hLNs
E0AE18	EGFR	Receptor protein-tyrosine kinase (EC 2.7.10.1)	Liver; hLNs
F1MXX0	IMMT	MICOS complex subunit MIC60 (Mitofilin)	Liver; hLNs
Q3ZCB8	EMC3	ER membrane protein complex subunit 3 (Transmembrane protein 111)	Liver; hLNs
A8YXZ2	C8G	C8G protein	Liver; hLNs
E1BGH6	ACACA	Acetyl-CoA carboxylase 1 (EC 6.4.1.2)	Liver; hLNs
Q29448	HMGCL	Hydroxymethylglutaryl-CoA lyase, mitochondrial (HL) (HMG-CoA lyase) (EC 4.1.3.4) (3-hydroxy-3-methylglutarate-CoA lyase)	Liver; hLNs
E1BLS8	EMILIN1	Elastin microfibril interfacer 1	Liver; hLNs
G8JL06	H2BC11	Histone H2B	Liver; hLNs
F1MZ23	PARD3	Par-3 family cell polarity regulator	Liver; hLNs
E1BB91	COL6A3	Collagen type VI alpha 3 chain	Liver; hLNs
Q3T0A3	CFD	Complement factor D (EC 3.4.21.46) (Adipsin) (C3 convertase activator) (Properdin factor D)	Liver; hLNs
A5PK51	NAPRT	Nicotinate phosphoribosyltransferase (NAPRTase) (EC 6.3.4.21) (Nicotinate phosphoribosyltransferase domain-containing protein 1)	Liver; hLNs
M5FMT6	HAGH	Hydroxyacylglutathione hydrolase, mitochondrial (EC 3.1.2.6)	Liver; hLNs
E1BKI9	ARFGEF2	ADP ribosylation factor guanine nucleotide exchange factor 2	Liver; hLNs
M5FJX5	AMDHD2	N-acetylglucosamine-6-phosphate deacetylase (EC 3.5.1.25)	Liver; hLNs
Q148J4	RAB2A	RAB2A, member RAS oncogene family	Liver; hLNs
Q3SX22	BSDC1	BSD domain-containing protein 1	Liver; hLNs
A4IFK3	LMOD1	LMOD1 protein (Leiomodin 1)	Liver; hLNs
Q2KIY8	MBD1	Methyl-CpG binding domain protein 1	Liver; hLNs
E1BDR2	IDUA	Alpha-L-iduronidase	Liver; hLNs
Q3SZ15	EEF1E1	Eukaryotic translation elongation factor 1 epsilon 1	Liver; hLNs
Q148C8	MIEN1	Migration and invasion enhancer 1	Liver; hLNs
Q2KIL4	COQ6	Ubiquinone biosynthesis monooxygenase COQ6, mitochondrial (EC 1.14.13.-) (Coenzyme Q10 monooxygenase 6)	Liver; hLNs
P07688	CTSB	Cathepsin B (EC 3.4.22.1) (BCSB) [Cleaved into: Cathepsin B light chain; Cathepsin B heavy chain]	Liver; hLNs
Q2TBK2	MRPL9	39S ribosomal protein L9, mitochondrial (L9mt) (MRP-L9)	Liver; hLNs
Q3ZBM5	SNX5	Sorting nexin-5	Liver; hLNs
Q29RH8	PDK2	Protein-serine/threonine kinase (EC 2.7.11.-) (Fragment)	Liver; hLNs
Q3ZBL5	PTRH2	Peptidyl-tRNA hydrolase 2, mitochondrial (PTH 2) (EC 3.1.1.29) (Bcl-2 inhibitor of transcription)	Liver; hLNs
E1BPP7	STAT1	Signal transducer and activator of transcription	Liver; hLNs
G5E5P6	AGPAT3	1-acylglycerol-3-phosphate O-acyltransferase 3	Liver; hLNs
Q0IIM5	SLCO2B1	Solute carrier organic anion transporter family member	Liver; hLNs
Q0IIM3	HSPH1	Heat shock protein 105 kDa (Heat shock 110 kDa protein)	Liver; hLNs
F1MXX2	AGO1	Argonaute RISC component 1	Liver; hLNs
Q5EA20	HPD	4-hydroxyphenylpyruvate dioxygenase (EC 1.13.11.27) (4-hydroxyphenylpyruvic acid oxidase) (4HPPD) (HPD) (HPPDase)	Liver; hLNs
Q29RH3	NUDT12	Peroxisomal NADH pyrophosphatase NUDT12 (EC 3.6.1.22) (Nucleoside diphosphate-linked moiety X motif 12) (Nudix motif 12)	Liver; hLNs
A6QLP7	SSR1	Translocon-associated protein subunit alpha (TRAP-alpha) (Signal sequence receptor subunit alpha) (SSR-alpha)	Liver; hLNs
Q3SZD1	PEX19	Peroxisomal biogenesis factor 19 (Peroxin-19) (Peroxisomal farnesylated protein)	Liver; hLNs
E1BJ38	FAM98C	Family with sequence similarity 98 member C	Liver; hLNs
E1BIC8	None	None	Liver; hLNs
F1N6A0	ISOC2	Isochorismatase domain-containing protein 2	Liver; hLNs
A6QP36	LMAN2	LMAN2 protein (Lectin, mannose binding 2)	Liver; hLNs
P05632	ATP5F1E	ATP synthase subunit epsilon, mitochondrial (ATPase subunit epsilon) (ATP synthase F1 subunit epsilon)	Liver; hLNs
B0JYP8	CTH	Cystathionine gamma-lyase (EC 4.4.1.1) (Cysteine-protein sulfhydrase) (Gamma-cystathionase)	Liver; hLNs
A3KMY8	GUSB	Beta-glucuronidase (EC 3.2.1.31)	Liver; hLNs
Q5E9E2	MYL9	Myosin regulatory light polypeptide 9 (Myosin regulatory light chain 2, smooth muscle isoform) (Myosin regulatory light chain 9)	Liver; hLNs
F1MXE4	PSMD6	26S proteasome non-ATPase regulatory subunit 6 (26S proteasome regulatory subunit RPN7)	Liver; hLNs
Q0VCQ9	RCN2	Reticulocalbin 2 (Reticulocalbin 2, EF-hand calcium binding domain)	Liver; hLNs
P43896	TSFM	Elongation factor Ts, mitochondrial (EF-Ts) (EF-TsMt)	Liver; hLNs
Q95M59	None	Retina ubiquilin	Liver; hLNs
A7E3V0	SQSTM1	Sequestosome 1	Liver; hLNs
Q0V7L6	FLJ20699	Tetratricopeptide repeat protein 38 (Fragment)	Liver; hLNs
Q148I3	TMEM167A	Protein kish-A (Transmembrane protein 167A)	Liver; hLNs
A7MBF8	CBS	Cystathionine beta-synthase (EC 4.2.1.22)	Liver; hLNs
A6H713	LIPA	Lipase	Liver; hLNs
F1MXI9	WDR70	WD repeat-containing protein 70	Liver; hLNs
A7E337	OCRL	OCRL protein	Liver; hLNs
G3N2D7	None	Ig-like domain-containing protein	Liver; hLNs
E1BAZ9	EXOG	Exo/endonuclease G	Liver; hLNs
E1B7K5	CKAP5	Cytoskeleton associated protein 5	Liver; hLNs
F1MSF1	RRM1	Ribonucleoside-diphosphate reductase (EC 1.17.4.1)	Liver; hLNs
A7Z038	ABCD3	ABCD3 protein (ATP binding cassette subfamily D member 3)	Liver; hLNs
A7Z014	TKT	TKT protein (Transketolase)	Liver; hLNs
F1N2X7	AFDN	Afadin, adherens junction formation factor	Liver; hLNs
G3N3B7	PTK2	Non-specific protein-tyrosine kinase (EC 2.7.10.2)	Liver; hLNs
A4FV92	CYP27A1	CYP27A1 protein	Liver; hLNs
A5PK73	ALDOB	Fructose-bisphosphate aldolase (EC 4.1.2.13)	Liver; hLNs
B0JYQ0	ALB	ALB protein	Liver; hLNs
G5E5S5	NAV1	Neuron navigator 1	Liver; hLNs
G3N1J6	LOC100298356	Uncharacterized protein	Liver; hLNs
Q08D83	RTN3	Reticulon-3	Liver; hLNs
A7MB19	NLRX1	NLRX1 protein	Liver; hLNs
Q2KIK7	MGC137452	Glycoprotein IIIb (PAS IV) (PAS-4) (Platelet glycoprotein 4) (Platelet glycoprotein IV)	Liver; hLNs
A5D7R9	NRAS	NRAS protein (NRAS proto-oncogene, GTPase)	Liver; hLNs
A0A140T832	RPS17	40S ribosomal protein S17	Liver; hLNs
E1BED8	None	Tr-type G domain-containing protein	Liver; hLNs
F1N4C5	PLXND1	Plexin D1	Liver; hLNs
Q1LZD3	TSSC4	Protein TSSC4	Liver; hLNs
F1MTP5	WDR1	WD repeat-containing protein 1	Liver; hLNs
E1BNE7	CAVIN1	Caveolae associated protein 1	Liver; hLNs
F1N6P6	EML1	EMAP like 1	Liver; hLNs
P63171	DYNLT1	Dynein light chain Tctex-type 1 (T-complex testis-specific protein 1 homolog)	Liver; hLNs
E1BCB7	LOC511302	40S ribosomal protein S12	Liver; hLNs
H9KUU7	None	None	Liver; hLNs
Q862C3	None	Similar to elongation factor 1 alpha (Fragment)	Liver; hLNs
F1N152	HTRA1	Serine protease HTRA1 (EC 3.4.21.-) (High-temperature requirement A serine peptidase 1) (Serine protease 11)	Liver; hLNs
F6RUR3	SUOX	None	Liver; hLNs
Q1LZI1	UGT3A1	UDP-glucuronosyltransferase 3A1 (UDPGT 3A1) (EC 2.4.1.17)	Liver; hLNs
A6QLD6	MYO1B	MYO1B protein (Myosin IB)	Liver; hLNs
E1BP90	ARFGEF1	Brefeldin A-inhibited guanine nucleotide-exchange protein 1	Liver; hLNs
F1MZT4	MX2	Interferon-induced GTP-binding protein Mx2	Liver; hLNs
Q3SZX4	CA3	Carbonic anhydrase 3 (EC 4.2.1.1) (Carbonate dehydratase III) (Carbonic anhydrase III) (CA-III)	Liver; hLNs
E1B8G1	NUMB	Protein numb homolog	Liver; hLNs
F1MEY2	MECR	Enoyl-[acyl-carrier-protein] reductase, mitochondrial	Liver; hLNs
F1N2A9	RBFOX2	RNA binding protein fox-1 homolog 2	Liver; hLNs
A7MBG0	ADSS2	Adenylosuccinate synthetase isozyme 2 (AMPSase 2) (AdSS 2) (EC 6.3.4.4) (Adenylosuccinate synthetase, acidic isozyme) (Adenylosuccinate synthetase, liver isozyme) (L-type adenylosuccinate synthetase) (IMP--aspartate ligase 2)	Liver; hLNs
F1MYW1	STAB2	Stabilin 2	Liver; hLNs
P81644	APOA2	Apolipoprotein A-II (Apo-AII) (ApoA-II) (Antimicrobial peptide BAMP-1) (Apolipoprotein A2) [Cleaved into: Proapolipoprotein A-II (ProapoA-II); Truncated apolipoprotein A-II (Apolipoprotein A-II(1-76))]	Liver; hLNs
Q1JPE3	CARKL	Carbohydrate kinase-like	Liver; hLNs
A7MBE6	ACSM2A	ACSM2A protein	Liver; hLNs
Q32LP7	SKAP2	Src kinase-associated phosphoprotein 2 (Src family-associated phosphoprotein 2)	Liver; hLNs
Q5EA75	PCYT2	Ethanolamine-phosphate cytidylyltransferase (EC 2.7.7.14) (CTP:phosphoethanolamine cytidylyltransferase) (Phosphorylethanolamine transferase)	Liver; hLNs
V6F7Q8	BCO2	None	Liver; hLNs
Q2KHV6	SNX8	Sorting nexin-8	Liver; hLNs
Q17QQ2	TPMT	Thiopurine S-methyltransferase (EC 2.1.1.67) (Thiopurine methyltransferase)	Liver; hLNs
E1BK31	SLC37A4	Solute carrier family 37 member 4	Liver; hLNs
A8DC37	FCGR2A	Fc-gamma-RII-D	Liver; hLNs
F2Z4J5	EIF3G	Eukaryotic translation initiation factor 3 subunit G (eIF3g) (Eukaryotic translation initiation factor 3 RNA-binding subunit) (eIF-3 RNA-binding subunit) (Eukaryotic translation initiation factor 3 subunit 4) (eIF-3-delta) (eIF3 p42) (eIF3 p44)	Liver; hLNs
Q2KI41	CYTH2	Cytohesin-2 (PH, SEC7 and coiled-coil domain-containing protein 2)	Liver; hLNs
P81948	TUBA4A	Tubulin alpha-4A chain (Alpha-tubulin 1) (Tubulin alpha-1 chain)	Liver; hLNs
F1N1W5	NIT1	Deaminated glutathione amidase	Liver; hLNs
Q6JTG5	COIII	Cytochrome c oxidase subunit 3	Liver; hLNs
A4FUA8	CAPZA1	F-actin-capping protein subunit alpha-1 (CapZ alpha-1)	Liver; hLNs
F6RWU6	ACOT8	Acyl-CoA thioesterase 8	Liver; hLNs
Q58D62	FETUB	Fetuin-B	Liver; hLNs
E1BH64	GTPBP3	GTP binding protein 3, mitochondrial	Liver; hLNs
Q148K4	LDHD	Lactate dehydrogenase D	Liver; hLNs
Q1RMW9	GOLPH3	Golgi phosphoprotein 3 (Golgi phosphoprotein 3 (Coat-protein))	Liver; hLNs
Q8HXY9	CFDP1	Craniofacial development protein 1 (Bucentaur) (h-type BCNT protein)	Liver; hLNs
A5PJD6	ATL3	ATL3 protein (Atlastin GTPase 3)	Liver; hLNs
Q8HYI9	PFDN5	Prefoldin subunit 5	Liver; hLNs
F1N5F2	BCKDHA	2-oxoisovalerate dehydrogenase subunit alpha (EC 1.2.4.4) (Branched-chain alpha-keto acid dehydrogenase E1 component alpha chain)	Liver; hLNs
Q32L93	GMPR2	GMP reductase 2 (GMPR 2) (EC 1.7.1.7) (Guanosine 5'-monophosphate oxidoreductase 2) (Guanosine monophosphate reductase 2)	Liver; hLNs
E1BN75	TPRKB	TP53RK binding protein	Liver; hLNs
Q2KIA2	TRMT112	Multifunctional methyltransferase subunit TRM112-like protein (tRNA methyltransferase 112 homolog)	Liver; hLNs
A6QLN8	SCYL2	SCY1 like pseudokinase 2 (SCYL2 protein)	Liver; hLNs
Q3ZBL0	SNRPG	Small nuclear ribonucleoprotein G (snRNP-G) (Sm protein G) (Sm-G) (SmG)	Liver; hLNs
G3MZT9	None	None	Liver; hLNs
E1BPV2	AGPS	Alkylglycerone-phosphate synthase (Alkyl-DHAP synthase) (EC 2.5.1.26)	Liver; hLNs
A6H7E3	PDLIM1	PDZ and LIM domain 1 (PDZ and LIM domain protein 1)	Liver; hLNs
P56602	PPOX	Protoporphyrinogen oxidase (PPO) (EC 1.3.3.4)	Liver; hLNs
Q02380	NDUFB5	NADH dehydrogenase [ubiquinone] 1 beta subcomplex subunit 5, mitochondrial (Complex I-SGDH) (CI-SGDH) (NADH-ubiquinone oxidoreductase SGDH subunit)	Liver; hLNs
A5D7C4	TNPO3	TNPO3 protein (Transportin 3)	Liver; hLNs
Q2KIF2	LRG1	Leucine-rich alpha-2-glycoprotein 1	Liver; hLNs
P08728	KRT19	Keratin, type I cytoskeletal 19 (Cytokeratin-19) (CK-19) (Keratin-19) (K19)	Liver; hLNs
Q9BG87	None	Uveal autoantigen	Liver; hLNs
G3MWK4	SRSF12	Serine and arginine rich splicing factor 12	Liver; hLNs
Q148C9	HEBP1	Heme-binding protein 1	Liver; hLNs
A0JNC1	CDS2	Phosphatidate cytidylyltransferase 2 (EC 2.7.7.41) (CDP-DAG synthase 2) (CDP-DG synthase 2) (CDP-diacylglycerol synthase 2) (CDS 2) (CDP-diglyceride pyrophosphorylase 2) (CDP-diglyceride synthase 2) (CTP:phosphatidate cytidylyltransferase 2)	Liver; hLNs
E1BPL3	ABCB7	ATP binding cassette subfamily B member 7	Liver; hLNs
A5PJV6	GOSR2	GOSR2 protein	Liver; hLNs
Q3T114	RIDA	2-iminobutanoate/2-iminopropanoate deaminase (EC 3.5.99.10) (Translation inhibitor L-PSP ribonuclease) (EC 3.1.-.-)	Liver; hLNs
Q3ZBI7	ATP5MD	ATP synthase membrane subunit DAPIT, mitochondrial (Diabetes-associated protein in insulin-sensitive tissues) (Up-regulated during skeletal muscle growth protein 5)	Liver; hLNs
E1B891	NTAN1	N-terminal asparagine amidase	Liver; hLNs
F1MU19	PSME2	Proteasome activator complex subunit 2	Liver; hLNs
A0A0A0MP89	SERPINA3-8	Serpin A3-8	Liver; hLNs
Q2TBT3	ECHDC2	Enoyl-CoA hydratase domain-containing protein 2, mitochondrial	Liver; hLNs
F1N1D5	GBA	Glucosylceramidase (EC 3.2.1.45)	Liver; hLNs
A5D9C3	ZC3HC1	Zinc finger, C3HC type 1	Liver; hLNs
F1MBD2	None	None	Liver; hLNs
Q32LD1	BAP18	Chromatin complexes subunit BAP18 (BPTF-associated protein of 18 kDa)	Liver; hLNs
F1MB84	GRHPR	Glyoxylate and hydroxypyruvate reductase	Liver; hLNs
Q3T0K8	EMC4	ER membrane protein complex subunit 4 (Transmembrane protein 85)	Liver; hLNs
Q3SX44	DDAH2	N(G),N(G)-dimethylarginine dimethylaminohydrolase 2 (DDAH-2) (Dimethylarginine dimethylaminohydrolase 2) (EC 3.5.3.18) (DDAHII) (Dimethylargininase-2)	Liver; hLNs
Q0VCU8	EIF3J	Eukaryotic translation initiation factor 3 subunit J (eIF3j) (Eukaryotic translation initiation factor 3 subunit 1) (eIF-3-alpha) (eIF3 p35)	Liver; hLNs
Q1JPJ2	XPNPEP1	Xaa-Pro aminopeptidase 1 (EC 3.4.11.9) (Aminoacylproline aminopeptidase) (Cytosolic aminopeptidase P) (Soluble aminopeptidase P) (sAmp) (X-Pro aminopeptidase 1) (X-prolyl aminopeptidase 1, soluble)	Liver; hLNs
A0JNE6	EIF2AK2	Eukaryotic translation initiation factor 2-alpha kinase 2	Liver; hLNs
A6QQ70	MAP1S	Microtubule-associated protein 1S (MAP-1S) [Cleaved into: MAP1S heavy chain; MAP1S light chain]	Liver; hLNs
Q2YDM1	ARL1	ADP-ribosylation factor-like protein 1	Liver; hLNs
H7BWW2	HEXB	Beta-hexosaminidase (EC 3.2.1.52)	Liver; hLNs
A2VE27	BTC	Betacellulin (Probetacellulin)	Liver; hLNs
A6QPP2	SERPIND1	SERPIND1 protein	Liver; hLNs
F1MFA3	PITRM1	Pitrilysin metalloproteinase 1 (Presequence protease, mitochondrial)	Liver; hLNs
F1N036	DNAJC3	DnaJ homolog subfamily C member 3	Liver; hLNs
A1A4K7	FAM210B	Chromosome 20 open reading frame 108 ortholog (Family with sequence similarity 210 member B)	Liver; hLNs
G3N337	UAP1L1	UDP-N-acetylglucosamine pyrophosphorylase 1 like 1	Liver; hLNs
E1B8G4	None	40S ribosomal protein S23	Liver; hLNs
A5PJS6	USP10	Ubiquitin carboxyl-terminal hydrolase 10 (EC 3.4.19.12) (Deubiquitinating enzyme 10) (Ubiquitin thioesterase 10) (Ubiquitin-specific-processing protease 10)	Liver; hLNs
Q1JQC5	RMDN3	Regulator of microtubule dynamics protein 3 (RMD-3) (Protein FAM82A2) (Protein FAM82C)	Liver; hLNs
F1MLW0	CALD1	Non-muscle caldesmon	Liver; hLNs
Q04173	RAP1GDS1	Rap1 GTPase-GDP dissociation stimulator 1 (Exchange factor smgGDS) (SMG GDS protein) (SMG P21 stimulatory GDP/GTP exchange protein)	Liver; Spleen
Q3ZBZ8	STIP1	Stress-induced-phosphoprotein 1 (STI1) (Hsc70/Hsp90-organizing protein) (Hop)	Liver; Spleen
G5E567	IPO9	Importin 9	Liver; Spleen
F1N1I6	GSN	Actin-depolymerizing factor (Brevin) (Gelsolin)	Liver; Spleen
Q32PA8	AAMDC	Mth938 domain-containing protein	Liver; Spleen
E1BME9	NDUFV3	Complex I-9kD (NADH dehydrogenase [ubiquinone] flavoprotein 3, mitochondrial) (NADH-ubiquinone oxidoreductase 9 kDa subunit)	Liver; Spleen
Q3T0V4	RPS11	40S ribosomal protein S11	Liver; Spleen
Q5E9J1	HNRNPF	Heterogeneous nuclear ribonucleoprotein F (hnRNP F) [Cleaved into: Heterogeneous nuclear ribonucleoprotein F, N-terminally processed]	Liver; Spleen
F1MJI7	LMNB2	Lamin B2	Liver; Spleen
F1MN04	PAICS	AIR carboxylase (EC 4.1.1.21) (EC 6.3.2.6) (Multifunctional protein ADE2) (Phosphoribosylaminoimidazole carboxylase) (Phosphoribosylaminoimidazole-succinocarboxamide synthase) (SAICAR synthetase)	Liver; Spleen
P11456	M6PR	Cation-dependent mannose-6-phosphate receptor (CD Man-6-P receptor) (CD-MPR) (46 kDa mannose 6-phosphate receptor) (MPR 46)	Liver; Spleen
E1BFB4	MTOR	Serine/threonine-protein kinase mTOR (EC 2.7.11.1)	Liver; Spleen
F1MUI3	TMA16	Translation machinery-associated protein 16	Liver; Spleen
Q2KJJ8	PLD3	5'-3' exonuclease PLD3 (EC 3.1.16.1) (Choline phosphatase 3) (Phosphatidylcholine-hydrolyzing phospholipase D3) (Phospholipase D3) (PLD 3)	Liver; Spleen
F1MLV1	PSMC6	26S proteasome regulatory subunit 10B	Liver; Spleen
Q0II26	AIMP2	Aminoacyl tRNA synthase complex-interacting multifunctional protein 2 (Multisynthase complex auxiliary component p38) (Protein JTV-1)	Liver; Spleen
F1N338	HADH	Hydroxyacyl-CoA dehydrogenase	Liver; Spleen
Q0P592	FN3KRP	Protein-ribulosamine 3-kinase (EC 2.7.1.172)	Liver; Spleen
E1BGC1	MCCC1	Methylcrotonoyl-CoA carboxylase 1	Liver; Spleen
E1BJB1	TUBB2A	Tubulin beta chain	Liver; Spleen
E1BHT5	UBR4	Ubiquitin protein ligase E3 component n-recognin 4	Liver; Spleen
Q2LGB8	CASP8	Caspase 8 (Caspase 8, apoptosis-related cysteine peptidase)	Liver; Spleen
E1BEI0	API5	Apoptosis inhibitor 5	Liver; Spleen
A6QR15	LOC535277	LOC535277 protein	Liver; Spleen
F1MLE8	SEC22B	SEC22 homolog B, vesicle trafficking protein	Liver; Spleen
F1MY44	HNRNPM	Heterogeneous nuclear ribonucleoprotein M	Liver; Spleen
G3MWU1	None	None	Liver; Spleen
Q3T035	ARPC3	Actin-related protein 2/3 complex subunit 3 (Arp2/3 complex 21 kDa subunit) (p21-ARC)	Liver; Spleen
F1MJQ1	RAB7A	Ras-related protein Rab-7a	Liver; Spleen
E1BP20	None	None	Liver; Spleen
Q0VC92	MAGOHB	Protein mago nashi homolog 2	Liver; Spleen
Q5E956	TPI1	Triosephosphate isomerase (TIM) (EC 5.3.1.1) (Methylglyoxal synthase) (EC 4.2.3.3) (Triose-phosphate isomerase)	Liver; Spleen
F1MNS8	PDAP1	PDGFA associated protein 1	Liver; Spleen
P25326	CTSS	Cathepsin S (EC 3.4.22.27)	Liver; Spleen
Q5E958	RPS8	40S ribosomal protein S8	Liver; Spleen
E1BGJ0	LRP1	LDL receptor related protein 1	Liver; Spleen
E1B7R4	EIF3A	Eukaryotic translation initiation factor 3 subunit A (eIF3a) (Eukaryotic translation initiation factor 3 subunit 10) (eIF-3-theta)	Liver; Spleen
Q2KHX6	CRYM	Ketimine reductase mu-crystallin (EC 1.5.1.25) (NADP-regulated thyroid-hormone-binding protein)	Liver; Spleen
E1BMK3	RNF31	RBR-type E3 ubiquitin transferase (EC 2.3.2.31)	Liver; Spleen
M5FK91	LOC100337367	Tumor protein, translationally-controlled 1-like	Liver; Spleen
F1N4V5	NAA15	N(alpha)-acetyltransferase 15, NatA auxiliary subunit	Liver; Spleen
Q3ZBG5	None	BAG family molecular chaperone regulator 2 (BAG-2) (Bcl-2-associated athanogene 2)	Liver; Spleen
E1B7A3	LOC101906513	Dynein light chain	Liver; Spleen
E1BKZ5	GOLGB1	Golgin B1	Liver; Spleen
Q17QH2	MAP2K2	MAP2K2 protein (Mitogen-activated protein kinase kinase 2)	Liver; Spleen
A4IFT0	BoLA-DRB3	BoLA-DRB3 protein	Liver; Spleen
F1MUZ9	HSPD1	60 kDa chaperonin (EC 5.6.1.7) (60 kDa heat shock protein, mitochondrial) (Chaperonin 60) (Heat shock protein 60)	Liver; Spleen
Q3ZBT5	STX7	Syntaxin-7	Liver; Spleen
E1BKG4	PDS5A	PDS5 cohesin associated factor A	Liver; Spleen
Q5E992	PPIL1	Peptidyl-prolyl cis-trans isomerase-like 1 (PPIase) (EC 5.2.1.8) (Rotamase PPIL1)	Liver; Spleen
E1BCW3	PFKP	ATP-dependent 6-phosphofructokinase (ATP-PFK) (Phosphofructokinase) (EC 2.7.1.11) (Phosphohexokinase)	Liver; Spleen
E1BIX5	NUP153	Nucleoporin 153	Liver; Spleen
A5PJY9	CPNE3	CPNE3 protein (Copine 3)	Liver; Spleen
G3X6B2	PRRC2C	Proline rich coiled-coil 2C	Liver; Spleen
F1MEB4	SPG11	SPG11 vesicle trafficking associated, spatacsin	Liver; Spleen
P26882	PPID	Peptidyl-prolyl cis-trans isomerase D (PPIase D) (EC 5.2.1.8) (40 kDa peptidyl-prolyl cis-trans isomerase) (Cyclophilin-40) (CYP-40) (Cyclophilin-related protein) (Estrogen receptor-binding cyclophilin) (Rotamase D)	Liver; Spleen
A5D9D3	POR	NADPH--cytochrome P450 reductase (CPR) (P450R) (EC 1.6.2.4)	Liver; Spleen
Q56JX3	RPL31	60S ribosomal protein L31	Liver; Spleen
E1BNG2	MAN1A1	alpha-1,2-Mannosidase (EC 3.2.1.-)	Liver; Spleen
F1MWY9	ECI2	Enoyl-CoA delta isomerase 2	Liver; Spleen
A1L524	44078	Septin 4 (Fragment)	Liver; Spleen
F1N076	CP	Ceruloplasmin	Liver; Spleen
E1BFE8	TNS3	Tensin 3	Liver; Spleen
Q5E993	EMC2	ER membrane protein complex subunit 2 (Tetratricopeptide repeat protein 35) (TPR repeat protein 35)	Liver; Spleen
Q3SZQ6	RPL32	60S ribosomal protein L32	Liver; Spleen
G3MY77	MAGT1	Dolichyl-diphosphooligosaccharide--protein glycosyltransferase subunit MAGT1 (Magnesium transporter protein 1)	Liver; Spleen
F1N2I5	CMBL	Carboxymethylenebutenolidase homolog	Liver; Spleen
Q3ZC41	ACAA1	Acetyl-CoA acyltransferase 1 (Acetyl-Coenzyme A acyltransferase 1) (Mitochondrial acetyl-Coenzyme A acyltransferase 1)	Liver; Spleen
Q3SYZ5	DDX5	DEAD box protein 5 (EC 3.6.4.13) (Probable ATP-dependent RNA helicase DDX5) (Fragment)	Liver; Spleen
Q3ZC01	CNOT7	CCR4-NOT transcription complex subunit 7 (EC 3.1.13.4) (CCR4-associated factor 1) (CAF-1)	Liver; Spleen
Q3ZCD3	TAX1BP3	Tax1-binding protein 3	Liver; Spleen
Q3ZBQ0	SIRT5	NAD-dependent protein deacylase sirtuin-5, mitochondrial (EC 2.3.1.-) (Regulatory protein SIR2 homolog 5) (SIR2-like protein 5)	Liver; Spleen
F6Q234	PEPD	Peptidase D	Liver; Spleen
Q3SZ56	NUP88	Nucleoporin 88 (Nucleoporin 88kDa)	Liver; Spleen
Q2HJ60	HNRNPA2B1	Heterogeneous nuclear ribonucleoproteins A2/B1 (hnRNP A2/B1)	Liver; Spleen
A6QLX2	FBL	FBL protein (Fragment)	Liver; Spleen
F1MUP9	VAT1	Vesicle amine transport 1	Liver; Spleen
F1MZ00	SNRPD3	Small nuclear ribonucleoprotein Sm D3 (Sm-D3) (snRNP core protein D3)	Liver; Spleen
P00741	F9	Coagulation factor IX (EC 3.4.21.22) (Christmas factor) [Cleaved into: Coagulation factor IXa light chain; Coagulation factor IXa heavy chain]	Liver; Spleen
G3X6D0	FRMPD3	FERM and PDZ domain containing 3	Liver; Spleen
Q08E34	TOMM70	Translocase of outer mitochondrial membrane 70 (Translocase of outer mitochondrial membrane 70 homolog A (S. cerevisiae))	Liver; Spleen
P67810	SEC11A	Signal peptidase complex catalytic subunit SEC11A (EC 3.4.21.89) (Endopeptidase SP18) (Microsomal signal peptidase 18 kDa subunit) (SPase 18 kDa subunit) (SEC11 homolog A) (SEC11-like protein 1) (SPC18)	Liver; Spleen
P13696	PEBP1	Phosphatidylethanolamine-binding protein 1 (PEBP-1) (Basic cytosolic 21 kDa protein) (HCNPpp) [Cleaved into: Hippocampal cholinergic neurostimulating peptide (HCNP)]	Liver; Spleen
Q58DA0	PSMD4	26S proteasome non-ATPase regulatory subunit 4 (26S proteasome regulatory subunit RPN10)	Liver; Spleen
A5D7E2	TM9SF4	Transmembrane 9 superfamily member 4	Liver; Spleen
E1B7W1	THRAP3	Thyroid hormone receptor associated protein 3	Liver; Spleen
P60712	ACTB	Actin, cytoplasmic 1 (Beta-actin) [Cleaved into: Actin, cytoplasmic 1, N-terminally processed]	Liver; Spleen
Q2KIN5	HMBS	Porphobilinogen deaminase (EC 2.5.1.61) (Hydroxymethylbilane synthase) (HMBS)	Liver; Spleen
Q08DU9	HP1BP3	Heterochromatin protein 1-binding protein 3	Liver; Spleen
G3MWI5	None	None	Liver; Spleen
P16116	AKR1B1	Aldo-keto reductase family 1 member B1 (EC 1.1.1.21) (EC 1.1.1.300) (EC 1.1.1.372) (EC 1.1.1.54) (20-alpha-hydroxysteroid dehydrogenase) (20-alpha-HSD) (Aldehyde reductase) (Aldose reductase) (AR)	Liver; Spleen
Q7M2Y2	None	60S ribosomal protein L13a (Fragment)	Liver; Spleen
P56701	PSMD2	26S proteasome non-ATPase regulatory subunit 2 (26S proteasome regulatory subunit RPN1) (26S proteasome regulatory subunit S2) (26S proteasome subunit p97) (Tumor necrosis factor type 1 receptor-associated protein 2)	Liver; Spleen
A6QPG6	LANCL2	LANCL2 protein (LanC like 2)	Liver; Spleen
Q5E9A3	PCBP1	Poly(rC)-binding protein 1 (Alpha-CP1)	Liver; Spleen
F1N0S5	CDH2	None	Liver; Spleen
Q3SYW6	EIF3C	Eukaryotic translation initiation factor 3 subunit C (eIF3c) (Eukaryotic translation initiation factor 3 subunit 8) (eIF3 p110)	Liver; Spleen
F1MVT2	DCAF11	DDB1- and CUL4-associated factor 11	Liver; Spleen
Q9N0T5	EIF4E	Eukaryotic translation initiation factor 4E (eIF-4E) (eIF4E) (mRNA cap-binding protein)	Liver; Spleen
G3MXK6	CHID1	Chitinase domain-containing protein 1	Liver; Spleen
A6QL88	SACM1L	Phosphatidylinositol-3-phosphatase SAC1 (EC 3.1.3.64) (Phosphatidylinositol-4-phosphate phosphatase) (Suppressor of actin mutations 1-like protein)	Liver; Spleen
F1ML12	GLRX3	Glutaredoxin-3	Liver; Spleen
F1MV90	None	None	Liver; Spleen
E1BMX0	KRAS	KRAS proto-oncogene, GTPase	Liver; Spleen
F1MQH0	ELMO1	Engulfment and cell motility 1	Liver; Spleen
P42029	NDUFA8	NADH dehydrogenase [ubiquinone] 1 alpha subcomplex subunit 8 (Complex I-19kD) (CI-19kD) (Complex I-PGIV) (CI-PGIV) (NADH-ubiquinone oxidoreductase 19 kDa subunit)	Liver; Spleen
E1B9I1	MICOS13	MICOS complex subunit MIC13	Liver; Spleen
A0A0F6QNP7	C3	C3-beta-c (C3a anaphylatoxin) (Complement C3) (Complement C3 alpha chain) (Complement C3 beta chain) (Complement C3b alpha' chain) (Complement C3c alpha' chain fragment 1) (Complement C3c alpha' chain fragment 2) (Complement C3d fragment) (Complement C3dg fragment) (Complement C3f fragment) (Complement C3g fragment)	Liver; Spleen
E1BFB3	STRN	Striatin	Liver; Spleen
P63103	YWHAZ	14-3-3 protein zeta/delta (Factor activating exoenzyme S) (FAS) (Protein kinase C inhibitor protein 1) (KCIP-1)	Liver; Spleen
Q9TR53	None	BO2 multicatalytic proteinase complex subunit (Fragment)	Liver; Spleen
A6QLS9	RAB10	RAB10 protein (RAB10, member RAS oncogene family)	Liver; Spleen
P20072	ANXA7	Annexin A7 (Annexin VII) (Annexin-7) (Synexin)	Liver; Spleen
F1N5T0	CUTA	Protein CutA	Liver; Spleen
A5D9C1	MAOA	Amine oxidase (EC 1.4.3.-)	Liver; Spleen
E1BF95	PPM1F	Protein phosphatase, Mg2+/Mn2+ dependent 1F	Liver; Spleen
F1MW06	NOP56	Nucleolar protein 56	Liver; Spleen
F1MZ38	SUCLG1	Succinate--CoA ligase [ADP/GDP-forming] subunit alpha, mitochondrial (EC 6.2.1.4) (EC 6.2.1.5) (Succinyl-CoA synthetase subunit alpha) (SCS-alpha)	Liver; Spleen
F1MX04	EIF4G1	Eukaryotic translation initiation factor 4 gamma 1	Liver; Spleen
F1MCU4	EPB41	Band 4.1	Liver; Spleen
Q2T9V8	DTD1	D-aminoacyl-tRNA deacylase 1 (DTD) (EC 3.1.1.96) (DNA-unwinding element-binding protein B) (DUE-B) (Gly-tRNA(Ala) deacylase)	Liver; Spleen
E1B9H3	CCAR2	Cell cycle and apoptosis regulator 2	Liver; Spleen
A6QPJ6	FKBP7	Peptidylprolyl isomerase (EC 5.2.1.8)	Liver; Spleen
Q2KII4	ELOC	Elongin-C (EloC) (Elongin 15 kDa subunit) (RNA polymerase II transcription factor SIII subunit C) (SIII p15) (Transcription elongation factor B polypeptide 1)	Liver; Spleen
A5D9E7	HADHB	Mitochondrial trifunctional protein, beta subunit	Liver; Spleen
P80513	MANF	Mesencephalic astrocyte-derived neurotrophic factor (Arginine-rich protein) (Protein ARMET)	Liver; Spleen
Q29RQ2	KHDRBS1	KH RNA binding domain containing, signal transduction associated 1 (KH domain containing, RNA binding, signal transduction associated 1)	Liver; Spleen
Q3T000	YKT6	Synaptobrevin homolog YKT6 (EC 2.3.1.-)	Liver; Spleen
G3MZC7	PRPF40A	Pre-mRNA processing factor 40 homolog A	Liver; Spleen
A4FV45	TMEM214	Transmembrane protein 214	Liver; Spleen
K8FK38	HSP70	Heat Shock Protein 70 (Fragment)	Liver; Spleen
E1B8K6	NCL	Nucleolin	Liver; Spleen
F1MJJ8	None	None	Liver; Spleen
Q2KJH6	SERPINH1	Serpin H1 (Collagen-binding protein) (Colligin)	Liver; Spleen
Q2KJI7	AFG3L2	AFG3-like protein 2 (EC 3.4.24.-)	Liver; Spleen
A6QLR9	MAPK14	Mitogen-activated protein kinase 14 (EC 2.7.11.24) (Mitogen-activated protein kinase p38 alpha)	Liver; Spleen
P26452	RPSA	40S ribosomal protein SA (37 kDa laminin receptor precursor) (37LRP) (37/67 kDa laminin receptor) (LRP/LR) (67 kDa laminin receptor) (67LR) (Laminin receptor 1) (LamR) (Laminin-binding protein precursor p40) (LBP/p40) (Protein C10)	Liver; Spleen
F1N5A4	COQ3	Ubiquinone biosynthesis O-methyltransferase, mitochondrial (3-demethylubiquinol 3-O-methyltransferase) (EC 2.1.1.64) (Polyprenyldihydroxybenzoate methyltransferase) (EC 2.1.1.114)	Liver; Spleen
Q2TA25	PLK1	Serine/threonine-protein kinase PLK1 (EC 2.7.11.21) (Polo-like kinase 1) (PLK-1)	Liver; Spleen
F1MTR1	IQGAP2	IQ motif containing GTPase activating protein 2	Liver; Spleen
Q3MHX5	SUCLG2	Succinate--CoA ligase [GDP-forming] subunit beta, mitochondrial (EC 6.2.1.4) (GTP-specific succinyl-CoA synthetase subunit beta) (G-SCS) (GTPSCS) (Succinyl-CoA synthetase beta-G chain) (SCS-betaG)	Liver; Spleen
Q05B71	CISD2	CDGSH iron-sulfur domain-containing protein 2	Liver; Spleen
Q2KIA5	DNM1L	Dynamin-1-like protein (EC 3.6.5.5)	Liver; Spleen
Q58DW3	RPL29	60S ribosomal protein L29	Liver; Spleen
Q3SZF0	ACBD7	Acyl-CoA-binding domain-containing protein 7	Liver; Spleen
Q3MHK8	METTL7A	Methyltransferase like 7A	Liver; Spleen
Q2YDL5	FKBP11	Peptidyl-prolyl cis-trans isomerase FKBP11 (PPIase FKBP11) (EC 5.2.1.8) (FK506-binding protein 11) (FKBP-11) (Rotamase)	Liver; Spleen
P31976	EZR	Ezrin (Cytovillin) (Villin-2) (p81)	Liver; Spleen
Q3SZN0	SEPTIN6	Septin-6	Liver; Spleen
A7YY43	DUSP3	Dual specificity protein phosphatase (EC 3.1.3.16) (EC 3.1.3.48)	Liver; Spleen
Q2TBV3	ETFB	Electron transfer flavoprotein subunit beta (Beta-ETF)	Liver; Spleen
Q3ZCH0	HSPA9	Stress-70 protein, mitochondrial (75 kDa glucose-regulated protein) (GRP-75) (Heat shock 70 kDa protein 9)	Liver; Spleen
P0C0S4	H2AZ1	Histone H2A.Z (H2A/z)	Liver; Spleen
Q2KIC5	ITPA	Inosine triphosphate pyrophosphatase (ITPase) (Inosine triphosphatase) (EC 3.6.1.9) (Non-canonical purine NTP pyrophosphatase) (Non-standard purine NTP pyrophosphatase) (Nucleoside-triphosphate diphosphatase) (Nucleoside-triphosphate pyrophosphatase) (NTPase)	Liver; Spleen
E1BHS9	SCAMP3	Secretory carrier-associated membrane protein (Secretory carrier membrane protein)	Liver; Spleen
A6QNX4	PRKACB	cAMP-dependent protein kinase catalytic subunit beta (EC 2.7.11.11)	Liver; Spleen
P31404	ATP6V1A	V-type proton ATPase catalytic subunit A (V-ATPase subunit A) (EC 7.1.2.2) (V-ATPase 69 kDa subunit) (Vacuolar proton pump subunit alpha)	Liver; Spleen
G5E5Y0	SNRPB2	Small nuclear ribonucleoprotein polypeptide B2	Liver; Spleen
Q3ZBW5	RHOB	Rho-related GTP-binding protein RhoB	Liver; Spleen
Q3ZCH9	HDHD2	Haloacid dehalogenase-like hydrolase domain-containing protein 2	Liver; Spleen
E1BDU0	NUP107	Nuclear pore complex protein	Liver; Spleen
Q0VCY7	SRSF1	Serine/arginine-rich splicing factor 1 (Splicing factor, arginine/serine-rich 1)	Liver; Spleen
A0A140T8A4	THOP1	Thimet oligopeptidase	Liver; Spleen
Q5E9E6	RPL10A	60S ribosomal protein L10a	Liver; Spleen
F1N0E6	VWA5A	von Willebrand factor A domain containing 5A	Liver; Spleen
A7E3Q2	HSPA2	Heat shock 70kDa protein 1A (Heat shock-related 70 kDa protein 2)	Liver; Spleen
Q1LZ83	LACTB2	Endoribonuclease LACTB2 (Beta-lactamase-like protein 2) (EC 3.1.27.-)	Liver; Spleen
Q2KIL5	PDIA5	Protein disulfide-isomerase A5 (EC 5.3.4.1)	Liver; Spleen
F1MMA0	ILF3	Interleukin enhancer binding factor 3	Liver; Spleen
Q08D87	FARS2	Phenylalanyl-tRNA synthetase (EC 6.1.1.20)	Liver; Spleen
G8JKX9	None	None	Liver; Spleen
F1N431	FDPS	Farnesyl pyrophosphate synthase	Liver; Spleen
Q3T0F9	GRB2	Adapter protein GRB2 (Growth factor receptor-bound protein 2) (SH2/SH3 adapter GRB2)	Liver; Spleen
Q3MHR7	ARPC2	Actin-related protein 2/3 complex subunit 2 (Arp2/3 complex 34 kDa subunit) (p34-ARC)	Liver; Spleen
F1MCA8	TMPO	Thymopoietin	Liver; Spleen
Q3MHF7	MTAP	S-methyl-5'-thioadenosine phosphorylase (EC 2.4.2.28) (5'-methylthioadenosine phosphorylase) (MTA phosphorylase) (MTAP) (MTAPase)	Liver; Spleen
P38409	GNA11	Guanine nucleotide-binding protein subunit alpha-11 (G alpha-11) (G-protein subunit alpha-11) (G-protein subunit GL2 alpha)	Liver; Spleen
A1XG22	RELA	NF-kappaB transcription factor p65 subunit (RELA proto-oncogene, NF-kB subunit) (V-rel reticuloendotheliosis viral oncogene homolog A (Avian))	Liver; Spleen
Q32PD3	SEC62	Translocation protein SEC62 (Fragment)	Liver; Spleen
F1N5S7	PDF	Peptide deformylase (EC 3.5.1.88)	Liver; Spleen
Q2LGB5	TOLLIP	Toll-interacting protein	Liver; Spleen
Q2KJG2	UFM1	Ubiquitin-fold modifier 1	Liver; Spleen
S5G966	RPL23AY	Ribosomal protein L23a Y-linked protein	Liver; Spleen
P79342	S100A13	Protein S100-A13 (8 kDa amlexanox-binding protein) (S100 calcium-binding protein A13)	Liver; Spleen
E1BQ32	CRK	CRK proto-oncogene, adaptor protein	Liver; Spleen
A6QP40	LRRFIP1	LRRFIP1 protein	Liver; Spleen
Q3SZK8	SLC9A3R1	Na(+)/H(+) exchange regulatory cofactor NHE-RF1 (NHERF-1) (Ezrin-radixin-moesin-binding phosphoprotein 50) (EBP50) (Regulatory cofactor of Na(+)/H(+) exchanger) (Sodium-hydrogen exchanger regulatory factor 1) (Solute carrier family 9 isoform A3 regulatory factor 1)	Liver; Spleen
Q3T057	RPL23	60S ribosomal protein L23	Liver; Spleen
F6PWD5	None	60S ribosomal protein L9	Liver; Spleen
Q29RP3	REM1	GTP-binding protein	Liver; Spleen
E1BJW2	STEAP4	STEAP4 metalloreductase	Liver; Spleen
Q5E966	EIF3I	Eukaryotic translation initiation factor 3 subunit I (eIF3i) (Eukaryotic translation initiation factor 3 subunit 2) (eIF-3-beta) (eIF3 p36)	Liver; Spleen
A2VE06	RPS4Y1	40S ribosomal protein S4	Liver; Spleen
Q3T172	ECH1	ECH1 protein (Fragment)	Liver; Spleen
F1MBQ0	DYNC1LI2	Dynein light intermediate chain	Liver; Spleen
F1MBF6	RAB6A	Uncharacterized protein	Liver; Spleen
E1BKQ6	MYO18A	Myosin XVIIIA	Liver; Spleen
Q2TBU2	TMX2	Thioredoxin-related transmembrane protein 2 (Thioredoxin domain-containing protein 14)	Liver; Spleen
M5FHL5	NDUFB10	Complex I-PDSW (NADH dehydrogenase [ubiquinone] 1 beta subcomplex subunit 10) (NADH-ubiquinone oxidoreductase PDSW subunit)	Liver; Spleen
Q32PF2	ACLY	ATP-citrate synthase (EC 2.3.3.8) (ATP-citrate (pro-S-)-lyase) (Citrate cleavage enzyme)	Liver; Spleen
F1N1Q8	LNPEP	Leucyl and cystinyl aminopeptidase	Liver; Spleen
G3N1L5	SLC9A3R2	Na(+)/H(+) exchange regulatory cofactor NHE-RF	Liver; Spleen
E1BIN5	CUL3	Cullin 3	Liver; Spleen
E1B7G3	STUB1	STIP1 homology and U-box containing protein 1	Liver; Spleen
Q2KJG4	MGST2	Microsomal glutathione S-transferase 2 (Microsomal GST-2) (EC 2.5.1.18) (Glutathione peroxidase MGST2) (EC 1.11.1.-) (Leukotriene C4 synthase MGST2) (EC 4.4.1.20) (Microsomal glutathione S-transferase II) (Microsomal GST-II)	Liver; Spleen
F1MDC1	RRBP1	Ribosome binding protein 1	Liver; Spleen
P12234	SLC25A3	Phosphate carrier protein, mitochondrial (Phosphate transport protein) (PTP) (Solute carrier family 25 member 3)	Liver; Spleen
F1MZL8	ATP6V1H	V-type proton ATPase subunit H	Liver; Spleen
Q2KI74	TRADD	Tumor necrosis factor receptor type 1-associated DEATH domain protein (TNFR1-associated DEATH domain protein) (TNFRSF1A-associated via death domain)	Liver; Spleen
A6H769	RPS7	40S ribosomal protein S7	Liver; Spleen
A6QLY4	ISOC1	Isochorismatase domain-containing protein 1	Liver; Spleen
G3MZH4	AP1G1	AP-1 complex subunit gamma	Liver; Spleen
Q2KJJ0	PRPF6	Pre-mRNA-processing factor 6 (PRP6 homolog) (U5 snRNP-associated 102 kDa protein) (U5-102 kDa protein)	Liver; Spleen
F1MEN8	PDIA4	Protein disulfide-isomerase A4 (EC 5.3.4.1) (Endoplasmic reticulum resident protein 72)	Liver; Spleen
A5D7S0	NAPA	NAPA protein	Liver; Spleen
P02081	None	Hemoglobin fetal subunit beta (Beta-globin, fetal) (Hemoglobin beta chain, fetal) (Hemoglobin gamma chain)	Liver; Spleen
M5FJW2	RPS2	40S ribosomal protein S2	Liver; Spleen
E1BHQ9	MCAM	Uncharacterized protein	Liver; Spleen
Q3ZC13	AP2M1	AP-2 complex subunit mu (AP-2 mu chain) (Adaptor protein complex AP-2 subunit mu) (Adaptor-related protein complex 2 subunit mu) (Clathrin assembly protein complex 2 mu medium chain) (Clathrin coat assembly protein AP50) (Clathrin coat-associated protein AP50) (HA2 50 kDa subunit) (Mu2-adaptin) (Plasma membrane adaptor AP-2 50 kDa protein)	Liver; Spleen
A5D7G6	STT3B	Dolichyl-diphosphooligosaccharide--protein glycotransferase (EC 2.4.99.18)	Liver; Spleen
F6RYN2	RBM47	RNA-binding motif protein 47 (RNA-binding protein 47)	Liver; Spleen
Q1LZF4	RASSF1	Ras association (RalGDS/AF-6) domain family member 1 (Ras association domain family member 1)	Liver; Spleen
O46522	CYBB	Cytochrome b-245 heavy chain (EC 1.-.-.-) (CGD91-phox) (Cytochrome b(558) subunit beta) (Cytochrome b558 subunit beta) (Heme-binding membrane glycoprotein gp91phox) (Neutrophil cytochrome b 91 kDa polypeptide) (gp91-1) (gp91-phox) (p22 phagocyte B-cytochrome)	Liver; Spleen
Q2HJ54	PITPNA	Phosphatidylinositol transfer protein alpha isoform (PI-TP-alpha) (PtdIns transfer protein alpha) (PtdInsTP alpha) (Phosphatidylinositol-transfer protein 35 kDa isoform) (PI-TP 35 kda isoform)	Liver; Spleen
F1ME65	CKAP4	Cytoskeleton associated protein 4	Liver; Spleen
F1MVC0	CAD	Aspartate carbamoyltransferase (EC 2.1.3.2) (EC 3.5.2.3) (EC 6.3.5.5) (CAD protein) (Dihydroorotase) (Glutamine-dependent carbamoyl-phosphate synthase)	Liver; Spleen
P55906	TGFBI	Transforming growth factor-beta-induced protein ig-h3 (Beta ig-h3) (MP70) (MP78)	Liver; Spleen
F1MWE0	PSMC3	Proteasome 26S subunit, ATPase 3	Liver; Spleen
A4IFU2	RAP2B	Ras-related protein Rap-2	Liver; Spleen
A6QLJ8	PTER	Phosphotriesterase-related protein (EC 3.1.-.-) (Parathion hydrolase-related protein)	Liver; Spleen
Q08E01	ADD3	Adducin 3 (Adducin 3 (Gamma))	Liver; Spleen
Q3MHG0	COG4	Conserved oligomeric Golgi complex subunit 4 (COG complex subunit 4) (Component of oligomeric Golgi complex 4)	Liver; Spleen
Q0V8R6	HEXA	Beta-hexosaminidase subunit alpha (EC 3.2.1.52) (Beta-N-acetylhexosaminidase subunit alpha) (Hexosaminidase subunit A) (N-acetyl-beta-glucosaminidase subunit alpha)	Liver; Spleen
A6QQ11	PGM2	PGM2 protein (Fragment)	Liver; Spleen
F1MM57	MYH14	Myosin heavy chain 14	Liver; Spleen
Q0VCJ2	APIP	Methylthioribulose-1-phosphate dehydratase (MTRu-1-P dehydratase) (EC 4.2.1.109) (APAF1-interacting protein)	Liver; Spleen
A4FUI2	SNRPE	Small nuclear ribonucleoprotein E (snRNP-E) (Sm protein E) (Sm-E) (SmE)	Liver; Spleen
Q3ZC44	HNRNPAB	Heterogeneous nuclear ribonucleoprotein A/B	Liver; Spleen
Q5E951	TBCB	Tubulin-folding cofactor B (Cytoskeleton-associated protein 1) (Cytoskeleton-associated protein CKAPI) (Tubulin-specific chaperone B)	Liver; Spleen
F1MKE9	SPTB	Spectrin beta chain	Liver; Spleen
P26884	FKBP3	Peptidyl-prolyl cis-trans isomerase FKBP3 (PPIase FKBP3) (EC 5.2.1.8) (25 kDa FK506-binding protein) (25 kDa FKBP) (FKBP-25) (FK506-binding protein 3) (FKBP-3) (Immunophilin FKBP25) (Rapamycin-selective 25 kDa immunophilin) (Rotamase)	Liver; Spleen
P13214	ANXA4	Annexin A4 (35-beta calcimedin) (Annexin IV) (Annexin-4) (Carbohydrate-binding protein p33/p41) (Chromobindin-4) (Endonexin I) (Lipocortin IV) (P32.5) (PP4-X) (Placental anticoagulant protein II) (PAP-II) (Protein II)	Liver; Spleen
Q3MHN0	PSMB6	Proteasome subunit beta type-6 (EC 3.4.25.1)	Liver; Spleen
F1MWD3	CCT5	Chaperonin containing TCP1 subunit 5	Liver; Spleen
A6H797	MLEC	MLEC protein (Malectin)	Liver; Spleen
F1MWR2	SF3B4	Splicing factor 3b subunit 4	Liver; Spleen
H6V5F1	BoLA-N	MHC class I antigen (Fragment)	Liver; Spleen
G3MZ04	None	NADH dehydrogenase [ubiquinone] 1 alpha subcomplex subunit 2	Liver; Spleen
A7MAZ5	H1-3	Histone H1.3	Liver; Spleen
E1BEE0	TOM1L2	Target of myb1 like 2 membrane trafficking protein	Liver; Spleen
A7MB57	YES1	Tyrosine-protein kinase (EC 2.7.10.2)	Liver; Spleen
P00435	GPX1	Glutathione peroxidase 1 (GPx-1) (GSHPx-1) (EC 1.11.1.9) (Cellular glutathione peroxidase)	Liver; Spleen
P00727	LAP3	Cytosol aminopeptidase (EC 3.4.11.1) (Cysteinylglycine-S-conjugate dipeptidase) (EC 3.4.13.23) (Leucine aminopeptidase 3) (LAP-3) (Leucyl aminopeptidase) (LAP) (Peptidase S) (Proline aminopeptidase) (EC 3.4.11.5) (Prolyl aminopeptidase)	Liver; Spleen
F1MYG0	OAT	Ornithine--oxo-acid aminotransferase (EC 2.6.1.13)	Liver; Spleen
Q08DK5	SH3GLB2	Endophilin-B2 (SH3 domain-containing GRB2-like protein B2)	Liver; Spleen
A6H709	SWAP70	HSPC321 protein (Switch-associated protein 70)	Liver; Spleen
E1BIE7	PGAM5	PGAM family member 5, mitochondrial serine/threonine protein phosphatase	Liver; Spleen
G5E5K1	VBP1	Prefoldin subunit 3	Liver; Spleen
Q3MHM7	RPL35	60S ribosomal protein L35	Liver; Spleen
A0A140T8A5	IDH1	Isocitrate dehydrogenase [NADP] (EC 1.1.1.42)	Liver; Spleen
Q2HJ94	DNAJA2	DnaJ homolog subfamily A member 2	Liver; Spleen
Q148D3	FH	Fumarate hydratase, mitochondrial (EC 4.2.1.2)	Liver; Spleen
A0A140T850	GSS	Glutathione synthetase (GSH-S) (EC 6.3.2.3)	Liver; Spleen
F1MHN8	ALCAM	Activated leukocyte cell adhesion molecule (CD166 antigen)	Liver; Spleen
Q2KIW9	CMPK1	UMP-CMP kinase (EC 2.7.4.14) (Deoxycytidylate kinase) (CK) (dCMP kinase) (Nucleoside-diphosphate kinase) (EC 2.7.4.6) (Uridine monophosphate/cytidine monophosphate kinase) (UMP/CMP kinase) (UMP/CMPK)	Liver; Spleen
A5PJQ1	DEK	DEK protein (DEK proto-oncogene)	Liver; Spleen
Q5KR47	TPM3	Tropomyosin alpha-3 chain (Gamma-tropomyosin) (Tropomyosin-3)	Liver; Spleen
A5PJL4	RPS6KA3	Ribosomal protein S6 kinase (EC 2.7.11.1)	Liver; Spleen
Q0IIG7	RAB5A	Ras-related protein Rab-5A (EC 3.6.5.2)	Liver; Spleen
Q3ZCI4	PGD	6-phosphogluconate dehydrogenase, decarboxylating (EC 1.1.1.44)	Liver; Spleen
Q0VD27	ENOPH1	Enolase-phosphatase E1 (EC 3.1.3.77) (2,3-diketo-5-methylthio-1-phosphopentane phosphatase) (MASA homolog)	Liver; Spleen
G3X8E2	VPS4A	Vesicle-fusing ATPase (EC 3.6.4.6)	Liver; Spleen
P61157	ACTR3	Actin-related protein 3 (Actin-2) (Actin-like protein 3)	Liver; Spleen
Q08DP0	PGM1	Phosphoglucomutase-1 (PGM 1) (EC 5.4.2.2) (Glucose phosphomutase 1)	Liver; Spleen
A5D9F7	SNX6	Sorting nexin 6 (Fragment)	Liver; Spleen
Q95M18	HSP90B1	Endoplasmin (94 kDa glucose-regulated protein) (GRP-94) (Heat shock protein 90 kDa beta member 1)	Liver; Spleen
E1BH84	None	None	Liver; Spleen
A7Z025	PRPF8	PRPF8 protein (Pre-mRNA processing factor 8)	Liver; Spleen
Q3ZBD0	PSMD7	26S proteasome non-ATPase regulatory subunit 7 (26S proteasome regulatory subunit RPN8)	Liver; Spleen
F1MU62	CPSF7	Cleavage and polyadenylation specific factor 7	Liver; Spleen
Q3ZBD7	GPI	Glucose-6-phosphate isomerase (GPI) (EC 5.3.1.9) (Autocrine motility factor) (AMF) (Neuroleukin) (NLK) (Phosphoglucose isomerase) (PGI) (Phosphohexose isomerase) (PHI)	Liver; Spleen
F1N4K1	PFAS	Formylglycinamide ribonucleotide amidotransferase (EC 6.3.5.3) (Formylglycinamide ribotide amidotransferase)	Liver; Spleen
P13620	ATP5PD	ATP synthase subunit d, mitochondrial (ATPase subunit d) (ATP synthase peripheral stalk subunit d)	Liver; Spleen
P67774	PPP2CA	Serine/threonine-protein phosphatase 2A catalytic subunit alpha isoform (PP2A-alpha) (EC 3.1.3.16)	Liver; Spleen
Q3SZ32	TCEB2	Transcription elongation factor B (SIII), polypeptide 2 (18kDa, elongin B)	Liver; Spleen
A0A140T8C8	KNG1	Bradykinin	Liver; Spleen
A6QQS0	DPF2	D4, zinc and double PHD fingers family 2 (DPF2 protein) (Double PHD fingers 2)	Liver; Spleen
F1MPE5	IPO5	Importin 5	Liver; Spleen
E1BA29	GNAQ	G protein subunit alpha q	Liver; Spleen
A3KMZ0	STXBP3	STXBP3 protein	Liver; Spleen
D4QBB3	HBB	Hemoglobin beta	Liver; Spleen
F1MZK4	BZW1	Basic leucine zipper and W2 domains 1	Liver; Spleen
P55859	PNP	Purine nucleoside phosphorylase (PNP) (EC 2.4.2.1) (Inosine phosphorylase) (Inosine-guanosine phosphorylase)	Liver; Spleen
E1BJB8	DTNB	Dystrobrevin	Liver; Spleen
Q2KJD0	TUBB5	Tubulin beta-5 chain	Liver; Spleen
Q2KII9	DYNC1LI1	Dynein light intermediate chain	Liver; Spleen
F1MQ37	MYH9	Myosin heavy chain 9	Liver; Spleen
Q3T076	RPS14	Ribosomal protein S14	Liver; Spleen
E1BIA7	CLUH	Clustered mitochondria protein homolog	Liver; Spleen
F1N7D3	COMMD8	COMM domain containing 8	Liver; Spleen
Q8HXG5	NDUFB11	NADH dehydrogenase [ubiquinone] 1 beta subcomplex subunit 11, mitochondrial (Complex I-ESSS) (CI-ESSS) (NADH-ubiquinone oxidoreductase ESSS subunit)	Liver; Spleen
G1K1P8	FKBP2	Peptidylprolyl isomerase (EC 5.2.1.8)	Liver; Spleen
Q0VC88	PAPSS2	3'-phosphoadenosine-5'-phosphosulfate synthase (EC 2.7.1.25) (EC 2.7.7.4) (APS kinase) (ATP-sulfurylase) (Adenosine-5'-phosphosulfate 3'-phosphotransferase) (Adenylyl-sulfate kinase) (Adenylylsulfate 3'-phosphotransferase) (Sulfate adenylyltransferase)	Liver; Spleen
A7E307	DDX17	RNA helicase (EC 3.6.4.13)	Liver; Spleen
Q2HJ33	OLA1	Obg-like ATPase 1	Liver; Spleen
P13619	ATP5PB	ATP synthase F(0) complex subunit B1, mitochondrial (ATP synthase peripheral stalk-membrane subunit b) (ATP synthase subunit b) (ATPase subunit b)	Liver; Spleen
P20000	ALDH2	Aldehyde dehydrogenase, mitochondrial (EC 1.2.1.3) (ALDH class 2) (ALDH-E2) (ALDHI)	Liver; Spleen
P48427	TBCA	Tubulin-specific chaperone A (TCP1-chaperonin cofactor A) (Tubulin-folding cofactor A) (CFA)	Liver; Spleen
Q29RL9	TCEA1	Transcription elongation factor A protein 1 (Transcription elongation factor S-II protein 1)	Liver; Spleen
Q08DJ3	FUBP1	Far upstream element (FUSE) binding protein 1 (Far upstream element binding protein 1)	Liver; Spleen
Q56JX8	RPS13	40S ribosomal protein S13	Liver; Spleen
Q1LZ72	CNPY2	Canopy 2 homolog (Zebrafish)	Liver; Spleen
E1BKY3	CPT1A	Carnitine O-palmitoyltransferase (EC 2.3.1.21)	Liver; Spleen
Q2KI36	SEC11C	Signal peptidase complex catalytic subunit SEC11 (EC 3.4.21.89)	Liver; Spleen
O46521	CYBA	Cytochrome b-245 light chain (Cytochrome b(558) alpha chain) (Cytochrome b558 subunit alpha) (Neutrophil cytochrome b 22 kDa polypeptide) (Superoxide-generating NADPH oxidase light chain subunit) (p22 phagocyte B-cytochrome) (p22-phox) (p22phox)	Liver; Spleen
A0A140T856	COPA	Coatomer subunit alpha	Liver; Spleen
F1MHC2	STXBP2	Syntaxin binding protein 2	Liver; Spleen
Q5EA00	SMAP2	Stromal membrane-associated protein 2 (Stromal membrane-associated protein 1-like)	Liver; Spleen
E1BJV5	ZNF638	Zinc finger protein 638	Liver; Spleen
A2VDL8	SEC23A	Protein transport protein Sec23A (SEC23-related protein A)	Liver; Spleen
E1BCE0	DNAJC8	DnaJ heat shock protein family (Hsp40) member C8	Liver; Spleen
Q2KIM0	FUCA1	Tissue alpha-L-fucosidase (EC 3.2.1.51) (Alpha-L-fucosidase I) (Alpha-L-fucoside fucohydrolase 1) (Alpha-L-fucosidase 1)	Liver; Spleen
Q3T168	CACYBP	Calcyclin-binding protein (CacyBP)	Liver; Spleen
F1MCT8	SYNCRIP	Synaptotagmin binding cytoplasmic RNA interacting protein	Liver; Spleen
G3MXJ5	LAMP2	Lysosomal associated membrane protein 2	Liver; Spleen
Q5E9Q4	NECAP2	Adaptin ear-binding coat-associated protein 2 (NECAP endocytosis-associated protein 2) (NECAP-2)	Liver; Spleen
Q3ZBG1	RAB14	Ras-related protein Rab-14	Liver; Spleen
E1BFG0	ALDH7A1	Alpha-aminoadipic semialdehyde dehydrogenase	Liver; Spleen
Q3ZBA6	DNAJB11	DnaJ homolog subfamily B member 11 (ER-associated DNAJ) (ER-associated Hsp40 co-chaperone) (Endoplasmic reticulum DNA J domain-containing protein 3) (ER-resident protein ERdj3) (ERdj3) (ERj3p)	Liver; Spleen
Q0VBZ0	CSK	Tyrosine-protein kinase CSK (EC 2.7.10.2) (C-Src kinase)	Liver; Spleen
F1MW44	F13A1	Coagulation factor XIII A chain	Liver; Spleen
Q3T0I5	FIS1	Mitochondrial fission 1 protein (Fis1 homolog)	Liver; Spleen
Q5E970	DDX39A	RNA helicase (EC 3.6.4.13)	Liver; Spleen
E1BF20	HNRNPH1	Heterogeneous nuclear ribonucleoprotein H1	Liver; Spleen
Q3T0M0	VPS29	Vacuolar protein sorting-associated protein 29 (Vesicle protein sorting 29)	Liver; Spleen
A5D7U9	DCPS	m7GpppX diphosphatase (EC 3.6.1.59)	Liver; Spleen
Q0V8D5	ILF3	Interleukin enhancer binding factor 3 isoform c (Fragment)	Liver; Spleen
F1N6K7	SEC16A	Protein transport protein sec16	Liver; Spleen
Q3T0X6	RPS16	40S ribosomal protein S16	Liver; Spleen
Q3MI00	DNAJB1	DnaJ homolog subfamily B member 1	Liver; Spleen
Q3MHG3	MPST	Mercaptopyruvate sulfurtransferase	Liver; Spleen
A6H7G2	DBNL	Drebrin-like protein	Liver; Spleen
A4FV01	SF3B2	SF3B2 protein	Liver; Spleen
Q0IID9	GK	Glycerol kinase (GK) (Glycerokinase) (EC 2.7.1.30) (ATP:glycerol 3-phosphotransferase)	Liver; Spleen
A2VDX0	TWF2	TWF2 protein	Liver; Spleen
F1MF50	ROCK1	Rho-associated protein kinase (EC 2.7.11.1)	Liver; Spleen
Q58CP0	IDH3G	Isocitrate dehydrogenase [NAD] subunit gamma, mitochondrial (Isocitric dehydrogenase subunit gamma) (NAD(+)-specific ICDH subunit gamma)	Liver; Spleen
G3MY19	PDLIM5	PDZ and LIM domain 5	Liver; Spleen
Q56JX6	RPS28	40S ribosomal protein S28	Liver; Spleen
Q3MHX3	RBM4	RNA-binding protein 4 (RNA-binding motif protein 4) (RNA-binding motif protein 4a)	Liver; Spleen
F2Z4F0	ACTR1A	Actin related protein 1A	Liver; Spleen
F1MIH2	SEPTIN7	Septin-7	Liver; Spleen
A4FV05	COL18A1	COL18A1 protein	Liver; Spleen
Q58DQ3	RPL6	60S ribosomal protein L6	Liver; Spleen
Q32KU8	NUDCD2	NudC domain containing 2	Liver; Spleen
B0JYL8	CFL1	Cofilin, non-muscle isoform (Cofilin-1)	Liver; Spleen
F1MSI2	AGRN	Agrin	Liver; Spleen
P68102	EIF2S1	Eukaryotic translation initiation factor 2 subunit 1 (Eukaryotic translation initiation factor 2 subunit alpha) (eIF-2-alpha) (eIF-2A) (eIF-2alpha)	Liver; Spleen
Q24JZ7	OXCT1	Succinyl-CoA:3-ketoacid-coenzyme A transferase (EC 2.8.3.5)	Liver; Spleen
P01888	B2M	Beta-2-microglobulin (Lactollin)	Liver; Spleen
Q29RK1	CS	Citrate synthase, mitochondrial (EC 2.3.3.1) (Citrate (Si)-synthase)	Liver; Spleen
F1MTK7	FAM107B	Protein FAM107B	Liver; Spleen
P00130	UQCR10	Cytochrome b-c1 complex subunit 9 (Complex III subunit 9) (Complex III subunit X) (Cytochrome c1 non-heme 7 kDa protein) (Ubiquinol-cytochrome c reductase complex 7.2 kDa protein)	Liver; Spleen
Q3MHG1	SPTLC1	Serine palmitoyltransferase 1 (EC 2.3.1.50) (Long chain base biosynthesis protein 1) (LCB 1) (Serine-palmitoyl-CoA transferase 1) (SPT 1) (SPT1)	Liver; Spleen
P40673	HMGB2	High mobility group protein B2 (High mobility group protein 2) (HMG-2)	Liver; Spleen
P00171	CYB5A	Cytochrome b5	Liver; Spleen
A7E3T7	MAT2A	S-adenosylmethionine synthase (EC 2.5.1.6)	Liver; Spleen
Q3SZ16	IAH1	Isoamyl acetate-hydrolyzing esterase 1 homolog (EC 3.1.-.-)	Liver; Spleen
E1B9W3	None	None	Liver; Spleen
F1MBJ7	TNPO2	Transportin 2	Liver; Spleen
Q3ZCK9	PSMA4	Proteasome subunit alpha type-4	Liver; Spleen
P00829	ATP5F1B	ATP synthase subunit beta, mitochondrial (EC 7.1.2.2) (ATP synthase F1 subunit beta)	Liver; Spleen
P61603	HSPE1	10 kDa heat shock protein, mitochondrial (Hsp10) (10 kDa chaperonin) (Chaperonin 10) (CPN10)	Liver; Spleen
Q32LM6	LIN7A	Protein lin-7 homolog A (Lin-7A)	Liver; Spleen
P19803	ARHGDIA	Rho GDP-dissociation inhibitor 1 (Rho GDI 1) (Rho-GDI alpha)	Liver; Spleen
Q3SZ00	HADHA	Enoyl-CoA hydratase (EC 4.2.1.17)	Liver; Spleen
P35705	PRDX3	Thioredoxin-dependent peroxide reductase, mitochondrial (EC 1.11.1.24) (Antioxidant protein 1) (AOP-1) (Peroxiredoxin-3) (Protein SP-22) (Thioredoxin-dependent peroxiredoxin 3)	Liver; Spleen
E1BGB0	KIF13B	Kinesin family member 13B	Liver; Spleen
F1MZU2	NSF	Vesicle-fusing ATPase (EC 3.6.4.6)	Liver; Spleen
F6RWK1	ARHGAP1	Rho GTPase activating protein 1	Liver; Spleen
Q2KHX3	PRAF2	PRA1 family protein 2	Liver; Spleen
A6QNJ7	PGM5	PGM5 protein (Phosphoglucomutase 5)	Liver; Spleen
Q2NKU4	CARHSP1	Calcium regulated heat stable protein 1, 24kDa	Liver; Spleen
P22600	FECH	Ferrochelatase, mitochondrial (EC 4.99.1.1) (Heme synthase) (Protoheme ferro-lyase)	Liver; Spleen
E1BEJ3	GFM1	Elongation factor G, mitochondrial (EF-Gmt) (Elongation factor G 1, mitochondrial) (mEF-G 1) (Elongation factor G1)	Liver; Spleen
P00429	COX6B1	Cytochrome c oxidase subunit 6B1 (Cytochrome c oxidase polypeptide VII) (Cytochrome c oxidase subunit AED) (Cytochrome c oxidase subunit VIb isoform 1) (COX VIb-1)	Liver; Spleen
A4IFK4	SYNPO2	SYNPO2 protein (Synaptopodin 2)	Liver; Spleen
F1N4C7	PLCG2	1-phosphatidylinositol 4,5-bisphosphate phosphodiesterase gamma (EC 3.1.4.11)	Liver; Spleen
F1MLG1	SRPRB	Signal recognition particle receptor subunit beta	Liver; Spleen
E1BA60	RAB32	RAB32, member RAS oncogene family	Liver; Spleen
F1N6U4	SEPTIN9	Septin 9	Liver; Spleen
Q08DM3	ME2	Malic enzyme	Liver; Spleen
Q32PA4	PHPT1	14 kDa phosphohistidine phosphatase (EC 3.9.1.3) (Phosphohistidine phosphatase 1) (PHPT1) (Protein histidine phosphatase) (PHP)	Liver; Spleen
G3MZE2	PAK2	Non-specific serine/threonine protein kinase (EC 2.7.11.1)	Liver; Spleen
Q08DB4	CPNE1	Copine-1 (Copine I)	Liver; Spleen
A4FUZ6	HSDL2	Hydroxysteroid dehydrogenase-like protein 2 (EC 1.-.-.-)	Liver; Spleen
A5PKD1	NOP14	NOP14 nucleolar protein (NOP14 protein)	Liver; Spleen
P62894	CYCS	Cytochrome c	Liver; Spleen
G5E6P3	GNA13	G protein subunit alpha 13	Liver; Spleen
Q28009	FUS	RNA-binding protein FUS (Protein pigpen)	Liver; Spleen
Q3SYV4	CAP1	Adenylyl cyclase-associated protein 1 (CAP 1)	Liver; Spleen
Q5W9D7	QKI	Protein quaking (BqkI)	Liver; Spleen
F1MJS9	PTPRC	Protein-tyrosine-phosphatase (EC 3.1.3.48)	Liver; Spleen
Q3ZBV8	TARS1	Threonine--tRNA ligase 1, cytoplasmic (EC 6.1.1.3) (Threonine--tRNA ligase, cytoplasmic) (Threonyl-tRNA synthetase) (ThrRS) (Threonyl-tRNA synthetase 1)	Liver; Spleen
Q1JQB2	BUB3	Mitotic checkpoint protein BUB3	Liver; Spleen
F1N7R4	None	None	Liver; Spleen
Q24JZ8	U2AF2	U2 snRNP auxiliary factor large subunit	Liver; Spleen
A6H7D3	KRT18	KRT18 protein (Fragment)	Liver; Spleen
Q3B8S0	SNU13	NHP2-like protein 1 (High mobility group-like nuclear protein 2 homolog 1) (U4/U6.U5 small nuclear ribonucleoprotein SNU13) (U4/U6.U5 tri-snRNP 15.5 kDa protein) [Cleaved into: NHP2-like protein 1, N-terminally processed]	Liver; Spleen
Q27957	TPPP	Tubulin polymerization-promoting protein (TPPP) (EC 3.6.5.-) (25 kDa brain-specific protein) (p25-alpha)	Liver; Spleen
F1N365	FLII	FLII actin remodeling protein	Liver; Spleen
Q3T169	RPS3	40S ribosomal protein S3 (EC 4.2.99.18)	Liver; Spleen
E1BMB1	NIN	Ninein	Liver; Spleen
Q5EA68	SEC61A1	Protein transport protein Sec61 subunit alpha isoform 1 (Sec61 alpha-1)	Liver; Spleen
G5E508	None	None	Liver; Spleen
Q9BDR7	FCER1G	High affinity immunoglobulin epsilon receptor subunit gamma (Fc receptor gamma-chain) (FcRgamma) (Fc-epsilon RI-gamma) (IgE Fc receptor subunit gamma) (FceRI gamma)	Liver; Spleen
Q3SX32	PLIN3	Perilipin	Liver; Spleen
E1BND6	LRBA	LPS responsive beige-like anchor protein	Liver; Spleen
E1B9S8	CBFB	Core-binding factor subunit beta	Liver; Spleen
A4IFN6	SNX18	Sorting nexin	Liver; Spleen
Q56JY1	RPL35A	60S ribosomal protein L35a	Liver; Spleen
A0A140T862	EIF2S2	Eukaryotic translation initiation factor 2 subunit 2	Liver; Spleen
Q9N2I8	TXNRD2	Thioredoxin reductase 2, mitochondrial (EC 1.8.1.9) (Thioredoxin reductase TR3)	Liver; Spleen
Q148N0	OGDH	2-oxoglutarate dehydrogenase, mitochondrial (EC 1.2.4.2) (2-oxoglutarate dehydrogenase complex component E1) (OGDC-E1) (Alpha-ketoglutarate dehydrogenase)	Liver; Spleen
E1BMP2	SEC31A	SEC31 homolog A, COPII coat complex component	Liver; Spleen
Q2KIT8	TSTA3	GDP-4-keto-6-deoxy-D-mannose-3,5-epimerase-4-reductase (EC 1.1.1.271)	Liver; Spleen
Q28150	ORF	60S ribosomal protein L27a (Fragment)	Liver; Spleen
P04973	CLTA	Clathrin light chain A (Lca)	Liver; Spleen
F1N5H8	DDX31	RNA helicase (EC 3.6.4.13)	Liver; Spleen
Q3ZBL4	LZTFL1	Leucine zipper transcription factor-like protein 1	Liver; Spleen
F1N1R8	EML4	EMAP like 4	Liver; Spleen
A0JN43	ESYT1	Extended synaptotagmin 1 (Family with sequence similarity 62 (C2 domain containing), member A)	Liver; Spleen
A0A140T853	IDI1	Isopentenyl-diphosphate Delta-isomerase (EC 5.3.3.2)	Liver; Spleen
E1BMF1	TM9SF3	Transmembrane 9 superfamily member	Liver; Spleen
Q3B7M5	LASP1	LIM and SH3 domain protein 1 (LASP-1)	Liver; Spleen
F1N0E5	CCT4	T-complex protein 1 subunit delta	Liver; Spleen
Q3ZCK1	EIF3L	Eukaryotic translation initiation factor 3 subunit L (eIF3l) (Eukaryotic translation initiation factor 3 subunit 6-interacting protein) (Eukaryotic translation initiation factor 3 subunit E-interacting protein)	Liver; Spleen
Q3T0E7	PPP1CA	Serine/threonine-protein phosphatase PP1-alpha catalytic subunit (PP-1A) (EC 3.1.3.16)	Liver; Spleen
Q3ZCD7	TECR	Very-long-chain enoyl-CoA reductase (EC 1.3.1.93) (Synaptic glycoprotein SC2) (Trans-2,3-enoyl-CoA reductase) (TER)	Liver; Spleen
Q7SIH1	A2M	Alpha-2-macroglobulin (Alpha-2-M)	Liver; Spleen
G5E5H0	None	None	Liver; Spleen
E1BKW5	SEC23IP	SEC23 interacting protein	Liver; Spleen
P21327	INPP1	Inositol polyphosphate 1-phosphatase (IPP) (IPPase) (EC 3.1.3.57)	Liver; Spleen
Q3MHN2	C9	Complement component C9	Liver; Spleen
A3KN00	DUSP23	DUSP23 protein (Dual specificity phosphatase 23)	Liver; Spleen
A5D7N8	TMPO	TMPO protein	Liver; Spleen
Q0VCV0	RPA1	Replication protein A subunit	Liver; Spleen
F1N4T5	GSTA3	None	Liver; Spleen
Q3ZC02	DCTN5	DCTN5 protein	Liver; Spleen
P80227	APEH	Acylamino-acid-releasing enzyme (AARE) (EC 3.4.19.1) (Acyl-peptide hydrolase) (APH) (Acylaminoacyl-peptidase)	Liver; Spleen
B0JYM5	YWHAQ	14-3-3 protein theta	Liver; Spleen
F1MHR6	KHSRP	KH-type splicing regulatory protein	Liver; Spleen
O02717	None	Non-muscle myosin heavy chain (Fragment)	Liver; Spleen
P80311	PPIB	Peptidyl-prolyl cis-trans isomerase B (PPIase B) (EC 5.2.1.8) (Cyclophilin B) (Rotamase B) (S-cyclophilin) (SCYLP)	Liver; Spleen
F1MKG2	COL6A2	Collagen type VI alpha 2 chain	Liver; Spleen
A0JN52	SF3B3	Splicing factor 3B subunit 3 (Pre-mRNA-splicing factor SF3b 130 kDa subunit) (SF3b130) (Spliceosome-associated protein 130) (SAP 130)	Liver; Spleen
F5XVA9	VWF	von Willebrand factor	Liver; Spleen
Q28056	ASPH	Aspartyl/asparaginyl beta-hydroxylase (EC 1.14.11.16) (Aspartate beta-hydroxylase) (ASP beta-hydroxylase) (Peptide-aspartate beta-dioxygenase)	Liver; Spleen
Q2HJ49	MSN	Moesin (Membrane-organizing extension spike protein)	Liver; Spleen
Q58DT1	RPL7	60S ribosomal protein L7	Liver; Spleen
E1BK63	None	Ribosomal protein L15	Liver; Spleen
Q2HJJ0	KLC4	Kinesin light chain 4 (KLC 4) (Kinesin-like protein 8)	Liver; Spleen
Q08E38	PRPF19	Pre-mRNA-processing factor 19 (EC 2.3.2.27) (PRP19/PSO4 homolog) (RING-type E3 ubiquitin transferase PRP19)	Liver; Spleen
E1BMA8	DTNA	Dystrobrevin	Liver; Spleen
F1MZT7	GCN1	GCN1 activator of EIF2AK4	Liver; Spleen
F1MMR8	NUDT5	Nudix hydrolase 5	Liver; Spleen
Q3SZK6	RIPK1	Receptor (TNFRSF)-interacting serine-threonine kinase 1 (Receptor interacting serine/threonine kinase 1)	Liver; Spleen
Q2T9Y6	GCLM	Glutamate--cysteine ligase regulatory subunit (GCS light chain) (Gamma-ECS regulatory subunit) (Gamma-glutamylcysteine synthetase regulatory subunit) (Glutamate--cysteine ligase modifier subunit)	Liver; Spleen
Q3SYR8	JCHAIN	Immunoglobulin J chain (Joining chain of multimeric IgA and IgM)	Liver; Spleen
Q3ZBH8	RPS20	40S ribosomal protein S20	Liver; Spleen
F1MYQ6	None	None	Liver; Spleen
Q3T0U3	ES1	Es1 protein	Liver; Spleen
P62958	HINT1	Histidine triad nucleotide-binding protein 1 (EC 3.-.-.-) (17 kDa inhibitor of protein kinase C) (Adenosine 5'-monophosphoramidase) (Protein kinase C inhibitor 1) (Protein kinase C-interacting protein 1) (PKCI-1)	Liver; Spleen
Q17QC7	NECTIN2	Nectin cell adhesion molecule 2 (Poliovirus receptor-related 2 (Herpesvirus entry mediator B))	Liver; Spleen
A1L5B7	SERBP1	SERPINE1 mRNA binding protein 1	Liver; Spleen
F2X047	LYZ	Lysozyme (EC 3.2.1.17)	Liver; Spleen
A0JNK3	HTRA2	Serine protease HTRA2, mitochondrial (EC 3.4.21.108)	Liver; Spleen
Q2NKZ1	CCT7	T-complex protein 1 subunit eta (TCP-1-eta) (CCT-eta)	Liver; Spleen
F1MPH9	None	None	Liver; Spleen
Q17QZ6	SDPR	SDPR protein (Fragment)	Liver; Spleen
F1ML72	RPL34	60S ribosomal protein L34	Liver; Spleen
P68103	EEF1A1	Elongation factor 1-alpha 1 (EF-1-alpha-1) (Elongation factor Tu) (EF-Tu) (Eukaryotic elongation factor 1 A-1) (eEF1A-1)	Liver; Spleen
Q0P5M8	PMPCA	Mitochondrial-processing peptidase subunit alpha (Alpha-MPP) (Inactive zinc metalloprotease alpha)	Liver; Spleen
A5PJQ6	PGRMC2	PGRMC2 protein	Liver; Spleen
F1MVH9	ZNF207	Zinc finger protein 207	Liver; Spleen
A7E3T4	STT3A	Dolichyl-diphosphooligosaccharide--protein glycotransferase (EC 2.4.99.18)	Liver; Spleen
A8E4P3	STOM	STOM protein (Stomatin)	Liver; Spleen
F1MDV3	SNTB1	Syntrophin beta 1	Liver; Spleen
F1MYS7	EIF4B	Eukaryotic translation initiation factor 4B	Liver; Spleen
F1MW03	TSTD1	Thiosulfate sulfurtransferase like domain containing 1	Liver; Spleen
A7MB23	PICALM	PICALM protein (Phosphatidylinositol binding clathrin assembly protein)	Liver; Spleen
E1BEG2	HNRNPA3	Heterogeneous nuclear ribonucleoprotein A3	Liver; Spleen
E1BA21	TFAM	Transcription factor A, mitochondrial	Liver; Spleen
F1N2L9	ALDH9A1	4-trimethylaminobutyraldehyde dehydrogenase	Liver; Spleen
F1MWR3	ETFA	Electron transfer flavoprotein subunit alpha (Alpha-ETF)	Liver; Spleen
G1K122	RBP4	Retinol-binding protein	Liver; Spleen
F1MTN1	ITGB3	Integrin beta	Liver; Spleen
Q3SZM9	NAGK	N-acetyl-D-glucosamine kinase (N-acetylglucosamine kinase) (EC 2.7.1.59) (GlcNAc kinase)	Liver; Spleen
Q58DU3	SQRDL	Sulfide dehydrogenase like	Liver; Spleen
E1BG38	ARHGEF1	Rho guanine nucleotide exchange factor 1	Liver; Spleen
F1MYG5	LMNA	Lamin A/C	Liver; Spleen
E1BDX8	DYNC1H1	Dynein cytoplasmic 1 heavy chain 1	Liver; Spleen
Q2HJD8	RBM39	RBM39 protein (Fragment)	Liver; Spleen
Q3SZA4	SLC25A20	Solute carrier family 25 (Carnitine/acylcarnitine translocase), member 20 (Solute carrier family 25 member 20)	Liver; Spleen
E1BGX1	TAF15	TATA-box binding protein associated factor 15	Liver; Spleen
Q58DW5	RPL5	60S ribosomal protein L5	Liver; Spleen
E1BNQ4	NAXD	ATP-dependent (S)-NAD(P)H-hydrate dehydratase (EC 4.2.1.93) (ATP-dependent NAD(P)HX dehydratase) (Carbohydrate kinase domain-containing protein) (NAD(P)HX dehydratase)	Liver; Spleen
Q2KJE7	PSME1	Proteasome (Prosome, macropain) activator subunit 1 (PA28 alpha) (Proteasome activator complex subunit 1)	Liver; Spleen
G3N3N1	ARF6	ADP-ribosylation factor 6	Liver; Spleen
G3N361	NONO	Non-POU domain containing octamer binding	Liver; Spleen
P61282	NEDD8	NEDD8 (Neddylin) (Ubiquitin-like protein Nedd8)	Liver; Spleen
E1BJU6	SYNE3	Spectrin repeat containing nuclear envelope family member 3	Liver; Spleen
Q862I1	RPL24	60S ribosomal protein L24 (Ribosomal protein L30)	Liver; Spleen
A7MBG8	RUVBL1	RuvB-like helicase (EC 3.6.4.12)	Liver; Spleen
Q2HJ65	MACROH2A1	Core histone macro-H2A	Liver; Spleen
Q2TBQ3	GAMT	Guanidinoacetate N-methyltransferase (EC 2.1.1.2)	Liver; Spleen
O02811	PI4KA	Phosphatidylinositol 4-kinase alpha (PI4-kinase alpha) (PI4K-alpha) (PtdIns-4-kinase alpha) (EC 2.7.1.67)	Liver; Spleen
A6QNS6	NID1	NID1 protein (Nidogen 1)	Liver; Spleen
Q3ZC84	CNDP2	Cytosolic non-specific dipeptidase (EC 3.4.13.18) (CNDP dipeptidase 2)	Liver; Spleen
F1MT25	HDLBP	High density lipoprotein binding protein	Liver; Spleen
P11181	DBT	Lipoamide acyltransferase component of branched-chain alpha-keto acid dehydrogenase complex, mitochondrial (EC 2.3.1.168) (Branched-chain alpha-keto acid dehydrogenase complex component E2) (BCKAD-E2) (BCKADE2) (Dihydrolipoamide acetyltransferase component of branched-chain alpha-keto acid dehydrogenase complex) (Dihydrolipoamide branched chain transacylase) (Dihydrolipoyllysine-residue (2-methyl…	Liver; Spleen
G3N016	CRKL	CRK like proto-oncogene, adaptor protein	Liver; Spleen
Q3T061	COX7A2L	Cytochrome c oxidase subunit 7A-related protein, mitochondrial (Cytochrome c oxidase subunit VIIa-related protein)	Liver; Spleen
F1MB60	RPS26	40S ribosomal protein S26	Liver; Spleen
F1MN29	ESYT2	Extended synaptotagmin 2	Liver; Spleen
F1MQJ9	XAF1	XIAP-associated factor 1	Liver; Spleen
Q3SX41	LUC7L3	Luc7-like protein 3 (Cisplatin resistance-associated-overexpressed protein)	Liver; Spleen
Q4JF28	IRF3	Interferon regulatory factor 3 (IRF-3)	Liver; Spleen
Q32PD5	RPS19	40S ribosomal protein S19	Liver; Spleen
Q3ZCE0	LSM8	U6 snRNA-associated Sm-like protein LSm8	Liver; Spleen
G3N288	None	60S ribosomal protein L17	Liver; Spleen
P61257	RPL26	60S ribosomal protein L26	Liver; Spleen
E1BMJ0	SERPING1	Serpin family G member 1	Liver; Spleen
E1BK70	None	None	Liver; Spleen
Q27971	CAPN2	Calpain-2 catalytic subunit (EC 3.4.22.53) (Calcium-activated neutral proteinase 2) (CANP 2) (Calpain M-type) (Calpain-2 large subunit) (Millimolar-calpain) (M-calpain)	Liver; Spleen
A6QLT9	AARS1	Alanine--tRNA ligase (EC 6.1.1.7)	Liver; Spleen
A6QLG5	RPS9	40S ribosomal protein S9	Liver; Spleen
Q7PCJ8	SAT2	Thialysine N-epsilon-acetyltransferase (EC 2.3.1.-) (Diamine acetyltransferase 2) (EC 2.3.1.57) (Spermidine/spermine N(1)-acetyltransferase 2) (SSAT-2)	Liver; Spleen
P63243	RACK1	Receptor of activated protein C kinase 1 (Guanine nucleotide-binding protein subunit beta-2-like 1) (Receptor for activated C kinase) (Receptor of activated protein kinase C 1) [Cleaved into: Receptor of activated protein C kinase 1, N-terminally processed]	Liver; Spleen
F1MAZ3	MAP4	Microtubule-associated protein	Liver; Spleen
A7MB62	ACTR2	Actin-related protein 2 (Actin-like protein 2)	Liver; Spleen
P13271	UQCRQ	Cytochrome b-c1 complex subunit 8 (Complex III subunit 8) (Complex III subunit VIII) (Ubiquinol-cytochrome c reductase complex 9.5 kDa protein) (Ubiquinol-cytochrome c reductase complex ubiquinone-binding protein QP-C)	Liver; Spleen
A0A140T899	TSPO	Peripheral-type benzodiazepine receptor (Translocator protein)	Liver; Spleen
G3N0J6	SNRPD1	Small nuclear ribonucleoprotein Sm D1 (snRNP core protein D1)	Liver; Spleen
B0JYN2	RAN	GTP-binding nuclear protein Ran	Liver; Spleen
G5E589	PSMB1	Proteasome subunit beta (EC 3.4.25.1)	Liver; Spleen
Q2TA49	VASP	Vasodilator-stimulated phosphoprotein (VASP)	Liver; Spleen
Q3T122	EIF3D	Eukaryotic translation initiation factor 3 subunit D (eIF3d) (Eukaryotic translation initiation factor 3 subunit 7) (eIF-3-zeta)	Liver; Spleen
Q56JZ9	GMFG	Glia maturation factor gamma (GMF-gamma)	Liver; Spleen
A0A140T8C4	OCIAD1	OCIA domain containing 1	Liver; Spleen
Q02369	NDUFB9	NADH dehydrogenase [ubiquinone] 1 beta subcomplex subunit 9 (Complex I-B22) (CI-B22) (NADH-ubiquinone oxidoreductase B22 subunit)	Liver; Spleen
Q5E971	TMED10	Transmembrane emp24 domain-containing protein 10 (Protein TMED10) (21 kDa transmembrane-trafficking protein) (Transmembrane protein Tmp21) (p24 family protein delta-1) (p24delta1)	Liver; Spleen
P00125	CYC1	Cytochrome c1, heme protein, mitochondrial (EC 7.1.1.8) (Complex III subunit 4) (Complex III subunit IV) (Cytochrome b-c1 complex subunit 4) (Ubiquinol-cytochrome-c reductase complex cytochrome c1 subunit) (Cytochrome c-1)	Liver; Spleen
F1MHV5	None	None	Liver; Spleen
F1MI32	ATP1A1	Sodium/potassium-transporting ATPase subunit alpha	Liver; Spleen
F1MLB8	ATP5F1A	ATP synthase subunit alpha	Liver; Spleen
F1MZP0	GBE1	1,4-alpha-glucan branching enzyme (EC 2.4.1.18)	Liver; Spleen
E1BQ11	CTNND1	Catenin delta 1	Liver; Spleen
Q0VC96	THYN1	Thymocyte nuclear protein 1	Liver; Spleen
P50227	SULT1A1	Sulfotransferase 1A1 (ST1A1) (EC 2.8.2.1) (Aryl sulfotransferase) (Phenol sulfotransferase) (Phenol-sulfating phenol sulfotransferase) (P-PST)	Liver; Spleen
Q1RMW4	APPL2	Adaptor protein, phosphotyrosine interacting with PH domain and leucine zipper 2 (Adaptor protein, phosphotyrosine interaction, PH domain and leucine zipper containing 2)	Liver; Spleen
P39872	RPL3	60S ribosomal protein L3	Liver; Spleen
F1N206	DLD	Dihydrolipoyl dehydrogenase (EC 1.8.1.4)	Liver; Spleen
Q5E963	ARPC5L	Actin-related protein 2/3 complex subunit 5-like protein (Arp2/3 complex 16 kDa subunit 2) (ARC16-2)	Liver; Spleen
Q3T0M7	RANBP1	Ran-specific GTPase-activating protein (Ran-binding protein 1) (RanBP1)	Liver; Spleen
Q5EAC6	CDC37	Hsp90 co-chaperone Cdc37 (Hsp90 chaperone protein kinase-targeting subunit) (p50Cdc37) [Cleaved into: Hsp90 co-chaperone Cdc37, N-terminally processed]	Liver; Spleen
P19858	LDHA	L-lactate dehydrogenase A chain (LDH-A) (EC 1.1.1.27) (LDH muscle subunit) (LDH-M)	Liver; Spleen
F1MV80	NADK2	NAD kinase 2, mitochondrial (EC 2.7.1.23) (NAD kinase domain-containing protein 1, mitochondrial)	Liver; Spleen
A6QLZ6	GLRX5	GLRX5 protein (Glutaredoxin 5)	Liver; Spleen
A6H7I5	DNM2	Dynamin-2 (EC 3.6.5.5)	Liver; Spleen
Q3SZ54	EIF4A1	Eukaryotic initiation factor 4A-I (eIF-4A-I) (eIF4A-I) (EC 3.6.4.13) (ATP-dependent RNA helicase eIF4A-1)	Liver; Spleen
F1N2E5	None	Cytochrome c oxidase subunit	Liver; Spleen
Q2KIV7	PPA2	Inorganic diphosphatase (EC 3.6.1.1)	Liver; Spleen
A3KMV6	HNRNPR	HNRNPR protein (Heterogeneous nuclear ribonucleoprotein R)	Liver; Spleen
Q17QI3	ACAT2	Acetyl-CoA acetyltransferase 2 (Acetyl-Coenzyme A acetyltransferase 2)	Liver; Spleen
Q3T0G5	PLPBP	Pyridoxal phosphate homeostasis protein (PLP homeostasis protein) (Proline synthase co-transcribed bacterial homolog protein) (Pyridoxal phosphate-binding protein)	Liver; Spleen
P05630	ATP5F1D	ATP synthase subunit delta, mitochondrial (ATP synthase F1 subunit delta) (F-ATPase delta subunit)	Liver; Spleen
Q0II86	SNAP29	Synaptosomal-associated protein 29 (SNAP-29) (Soluble 29 kDa NSF attachment protein) (Vesicle-membrane fusion protein SNAP-29)	Liver; Spleen
E1BKM4	PDCD6IP	Programmed cell death 6 interacting protein	Liver; Spleen
F1N238	PUF60	60 kDa poly(U)-binding-splicing factor (Poly(U)-binding-splicing factor PUF60)	Liver; Spleen
P13621	ATP5PO	ATP synthase subunit O, mitochondrial (ATP synthase peripheral stalk subunit OSCP) (Oligomycin sensitivity conferral protein) (OSCP)	Liver; Spleen
Q58DQ5	MRPS9	28S ribosomal protein S9, mitochondrial (MRP-S9) (S9mt)	Liver; Spleen
Q56JV6	TWF1	Twinfilin-1	Liver; Spleen
Q1LZF3	None	UPF0449 protein C19orf25 homolog	Liver; Spleen
Q1RMU4	ERLIN2	Erlin-2 (Endoplasmic reticulum lipid raft-associated protein 2) (Stomatin-prohibitin-flotillin-HflC/K domain-containing protein 2) (SPFH domain-containing protein 2)	Liver; Spleen
F1MH48	None	None	Liver; Spleen
A7E357	NOP58	NOP58 protein (Fragment)	Liver; Spleen
Q32L99	PTGR2	Prostaglandin reductase 2 (PRG-2) (EC 1.3.1.48) (15-oxoprostaglandin 13-reductase)	Liver; Spleen
Q24K02	IDE	Insulin-degrading enzyme (EC 3.4.24.56) (Insulin protease) (Insulinase) (Insulysin)	Liver; Spleen
Q3T087	RPL11	60S ribosomal protein L11	Liver; Spleen
A5PKA5	SNX27	Sorting nexin-27	Liver; Spleen
Q3MHW4	SQRDL	SQRDL protein	Liver; Spleen
G5E5N3	None	None	Liver; Spleen
E1BNV7	MYO9B	Myosin IXB	Liver; Spleen
Q0PNG1	BoLa	MHC class I antigen (Fragment)	Liver; Spleen
Q5E9X4	LRRC59	Leucine-rich repeat-containing protein 59 [Cleaved into: Leucine-rich repeat-containing protein 59, N-terminally processed]	Liver; Spleen
Q3T108	PSMB4	Proteasome subunit beta type-4 (EC 3.4.25.1)	Liver; Spleen
Q32LC3	EIF1AX	Eukaryotic translation initiation factor 4C	Liver; Spleen
A2VDZ9	VAPB	Vesicle-associated membrane protein-associated protein B (VAMP-B) (VAMP-associated protein B) (VAP-B)	Liver; Spleen
A7MBI6	GLOD4	Glyoxalase domain-containing protein 4	Liver; Spleen
A3KMV5	UBA1	Ubiquitin-like modifier-activating enzyme 1 (EC 6.2.1.45) (Ubiquitin-activating enzyme E1)	Liver; Spleen
D3U796	NPM	Nucleophosmin	Liver; Spleen
F1MD70	HSD17B8	None	Liver; Spleen
P08166	AK2	Adenylate kinase 2, mitochondrial (AK 2) (EC 2.7.4.3) (ATP-AMP transphosphorylase 2) (ATP:AMP phosphotransferase) (Adenylate monophosphate kinase) [Cleaved into: Adenylate kinase 2, mitochondrial, N-terminally processed]	Liver; Spleen
Q6QRN6	NAXE	NAD(P)H-hydrate epimerase (EC 5.1.99.6) (Apolipoprotein A-I-binding protein) (AI-BP) (NAD(P)HX epimerase)	Liver; Spleen
F1MWY6	EI24	Etoposide-induced protein 2.4 homolog	Liver; Spleen
F1MMQ5	EIF2B4	Translation initiation factor eIF-2B subunit delta	Liver; Spleen
F1N7Q7	COL4A2	Collagen alpha-2(IV) chain	Liver; Spleen
P82908	MRPS36	28S ribosomal protein S36, mitochondrial (MRP-S36) (S36mt) (Alpha-ketoglutarate dehydrogenase component 4)	Liver; Spleen
F1MJ80	NAMPT	Nicotinamide phosphoribosyltransferase (NAmPRTase) (EC 2.4.2.12)	Liver; Spleen
P02584	PFN1	Profilin-1 (Profilin I)	Liver; Spleen
Q3ZCJ6	EPHX1	Epoxide hydrolase (EC 3.3.2.9)	Liver; Spleen
F1MLV3	TXNL1	Thioredoxin like 1	Liver; Spleen
A6H7H3	HSD17B12	LOC789567 protein (Very-long-chain 3-oxoacyl-CoA reductase)	Liver; Spleen
A5D7I1	EPS15	EPS15 protein (Epidermal growth factor receptor pathway substrate 15)	Liver; Spleen
P11019	ATP6V1E1	V-type proton ATPase subunit E 1 (V-ATPase subunit E 1) (V-ATPase 31 kDa subunit) (P31) (Vacuolar proton pump subunit E 1)	Liver; Spleen
A6H785	ARRB1	ARRB1 protein	Liver; Spleen
F1MUI0	HIP1R	Huntingtin interacting protein 1 related	Liver; Spleen
P68002	VDAC2	Voltage-dependent anion-selective channel protein 2 (VDAC-2) (Outer mitochondrial membrane protein porin 2)	Liver; Spleen
E1BPP9	GRIPAP1	GRIP1 associated protein 1	Liver; Spleen
P68138	ACTA1	Actin, alpha skeletal muscle (Alpha-actin-1) [Cleaved into: Actin, alpha skeletal muscle, intermediate form]	Liver; Spleen
Q2TBX1	CIP29	Cytokine induced protein 29 kDa	Liver; Spleen
F1MLP7	SNRNP40	U5 small nuclear ribonucleoprotein 40 kDa protein	Liver; Spleen
A4FV08	GNPDA1	Glucosamine-6-phosphate isomerase 1 (EC 3.5.99.6) (Glucosamine-6-phosphate deaminase 1) (GNPDA 1) (GlcN6P deaminase 1) (Oscillin)	Liver; Spleen
F1MM83	PGLS	6-phosphogluconolactonase (6PGL) (EC 3.1.1.31)	Liver; Spleen
A6QQT5	SSRP1	FACT complex subunit SSRP1	Liver; Spleen
Q1RMU5	RBM5	RNA-binding protein 5 (Putative tumor suppressor LUCA15) (RNA-binding motif protein 5)	Liver; Spleen
F1MUU9	None	Histone domain-containing protein	Liver; Spleen
F1MQG6	ACIN1	Apoptotic chromatin condensation inducer 1	Liver; Spleen
Q5E9G3	PSME2	Proteasome activator complex subunit 2 (Proteasome activator 28 subunit beta) (PA28b) (PA28beta)	Liver; Spleen
Q2TBG8	UCHL3	Ubiquitin carboxyl-terminal hydrolase isozyme L3 (UCH-L3) (EC 3.4.19.12) (Ubiquitin thioesterase L3)	Liver; Spleen
Q3T0E5	APMAP	Adipocyte plasma membrane-associated protein	Liver; Spleen
F1N5J8	DECR1	2,4-dienoyl-CoA reductase 1	Liver; Spleen
Q32L92	CNN3	Calponin-3 (Calponin, acidic isoform)	Liver; Spleen
Q3ZCD0	CD81	CD81 antigen (CD antigen CD81)	Liver; Spleen
Q3B7N0	CDH13	Cadherin-13	Liver; Spleen
Q0VC16	MIA3	Transport and Golgi organization protein 1 homolog (TANGO1)	Liver; Spleen
Q2NKY7	SEPTIN2	Septin-2	Liver; Spleen
G3N252	None	None	Liver; Spleen
F1MGE7	None	None	Liver; Spleen
Q5E997	CAPZA2	F-actin-capping protein subunit alpha-2 (CapZ alpha-2)	Liver; Spleen
Q2HJE4	USP15	Ubiquitin carboxyl-terminal hydrolase 15 (EC 3.4.19.12) (Deubiquitinating enzyme 15) (Ubiquitin thioesterase 15) (Ubiquitin-specific-processing protease 15)	Liver; Spleen
Q1JPH6	EIF4H	Eukaryotic translation initiation factor 4H (eIF-4H)	Liver; Spleen
A1L520	ARFGAP2	ADP-ribosylation factor GTPase-activating protein 2 (ARF GAP 2) (Zinc finger protein 289)	Liver; Spleen
A5PJN2	ERO1A	ERO1-like protein alpha (ERO1-L) (ERO1-L-alpha) (EC 1.8.4.-) (Endoplasmic reticulum oxidoreductase alpha) (Endoplasmic reticulum oxidoreductin-1-like protein) (Oxidoreductin-1-L-alpha)	Liver; Spleen
A2VDN7	HNRNPU	Heterogeneous nuclear ribonucleoprotein U (Heterogeneous nuclear ribonucleoprotein U (Scaffold attachment factor A))	Liver; Spleen
G3MZZ6	PCMT1	Protein-L-isoaspartate O-methyltransferase (EC 2.1.1.77)	Liver; Spleen
Q6EV66	fut12	GDP-fucose protein O-fucosyltransferase 1 (EC 2.4.1.221) (Peptide-O-fucosyltransferase 1)	Liver; Spleen
Q3SYU6	CNN2	Calponin-2 (Calponin H2, smooth muscle) (Neutral calponin)	Liver; Spleen
P62992	RPS27A	Ubiquitin-40S ribosomal protein S27a (Ubiquitin carboxyl extension protein 80) [Cleaved into: Ubiquitin; 40S ribosomal protein S27a]	Liver; Spleen
Q0VD53	VPS26A	Vacuolar protein sorting-associated protein 26A (Vesicle protein sorting 26A)	Liver; Spleen
P62998	RAC1	Ras-related C3 botulinum toxin substrate 1 (EC 3.6.5.2) (p21-Rac1)	Liver; Spleen
Q148G9	LSM6	LSM6 homolog, U6 small nuclear RNA and mRNA degradation associated (LSM6 homolog, U6 small nuclear RNA associated (S. cerevisiae))	Liver; Spleen
F1MET0	PLOD3	Procollagen-lysine 5-dioxygenase (EC 1.14.11.4)	Liver; Spleen
A6QLZ0	LGALS3	Galectin	Liver; Spleen
Q17R07	ARFGAP3	ADP-ribosylation factor GTPase-activating protein 3 (ARF GAP 3)	Liver; Spleen
A7Z055	PLAA	PLAA protein (Phospholipase A2 activating protein)	Liver; Spleen
P32007	SLC25A6	ADP/ATP translocase 3 (ADP,ATP carrier protein 3) (ADP,ATP carrier protein, isoform T2) (ANT 2) (Adenine nucleotide translocator 3) (ANT 3) (Solute carrier family 25 member 6) [Cleaved into: ADP/ATP translocase 3, N-terminally processed]	Liver; Spleen
A6QR56	ALDH16A1	Aldehyde dehydrogenase family 16 member A1	Liver; Spleen
Q8SQ21	HINT2	Histidine triad nucleotide-binding protein 2, mitochondrial (HINT-2) (EC 3.-.-.-) (HINT-3)	Liver; Spleen
F1N1R4	DIS3	DIS3 homolog, exosome endoribonuclease and 3'-5' exoribonuclease	Liver; Spleen
G3N303	None	None	Liver; Spleen
E1BGF3	HCFC1	Host cell factor C1	Liver; Spleen
Q08DM1	DMTN	Dematin (Dematin actin-binding protein) (Erythrocyte membrane protein band 4.9)	Liver; Spleen
O97593	SMC1A	Structural maintenance of chromosomes protein 1A (SMC protein 1A) (SMC-1A)	Liver; Spleen
A4IFC3	PABPC4	Polyadenylate-binding protein (PABP)	Liver; Spleen
F1N7T2	MAN2A1	Alpha-mannosidase (EC 3.2.1.-)	Liver; Spleen
Q2HJG5	VPS35	Vacuolar protein sorting-associated protein 35 (Vesicle protein sorting 35)	Liver; Spleen
Q1RMR2	SNRNP70	U1 small nuclear ribonucleoprotein 70 kDa (U1 snRNP 70 kDa) (U1-70K) (snRNP70)	Liver; Spleen
F1MMZ2	FTMT	Ferritin	Liver; Spleen
Q32LN7	WDR61	WD repeat-containing protein 61 [Cleaved into: WD repeat-containing protein 61, N-terminally processed]	Liver; Spleen
F1MP29	LOC516849	Phospholipid-transporting ATPase (EC 7.6.2.1)	Liver; Spleen
G9HR14	BoLA	MHC class I antigen (Fragment)	Liver; Spleen
E1BGE5	IPO7	Importin 7	Liver; Spleen
Q28205	TBCD	Tubulin-specific chaperone D (Beta-tubulin cofactor D) (Tubulin-folding cofactor D)	Liver; Spleen
Q0QEX9	SDHB	Succinate dehydrogenase [ubiquinone] iron-sulfur subunit, mitochondrial (EC 1.3.5.1) (Fragment)	Liver; Spleen
A6QR35	SCAMP2	Secretory carrier-associated membrane protein (Secretory carrier membrane protein)	Liver; Spleen
P53712	ITGB1	Integrin beta-1 (Fibronectin receptor subunit beta) (VLA-4 subunit beta) (CD antigen CD29)	Liver; Spleen
F1N4E5	TOR1AIP1	Torsin-1A-interacting protein 1 (Lamin-associated protein 1B) (LAP1B)	Liver; Spleen
F1MGJ5	SEL1L	SEL1L adaptor subunit of ERAD E3 ubiquitin ligase	Liver; Spleen
E1BMW2	AP2A1	AP-2 complex subunit alpha	Liver; Spleen
F1MU84	GALNS	Chondroitinsulfatase (EC 3.1.6.4) (Galactose-6-sulfate sulfatase) (N-acetylgalactosamine-6-sulfatase) (N-acetylgalactosamine-6-sulfate sulfatase)	Liver; Spleen
F1MN93	TOP1	DNA topoisomerase I (EC 5.6.2.1) (DNA topoisomerase 1)	Liver; Spleen
A0A140T842	LONP1	Lon protease homolog, mitochondrial (EC 3.4.21.53) (Lon protease-like protein) (LONP) (Mitochondrial ATP-dependent protease Lon) (Serine protease 15)	Liver; Spleen
Q3SYU2	EEF2	Elongation factor 2 (EF-2)	Liver; Spleen
A0A140T866	PHGDH	D-3-phosphoglycerate dehydrogenase (EC 1.1.1.95)	Liver; Spleen
E1BMG1	MOB1B	MOB kinase activator 1B	Liver; Spleen
Q3SZC0	ERH	Enhancer of rudimentary homolog	Liver; Spleen
A7Z063	WASHC1	WASH complex subunit 1 (WAS protein family homolog 1)	Liver; Spleen
F1MC13	LAMA5	Laminin subunit alpha 5	Liver; Spleen
G5E5C8	TALDO1	Transaldolase (EC 2.2.1.2)	Liver; Spleen
G9HQW1	BoLA	MHC class I antigen (Fragment)	Liver; Spleen
Q56JX5	RPS25	40S ribosomal protein S25	Liver; Spleen
Q3T0B7	RPS27L	40S ribosomal protein S27-like	Liver; Spleen
P11024	NNT	NAD(P) transhydrogenase, mitochondrial (EC 7.1.1.1) (Nicotinamide nucleotide transhydrogenase) (Pyridine nucleotide transhydrogenase)	Liver; Spleen
F1N405	RTN4	Reticulon	Liver; Spleen
Q30309	BoLA-DRA	BoLA-DR-alpha (Major histocompatibility complex, class II, DR alpha)	Liver; Spleen
F1MMR6	CTSD	Cathepsin D (EC 3.4.23.5)	Liver; Spleen
A6H768	GALK1	Galactokinase (EC 2.7.1.6) (Galactose kinase)	Liver; Spleen
A4FUC8	CARS1	Cysteinyl-tRNA synthetase (EC 6.1.1.16)	Liver; Spleen
P80209	CTSD	Cathepsin D (EC 3.4.23.5)	Liver; Spleen
Q5E9M1	ARL6IP5	PRA1 family protein 3 (ADP-ribosylation factor-like protein 6-interacting protein 5) (ARL-6-interacting protein 5) (Aip-5)	Liver; Spleen
F1MMQ8	SPTA1	Spectrin alpha, erythrocytic 1	Liver; Spleen
E1BNQ9	HNRNPUL2	Uncharacterized protein	Liver; Spleen
P51122	ANP32A	Acidic leucine-rich nuclear phosphoprotein 32 family member A (Leucine-rich acidic nuclear protein) (LANP) (Potent heat-stable protein phosphatase 2A inhibitor I1PP2A)	Liver; Spleen
Q3SYW9	CHTOP	Chromatin target of PRMT1 protein (Friend of PRMT1 protein) (Small arginine- and glycine-rich protein) (SRAG)	Liver; Spleen
F1MFJ2	ANKRD44	Ankyrin repeat domain 44	Liver; Spleen
Q05927	NT5E	5'-nucleotidase (5'-NT) (EC 3.1.3.5) (Ecto-5'-nucleotidase) (CD antigen CD73)	Liver; Spleen
O02741	ISG15	Ubiquitin-like protein ISG15 (Interferon-stimulated gene product 17) (Ubiquitin cross-reactive protein) (BoUCRP)	Liver; Spleen
E1BHE5	None	None	Liver; Spleen
Q3ZBS7	VTN	Vitronectin	Liver; Spleen
Q17QN3	SNRPN	Small nuclear ribonucleoprotein-associated protein N (snRNP-N) (Sm protein N) (Sm-N) (SmN)	Liver; Spleen
Q0P5G9	SPRYD4	SPRY domain containing 4	Liver; Spleen
Q9BGI2	PRDX4	Peroxiredoxin-4 (EC 1.11.1.24) (Peroxiredoxin IV) (Prx-IV) (Thioredoxin-dependent peroxiredoxin 4)	Liver; Spleen
Q24JZ4	MTDH	Metadherin	Liver; Spleen
Q3ZBH5	PA2G4	Proliferation-associated 2G4, 38kDa	Liver; Spleen
A2VE69	PPAT	Amidophosphoribosyltransferase (ATase) (EC 2.4.2.14) (Glutamine phosphoribosylpyrophosphate amidotransferase)	Liver; Spleen
A6QQR5	TMEM43	TMEM43 protein	Liver; Spleen
Q32KL2	PSMB5	Proteasome subunit beta type-5 (EC 3.4.25.1)	Liver; Spleen
Q1RMW3	MTA2	Metastasis associated 1 family member 2 (Metastasis associated 1 family, member 2)	Liver; Spleen
E1BC59	PPP1R12A	Protein phosphatase 1 regulatory subunit	Liver; Spleen
Q5EM57	None	LIM protein (Fragment)	Liver; Spleen
F1MKU9	TCERG1	Transcription elongation regulator 1	Liver; Spleen
Q148J6	ARPC4	Actin-related protein 2/3 complex subunit 4 (Arp2/3 complex 20 kDa subunit) (p20-ARC)	Liver; Spleen
Q863B3	SND1	Staphylococcal nuclease domain-containing protein 1 (EC 3.1.31.1) (100 kDa coactivator) (p100 co-activator)	Liver; Spleen
F1MRZ4	ABHD16A	Alpha/beta hydrolase domain-containing protein 16A (EC 3.1.1.23) (Monoacylglycerol lipase ABHD16A) (Phosphatidylserine lipase ABHD16A)	Liver; Spleen
A1A4P5	PFDN2	Prefoldin subunit 2	Liver; Spleen
Q5E9D3	CHCHD3	MICOS complex subunit MIC19 (Coiled-coil-helix-coiled-coil-helix domain-containing protein 3)	Liver; Spleen
A6QLW3	RPRD1B	RPRD1B protein (Regulation of nuclear pre-mRNA domain containing 1B)	Liver; Spleen
Q17QG2	NUDC	Nuclear migration protein nudC (Nuclear distribution protein C homolog)	Liver; Spleen
Q5E946	PARK7	Parkinson disease protein 7 homolog (Maillard deglycase) (Parkinsonism-associated deglycase) (Protein DJ-1) (DJ-1) (Protein/nucleic acid deglycase DJ-1) (EC 3.1.2.-) (EC 3.5.1.-) (EC 3.5.1.124)	Liver; Spleen
F1MDH3	TLN1	Talin 1	Liver; Spleen
Q8MJ50	OSTF1	Osteoclast-stimulating factor 1	Liver; Spleen
A7YY28	ABHD14B	Protein ABHD14B (EC 3.-.-.-) (Alpha/beta hydrolase domain-containing protein 14B) (Abhydrolase domain-containing protein 14B)	Liver; Spleen
F1N1S0	SSBP1	Single-stranded DNA-binding protein, mitochondrial	Liver; Spleen
Q2HJ98	FAHD1	Acylpyruvase FAHD1, mitochondrial (EC 3.7.1.5) (Fumarylacetoacetate hydrolase domain-containing protein 1) (Oxaloacetate decarboxylase) (OAA decarboxylase) (EC 4.1.1.112)	Liver; Spleen
Q29RK4	RAD23B	UV excision repair protein RAD23 homolog B	Liver; Spleen
E1BK71	PACSIN3	Protein kinase C and casein kinase substrate in neurons 3	Liver; Spleen
Q2HJH7	MEMO1	Protein MEMO1 (Mediator of ErbB2-driven cell motility 1) (Memo-1)	Liver; Spleen
Q3SZR8	SRSF3	Serine/arginine-rich splicing factor 3 (Splicing factor, arginine/serine-rich 3)	Liver; Spleen
F6RBT3	LRPAP1	None	Liver; Spleen
O97680	TXN	Thioredoxin (Trx)	Liver; Spleen
F1MIF2	AP1B1	AP complex subunit beta	Liver; Spleen
Q95KV7	NDUFA13	NADH dehydrogenase [ubiquinone] 1 alpha subcomplex subunit 13 (Cell death regulatory protein GRIM-19) (Complex I-B16.6) (CI-B16.6) (Gene associated with retinoic-interferon-induced mortality 19 protein) (GRIM-19) (NADH-ubiquinone oxidoreductase B16.6 subunit)	Liver; Spleen
Q3SZ43	UBE2V2	Ubiquitin-conjugating enzyme E2 variant 2	Liver; Spleen
Q2TBR0	PCCB	Propionyl-CoA carboxylase beta chain, mitochondrial (PCCase subunit beta) (EC 6.4.1.3) (Propanoyl-CoA:carbon dioxide ligase subunit beta)	Liver; Spleen
P27214	ANXA11	Annexin A11 (Annexin XI) (Annexin-11) (Calcyclin-associated annexin-50) (CAP-50)	Liver; Spleen
Q1RMR3	CTTN	Cortactin	Liver; Spleen
F1N3P2	USP5	Ubiquitin carboxyl-terminal hydrolase (EC 3.4.19.12)	Liver; Spleen
E1B9L5	FXR2	FMR1 autosomal homolog 2	Liver; Spleen
Q2KJ84	TMED5	Transmembrane emp24 domain-containing protein 5 (p24 family protein gamma 2) (p24gamma2)	Liver; Spleen
F1MHM5	YARS1	Tyrosine--tRNA ligase (EC 6.1.1.1) (Tyrosyl-tRNA synthetase)	Liver; Spleen
Q58DW0	RPL4	60S ribosomal protein L4	Liver; Spleen
A6QLY9	EVA1B	Eva-1 homolog B (LOC618094 protein)	Liver; Spleen
Q3ZBT6	TRA2B	Transformer-2 protein homolog beta (TRA-2 beta) (TRA2-beta) (Splicing factor, arginine/serine-rich 10) (Transformer-2 protein homolog B)	Liver; Spleen
P00515	PRKAR2A	cAMP-dependent protein kinase type II-alpha regulatory subunit	Liver; Spleen
Q5E9F1	BCAP31	B-cell receptor-associated protein (BCR-associated protein)	Liver; Spleen
P62739	ACTA2	Actin, aortic smooth muscle (Alpha-actin-2) [Cleaved into: Actin, aortic smooth muscle, intermediate form]	Liver; Spleen
A4FV10	TMED4	TMED4 protein (Fragment)	Liver; Spleen
F1N269	MYLK	Myosin light chain kinase, smooth muscle (EC 2.7.11.18) (Myosin light chain kinase, smooth muscle, deglutamylated form) (Telokin)	Liver; Spleen
E1BMK2	None	Uncharacterized protein	Liver; Spleen
A5PK45	COLGALT1	Procollagen galactosyltransferase 1 (EC 2.4.1.50) (Collagen beta(1-O)galactosyltransferase 1) (Glycosyltransferase 25 family member 1) (Hydroxylysine galactosyltransferase 1)	Liver; Spleen
G3MWQ7	LOC781197	Microsomal signal peptidase 12 kDa subunit (Signal peptidase complex subunit 1)	Liver; Spleen
Q2TBX5	SSR4	Translocon-associated protein subunit delta (TRAP-delta) (Signal sequence receptor subunit delta) (SSR-delta)	Liver; Spleen
F1MGC0	SUCLA2	Succinate--CoA ligase [ADP-forming] subunit beta, mitochondrial (EC 6.2.1.5) (ATP-specific succinyl-CoA synthetase subunit beta) (A-SCS) (Succinyl-CoA synthetase beta-A chain) (SCS-betaA)	Liver; Spleen
Q3MHE8	SRPRA	Signal recognition particle receptor subunit alpha (SR-alpha) (Docking protein alpha) (DP-alpha)	Liver; Spleen
Q6EWQ7	EIF5A	Eukaryotic translation initiation factor 5A-1 (eIF-5A-1) (eIF-5A1) (Eukaryotic initiation factor 5A isoform 1) (eIF-5A) (eIF-4D)	Liver; Spleen
Q3SYZ4	DARS1	Aspartate--tRNA ligase, cytoplasmic (EC 6.1.1.12) (Aspartyl-tRNA synthetase) (AspRS)	Liver; Spleen
G3X702	CASP6	Caspase-6	Liver; Spleen
Q5GF34	UBA7	UBA7 protein (Ubiquitin E1-like enzyme)	Liver; Spleen
F1MD93	GPR89A	Golgi pH regulator	Liver; Spleen
F1N7D7	DAG1	Alpha-dystroglycan (Beta-dystroglycan) (Dystroglycan) (Dystrophin-associated glycoprotein 1)	Liver; Spleen
A8E4R4	EXOSC6	EXOSC6 protein	Liver; Spleen
Q2NL22	EIF4A3	Eukaryotic initiation factor 4A-III (EC 3.6.4.13) (ATP-dependent RNA helicase DDX48) (ATP-dependent RNA helicase eIF4A-3) (DEAD box protein 48) (Eukaryotic translation initiation factor 4A isoform 3) [Cleaved into: Eukaryotic initiation factor 4A-III, N-terminally processed]	Liver; Spleen
G3N262	RPS3A	40S ribosomal protein S3a	Liver; Spleen
F1MUT6	DDX19B	RNA helicase (EC 3.6.4.13)	Liver; Spleen
F1N2W6	CMPK2	Cytidine/uridine monophosphate kinase 2	Liver; Spleen
G3MY01	FMC1-LUC7L2	Uncharacterized protein	Liver; Spleen
F1MQ90	FNBP1	Formin binding protein 1	Liver; Spleen
E1BB17	HNRNPH3	Heterogeneous nuclear ribonucleoprotein H3	Liver; Spleen
E1BPX1	VPS13C	Vacuolar protein sorting 13 homolog C	Liver; Spleen
Q27991	MYH10	Myosin-10 (Cellular myosin heavy chain, type B) (Myosin heavy chain 10) (Myosin heavy chain, non-muscle IIb) (Non-muscle myosin heavy chain B) (NMMHC-B) (Non-muscle myosin heavy chain IIb) (NMMHC II-b) (NMMHC-IIB)	Liver; Spleen
A8E651	EWSR1	EWSR1 protein	Liver; Spleen
F2Z4J4	POLR2E	DNA-directed RNA polymerase II subunit E (RPB5 homolog)	Liver; Spleen
Q5E980	CYP20A1	Cytochrome P450 20A1 (EC 1.14.-.-)	Liver; Spleen
F1MKZ5	None	40S ribosomal protein S6	Liver; Spleen
P00570	AK1	Adenylate kinase isoenzyme 1 (AK 1) (EC 2.7.4.3) (EC 2.7.4.6) (ATP-AMP transphosphorylase 1) (ATP:AMP phosphotransferase) (Adenylate monophosphate kinase) (Myokinase)	Liver; Spleen
A4IFB1	SRRT	Serrate RNA effector molecule homolog (Arsenite-resistance protein 2)	Liver; Spleen
F1N045	C7	Complement component C7	Liver; Spleen
F1N2F1	NIBAN1	Niban apoptosis regulator 1	Liver; Spleen
A6QNL5	PDIA6	PDIA6 protein (Fragment)	Liver; Spleen
F1N468	ADK	Adenosine kinase (EC 2.7.1.20)	Liver; Spleen
A5D794	GAPVD1	GTPase-activating protein and VPS9 domain-containing protein 1	Liver; Spleen
P23004	UQCRC2	Cytochrome b-c1 complex subunit 2, mitochondrial (Complex III subunit 2) (Core protein II) (Ubiquinol-cytochrome-c reductase complex core protein 2)	Liver; Spleen
Q29RZ0	ACAT1	Acetyl-CoA acetyltransferase, mitochondrial (EC 2.3.1.9) (Acetoacetyl-CoA thiolase)	Liver; Spleen
E1BPB3	EIF2B5	eIF-2B GDP-GTP exchange factor subunit epsilon	Liver; Spleen
E1BIM5	ARHGEF6	Rac/Cdc42 guanine nucleotide exchange factor 6	Liver; Spleen
F1MFJ9	SCRN3	Secernin-3	Liver; Spleen
A6H6Y0	HNRNPD	HNRNPD protein (Heterogeneous nuclear ribonucleoprotein D)	Liver; Spleen
F1MX61	SF3B1	Splicing factor 3b subunit 1	Liver; Spleen
F1MB08	ENO1	2-phospho-D-glycerate hydro-lyase (EC 4.2.1.11)	Liver; Spleen
F1N0F7	EIF5	Eukaryotic translation initiation factor 5	Liver; Spleen
F1MXJ5	IST1	IST1 homolog	Liver; Spleen
Q1RMM1	ZC3H15	Zinc finger CCCH domain-containing protein 15	Liver; Spleen
Q3ZBS8	TIMM8A	Mitochondrial import inner membrane translocase subunit Tim8 A	Liver; Spleen
P13272	UQCRFS1	Cytochrome b-c1 complex subunit Rieske, mitochondrial (EC 7.1.1.8) (Complex III subunit 5) (Cytochrome b-c1 complex subunit 5) (Rieske iron-sulfur protein) (RISP) (Rieske protein UQCRFS1) (Ubiquinol-cytochrome c reductase iron-sulfur subunit) [Cleaved into: Cytochrome b-c1 complex subunit 9 (Su9) (Subunit 9) (8 kDa subunit 9) (Complex III subunit IX) (Cytochrome b-c1 complex subunit 11) (UQCRFS1 …	Liver; Spleen
P00432	CAT	Catalase (EC 1.11.1.6)	Liver; Spleen
F1MXQ7	FMR1	Synaptic functional regulator FMR1	Liver; Spleen
Q9BGI1	PRDX5	Peroxiredoxin-5, mitochondrial (EC 1.11.1.24) (Peroxiredoxin V) (Prx-V) (Thioredoxin peroxidase) (Thioredoxin-dependent peroxiredoxin 5)	Liver; Spleen
A7YWC6	SUB1	Activated RNA polymerase II transcriptional coactivator p15 (SUB1 homolog)	Liver; Spleen
Q1RMI2	RHOG	Ras homolog family member G (Ras homolog gene family, member G (Rho G))	Liver; Spleen
Q3T0S7	RTRAF	RNA transcription, translation and transport factor protein	Liver; Spleen
E1BLY1	None	40S ribosomal protein S15a	Liver; Spleen
G3N0V0	None	Uncharacterized protein	Liver; Spleen
A5PJP2	SAFB	SAFB protein	Liver; Spleen
O77784	IDH3B	Isocitrate dehydrogenase [NAD] subunit beta, mitochondrial (Isocitric dehydrogenase subunit beta) (NAD(+)-isocitrate dehydrogenase subunit 1) (IDH1) (NAD(+)-specific ICDH subunit beta)	Liver; Spleen
Q3ZBW4	PCNA	Proliferating cell nuclear antigen (PCNA)	Liver; Spleen
Q3ZCE8	RBM8A	RNA-binding protein 8A (RNA-binding motif protein 8A)	Liver; Spleen
F1MYD0	CUL1	Cullin 1	Liver; Spleen
G3N3D4	KCTD12	Potassium channel tetramerization domain containing 12	Liver; Spleen
E1BAK6	DAZAP1	DAZ associated protein 1	Liver; Spleen
E1BIU0	SEC24C	SEC24 homolog C, COPII coat complex component	Liver; Spleen
E1BKX3	MYBBP1A	MYB binding protein 1a	Liver; Spleen
F6QNX4	ERGIC1	Endoplasmic reticulum-golgi intermediate compartment 1	Liver; Spleen
G8JKY5	TMSB4X	Thymosin beta	Liver; Spleen
F1MJV5	None	None	Liver; Spleen
A5D7D3	CSDE1	CSDE1 protein	Liver; Spleen
A7YW45	PRMT5	Protein arginine N-methyltransferase 5 (PRMT5) (EC 2.1.1.320) (Histone-arginine N-methyltransferase PRMT5) (Shk1 kinase-binding protein 1 homolog) (SKB1 homolog)	Liver; Spleen
E1B7U1	MOGS	Mannosyl-oligosaccharide glucosidase	Liver; Spleen
E1BFX4	SGSH	N-sulfoglucosamine sulfohydrolase	Liver; Spleen
A8E645	GFPT1	Glutamine--fructose-6-phosphate transaminase (isomerizing) (EC 2.6.1.16)	Liver; Spleen
Q2KHU8	EIF2S3	Eukaryotic translation initiation factor 2 subunit 3 (EC 3.6.5.3) (Eukaryotic translation initiation factor 2 subunit gamma) (eIF-2-gamma)	Liver; Spleen
P28782	S100A8	Protein S100-A8 (BEE11) (Calgranulin-A) (Neutrophil cytosolic 7 kDa protein) (P7) (S100 calcium-binding protein A8)	Liver; Spleen
Q3T106	SRSF7	Serine/arginine-rich splicing factor 7 (Splicing factor, arginine/serine-rich 7)	Liver; Spleen
E1BEX4	UROD	Uroporphyrinogen decarboxylase (EC 4.1.1.37)	Liver; Spleen
Q5E973	RPL18	60S ribosomal protein L18	Liver; Spleen
Q3ZBY8	GMDS	GDP-D-mannose dehydratase (EC 4.2.1.47)	Liver; Spleen
Q0VCX4	CTNNB1	Catenin beta-1 (Beta-catenin)	Liver; Spleen
Q3T003	RPL18A	60S ribosomal protein L18a	Liver; Spleen
Q2YDI0	MRPL11	39S ribosomal protein L11, mitochondrial (L11mt) (MRP-L11)	Liver; Spleen
E1B748	HYOU1	Hypoxia up-regulated 1	Liver; Spleen
Q1RML0	PRCC	Papillary renal cell carcinoma (Translocation-associated) (Proline rich mitotic checkpoint control factor)	Liver; Spleen
F1MV07	SEC24D	SEC24 homolog D, COPII coat complex component	Liver; Spleen
Q32L41	GCHFR	GTP cyclohydrolase 1 feedback regulatory protein (GFRP) (GTP cyclohydrolase I feedback regulatory protein)	Liver; Spleen
Q2KHU4	CLPP	ATP-dependent Clp protease proteolytic subunit, mitochondrial (EC 3.4.21.92) (Endopeptidase Clp)	Liver; Spleen
Q3T0Y5	PSMA2	Proteasome subunit alpha type-2	Liver; Spleen
Q5E9X2	MAP2K6	Dual specificity mitogen-activated protein kinase kinase 6 (MAP kinase kinase 6) (MAPKK 6) (EC 2.7.12.2) (MAPK/ERK kinase 6) (MEK 6)	Liver; Spleen
P80724	BASP1	Brain acid soluble protein 1 (22 kDa neuronal tissue-enriched acidic protein) (Neuronal axonal membrane protein NAP-22)	Liver; Spleen
A0A140T8B1	SPR	Sepiapterin reductase (EC 1.1.1.153)	Liver; Spleen
F1MMN6	ITGA1	Integrin subunit alpha 1	hLNs; Spleen
P69341	PARN	Poly(A)-specific ribonuclease PARN (EC 3.1.13.4) (Deadenylating nuclease) (Deadenylation nuclease) (Polyadenylate-specific ribonuclease)	hLNs; Spleen
F1N582	ODR4	Protein odr-4 homolog	hLNs; Spleen
Q0IIJ0	NAA50	N-alpha-acetyltransferase 50 (EC 2.3.1.258) (N-acetyltransferase 13) (N-epsilon-acetyltransferase 50) (EC 2.3.1.-) (NatE catalytic subunit)	hLNs; Spleen
P79132	CAV1	Caveolin-1	hLNs; Spleen
F6RBQ9	RBM3	RNA binding motif protein 3	hLNs; Spleen
A6QQL4	UBFD1	UBFD1 protein (Ubiquitin family domain containing 1)	hLNs; Spleen
A6QLW5	DSCR3	DSCR3 protein	hLNs; Spleen
F1MJH8	ARHGAP18	Rho GTPase activating protein 18	hLNs; Spleen
G3MZ54	SNX9	Sorting nexin	hLNs; Spleen
Q3ZBR5	TTC1	Tetratricopeptide repeat protein 1 (TPR repeat protein 1)	hLNs; Spleen
E1BC37	GPATCH8	G-patch domain containing 8	hLNs; Spleen
E1BP52	MTSS1	MTSS I-BAR domain containing 1	hLNs; Spleen
Q0P565	HDDC2	5'-deoxynucleotidase HDDC2 (EC 3.1.3.89) (HD domain-containing protein 2)	hLNs; Spleen
Q58DU7	SH3BGRL	SH3 domain-binding glutamic acid-rich-like protein	hLNs; Spleen
F1ME26	None	None	hLNs; Spleen
F1MC26	TBC1D2B	TBC1 domain family member 2B	hLNs; Spleen
Q32L10	TMEM205	Transmembrane protein 205	hLNs; Spleen
A2VE07	STK24	STK24 protein (Serine/threonine kinase 24) (Serine/threonine kinase 24 (STE20 homolog, yeast))	hLNs; Spleen
Q3ZBY4	ALDOC	Fructose-bisphosphate aldolase (EC 4.1.2.13)	hLNs; Spleen
Q3MHW8	PALLD	PALLD protein (Fragment)	hLNs; Spleen
Q0VCY8	PEA15	15 kDa phosphoprotein enriched in astrocytes (Astrocytic phosphoprotein PEA-15)	hLNs; Spleen
B2LSE6	None	Interleukin-18 (IL-18)	hLNs; Spleen
F1MGS1	RFX1	None	hLNs; Spleen
Q71SP7	FASN	Fatty acid synthase (EC 2.3.1.85) [Includes: [Acyl-carrier-protein] S-acetyltransferase (EC 2.3.1.38); [Acyl-carrier-protein] S-malonyltransferase (EC 2.3.1.39); 3-oxoacyl-[acyl-carrier-protein] synthase (EC 2.3.1.41); 3-oxoacyl-[acyl-carrier-protein] reductase (EC 1.1.1.100); 3-hydroxyacyl-[acyl-carrier-protein] dehydratase (EC 4.2.1.59); Enoyl-[acyl-carrier-protein] reductase (EC 1.3.1.39); Acy…	hLNs; Spleen
A7MB28	NDRG3	Protein NDRG3 (N-myc downstream-regulated gene 3 protein)	hLNs; Spleen
B3FXL6	Irak4	Interleukin-1 receptor-associated kinase 4 (EC 2.7.11.1)	hLNs; Spleen
E1BC91	LIMCH1	LIM and calponin homology domains 1	hLNs; Spleen
Q2YDP3	DRAP1	Dr1-associated corepressor (Dr1-associated protein 1) (Negative cofactor 2-alpha) (NC2-alpha)	hLNs; Spleen
F1N3Q9	PNKP	Polynucleotide kinase 3'-phosphatase	hLNs; Spleen
F1MB53	ANXA10	Annexin A10	hLNs; Spleen
Q1RMT6	DBN1	Drebrin 1	hLNs; Spleen
Q3SZX5	MRPL22	39S ribosomal protein L22, mitochondrial (L22mt) (MRP-L22)	hLNs; Spleen
A6QLB8	GSK3A	[Tau protein] kinase (EC 2.7.11.26)	hLNs; Spleen
Q0P5K6	CDSN	Corneodesmosin	hLNs; Spleen
E1BPU9	PTPRM	Protein-tyrosine-phosphatase (EC 3.1.3.48)	hLNs; Spleen
A5LIP3	PPCA	Carboxypeptidase (EC 3.4.16.-)	hLNs; Spleen
Q29626	PTGIS	Prostacyclin synthase (EC 5.3.99.4) (Hydroperoxy icosatetraenoate dehydratase) (EC 4.2.1.152) (Prostaglandin I2 synthase)	hLNs; Spleen
F1N4S2	None	None	hLNs; Spleen
F1ML90	PARP14	Poly [ADP-ribose] polymerase (PARP) (EC 2.4.2.-)	hLNs; Spleen
P35541	SAA1	Serum amyloid A protein (SAA) [Cleaved into: Amyloid protein A (Amyloid fibril protein AA)]	hLNs; Spleen
Q95JH2	AGPAT1	1-acyl-sn-glycerol-3-phosphate acyltransferase alpha (EC 2.3.1.51) (1-acylglycerol-3-phosphate O-acyltransferase 1) (1-AGP acyltransferase 1) (1-AGPAT 1) (Lysophosphatidic acid acyltransferase alpha) (LPAAT-alpha)	hLNs; Spleen
F1MV75	WDR48	USP1-associated factor 1 (WD repeat-containing protein 48)	hLNs; Spleen
E1BCC1	ARHGAP9	Rho GTPase activating protein 9	hLNs; Spleen
F1MH71	PHF2	PHD finger protein 2	hLNs; Spleen
Q3ZBD2	ACTR10	Actin-related protein 10	hLNs; Spleen
A5D9B6	SDCBP	Syntenin	hLNs; Spleen
F1MBS7	MALT1	MALT1 paracaspase	hLNs; Spleen
F6QB05	ZC3H11A	None	hLNs; Spleen
E1BE60	PPP1R14A	Protein phosphatase 1 regulatory inhibitor subunit 14A	hLNs; Spleen
A4IFB8	IPO4	IPO4 protein (Importin 4)	hLNs; Spleen
F1N6V4	EXOC7	Exocyst complex component 7 (Exocyst complex component Exo70)	hLNs; Spleen
Q5E949	HRMT1L2	HMT1 hnRNP methyltransferase-like 2 isoform 3 (Protein arginine methyltransferase 1)	hLNs; Spleen
Q3MHP3	S100A14	Protein S100-A14 (S100 calcium-binding protein A14)	hLNs; Spleen
Q29RR7	VPS37A	VPS37A subunit of ESCRT-I (Vacuolar protein sorting 37 homolog A (S. cerevisiae))	hLNs; Spleen
Q148H7	KRT79	Keratin, type II cytoskeletal 79 (Cytokeratin-79) (CK-79) (Keratin-79) (K79) (Type-II keratin Kb38)	hLNs; Spleen
A5D9D1	VNN2	Vanin 2	hLNs; Spleen
E1BCT7	WDR33	WD repeat domain 33	hLNs; Spleen
P02548	NEFL	Neurofilament light polypeptide (NF-L) (68 kDa neurofilament protein) (Micro glutamic acid-rich protein) (Neurofilament triplet L protein)	hLNs; Spleen
F1MYS2	None	MHD domain-containing protein	hLNs; Spleen
G9HR65	BoLA	MHC class I antigen (Fragment)	hLNs; Spleen
A5D7E4	AQR	RNA helicase aquarius	hLNs; Spleen
F1N7U3	None	None	hLNs; Spleen
Q27955	KCNAB2	Voltage-gated potassium channel subunit beta-2 (EC 1.1.1.-) (K(+) channel subunit beta-2) (Kv-beta-2)	hLNs; Spleen
A1A4N9	NME1	Nucleoside diphosphate kinase (EC 2.7.4.6)	hLNs; Spleen
F1MT37	VPS33A	Uncharacterized protein	hLNs; Spleen
E1BI60	ATE1	Arginyl-tRNA--protein transferase 1 (Arginyltransferase 1) (R-transferase 1) (EC 2.3.2.8) (Arginine-tRNA--protein transferase 1)	hLNs; Spleen
Q3MHN8	TRMT5	tRNA (guanine(37)-N1)-methyltransferase (EC 2.1.1.228) (M1G-methyltransferase) (tRNA [GM37] methyltransferase) (tRNA methyltransferase 5 homolog)	hLNs; Spleen
F1MM36	NCOA5	Nuclear receptor coactivator 5	hLNs; Spleen
Q8MKF1	THTPA	Thiamine-triphosphatase (ThTPase) (EC 3.6.1.28)	hLNs; Spleen
Q24K09	DNMT1	DNA (cytosine-5)-methyltransferase 1 (Dnmt1) (EC 2.1.1.37)	hLNs; Spleen
Q5EAD4	ACADSB	Short/branched chain specific acyl-CoA dehydrogenase, mitochondrial (SBCAD) (EC 1.3.8.5) (2-methyl branched chain acyl-CoA dehydrogenase) (2-MEBCAD) (2-methylbutyryl-coenzyme A dehydrogenase) (2-methylbutyryl-CoA dehydrogenase)	hLNs; Spleen
F1MU99	SMAP1	Small ArfGAP 1	hLNs; Spleen
F1MYV9	OXSR1	Non-specific serine/threonine protein kinase (EC 2.7.11.1)	hLNs; Spleen
F1MIX6	DOCK1	Dedicator of cytokinesis 1	hLNs; Spleen
E1BLX2	SETD1A	SET domain containing 1A, histone lysine methyltransferase	hLNs; Spleen
Q08E20	ESD	S-formylglutathione hydrolase (FGH) (EC 3.1.2.12) (Esterase D)	hLNs; Spleen
Q2TBN3	CETN2	Centrin-2	hLNs; Spleen
B0JYN6	AHSG	Alpha-2-HS-glycoprotein (Fetuin-A)	hLNs; Spleen
A4FUF5	STK17A	STK17A protein	hLNs; Spleen
A4IFL4	PPARD	PPARD protein (Peroxisome proliferator activated receptor delta)	hLNs; Spleen
E1B925	ARID1A	AT-rich interaction domain 1A	hLNs; Spleen
F1N7X3	NAP1L4	Nucleosome assembly protein 1-like 4	hLNs; Spleen
E1BPT6	RBMS3	RNA binding motif single stranded interacting protein 3	hLNs; Spleen
F1N5V9	TRAPPC3	Trafficking protein particle complex subunit	hLNs; Spleen
Q2KIC7	PPP6C	Serine/threonine-protein phosphatase (EC 3.1.3.16)	hLNs; Spleen
A0A1P8NW48	SFXN1	Sidoreflexin	hLNs; Spleen
E1B888	LOC783993	Ferritin	hLNs; Spleen
F1N0L5	RBM19	None	hLNs; Spleen
F1N3H0	DCAF8	WD_REPEATS_REGION domain-containing protein	hLNs; Spleen
P25500	PAPOLA	Poly(A) polymerase alpha (PAP-alpha) (EC 2.7.7.19) (Polynucleotide adenylyltransferase alpha)	hLNs; Spleen
Q2TA12	MRPL2	39S ribosomal protein L2, mitochondrial (L2mt) (MRP-L2)	hLNs; Spleen
A6QPT5	AP1GBP1	AP1GBP1 protein	hLNs; Spleen
Q2TBS9	SMU1	WD40 repeat-containing protein SMU1 (Smu-1 suppressor of mec-8 and unc-52 protein homolog) [Cleaved into: WD40 repeat-containing protein SMU1, N-terminally processed]	hLNs; Spleen
Q17QX3	LOC790858	Uncharacterized protein LOC790858	hLNs; Spleen
E1BAI0	RAB23	RAB23, member RAS oncogene family	hLNs; Spleen
E1B6X6	BAZ1B	Bromodomain adjacent to zinc finger domain 1B	hLNs; Spleen
E1B7Q0	HOOK3	Protein Hook homolog 3	hLNs; Spleen
Q08D76	VSIR	V-set immunoregulatory receptor	hLNs; Spleen
A0A0A0MPA2	None	None	hLNs; Spleen
E1BB06	FMNL2	Formin like 2	hLNs; Spleen
E1BKT3	ERBIN	Erbb2 interacting protein	hLNs; Spleen
Q2KIV3	RBM4B	RNA binding motif protein 4B	hLNs; Spleen
G3MYV4	None	None	hLNs; Spleen
Q2KJ63	KLKB1	Plasma kallikrein (EC 3.4.21.34) (Fletcher factor) (Kininogenin) (Plasma prekallikrein) [Cleaved into: Plasma kallikrein heavy chain; Plasma kallikrein light chain]	hLNs; Spleen
Q9BGI3	PRDX2	Peroxiredoxin-2 (EC 1.11.1.24) (Thioredoxin-dependent peroxiredoxin 2)	hLNs; Spleen
F1MM93	FGD2	FYVE, RhoGEF and PH domain containing 2	hLNs; Spleen
P62871	GNB1	Guanine nucleotide-binding protein G(I)/G(S)/G(T) subunit beta-1 (Transducin beta chain 1)	hLNs; Spleen
A4FUG0	SNAPIN	SNARE-associated protein Snapin (Biogenesis of lysosome-related organelles complex 1 subunit 7)	hLNs; Spleen
E1BN06	RASSF5	Ras association domain family member 5	hLNs; Spleen
A5PK70	NME3	Nucleoside diphosphate kinase (EC 2.7.4.6)	hLNs; Spleen
A0JNC0	TMOD1	Tropomodulin-1 (Erythrocyte tropomodulin) (E-Tmod)	hLNs; Spleen
F6Q5U0	ACOT7	Uncharacterized protein	hLNs; Spleen
Q3ZBA3	PLEKHA2	Pleckstrin homology domain-containing family A member 2 (PH domain-containing family A member 2)	hLNs; Spleen
Q3MHP5	DRG1	Developmentally-regulated GTP-binding protein 1 (DRG-1) (Neural precursor cell expressed developmentally down-regulated protein 3) (NEDD-3) (Translation factor GTPase DRG1) (TRAFAC GTPase DRG1) (EC 3.6.5.-)	hLNs; Spleen
Q8HYX0	cacna2D1	Calcium channel alpha-2/delta subunit 1 (Fragment)	hLNs; Spleen
E1BB73	INPP5B	Phosphoinositide 5-phosphatase (EC 3.1.3.36)	hLNs; Spleen
G3X745	GPC1	Glypican-1 [Cleaved into: Secreted glypican-1]	hLNs; Spleen
A6QLB1	RAB27A	Small monomeric GTPase (EC 3.6.5.2)	hLNs; Spleen
E1BBQ3	ELP1	IkappaB kinase complex-associated protein	hLNs; Spleen
F1MZU1	LARP1	La ribonucleoprotein 1, translational regulator	hLNs; Spleen
Q29RY9	NPL	N-acetylneuraminate lyase (NALase) (EC 4.1.3.3) (N-acetylneuraminate pyruvate-lyase) (N-acetylneuraminic acid aldolase) (Sialate lyase) (Sialate-pyruvate lyase) (Sialic acid aldolase) (Sialic acid lyase)	hLNs; Spleen
A5PKK6	AHCYL1	Adenosylhomocysteinase (EC 3.3.1.1) (Fragment)	hLNs; Spleen
Q3ZBU2	CISD1	CDGSH iron-sulfur domain-containing protein 1 (MitoNEET)	hLNs; Spleen
F1N7G8	PDS5B	PDS5 cohesin associated factor B	hLNs; Spleen
Q3T0Q3	POLR2C	DNA-directed RNA polymerase II subunit RPB3 (RNA polymerase II subunit 3) (RNA polymerase II subunit B3) (DNA-directed RNA polymerase II subunit C)	hLNs; Spleen
F1MQH8	RABEP1	Rabaptin, RAB GTPase binding effector protein 1	hLNs; Spleen
E1B7Z4	LOC511531	GB1/RHD3-type G domain-containing protein	hLNs; Spleen
A6QQD2	None	UPF0692 protein C19orf54 homolog	hLNs; Spleen
F1MXV4	SIPA1L1	Signal induced proliferation associated 1 like 1	hLNs; Spleen
A5D7S8	FBLN1	Fibulin-1	hLNs; Spleen
G3MYV0	LAT2	Linker for activation of T cells family member 2	hLNs; Spleen
F1MSR5	TBCK	TBC1 domain containing kinase	hLNs; Spleen
F1MW59	IPCEF1	Interaction protein for cytohesin exchange factors 1	hLNs; Spleen
F1MC39	STAG1	Stromal antigen 1	hLNs; Spleen
E1BKR0	ABCB9	ATP binding cassette subfamily B member 9	hLNs; Spleen
G5E513	None	Uncharacterized protein	hLNs; Spleen
Q3YJI3	BoLA	MHC class I antigen (Fragment)	hLNs; Spleen
A5D7A2	GARS1	Diadenosine tetraphosphate synthetase (EC 6.1.1.14) (Glycine--tRNA ligase)	hLNs; Spleen
A3KMV4	DAGLB	DAGLB protein	hLNs; Spleen
E1BGC3	WAPL	WAPL cohesin release factor	hLNs; Spleen
E1BJ19	TAOK1	TAO kinase 1	hLNs; Spleen
E1B725	GLA	Alpha-galactosidase (EC 3.2.1.-)	hLNs; Spleen
A7YWE4	ALDH4A1	Delta-1-pyrroline-5-carboxylate dehydrogenase, mitochondrial (P5C dehydrogenase) (EC 1.2.1.88) (Aldehyde dehydrogenase family 4 member A1) (L-glutamate gamma-semialdehyde dehydrogenase)	hLNs; Spleen
Q2TBM8	WDR26	WD repeat domain 26	hLNs; Spleen
M5FMU4	NMRAL1	NmrA-like family domain-containing protein 1	hLNs; Spleen
Q2NKS3	PSMG3	Proteasome assembly chaperone 3	hLNs; Spleen
Q7YRA3	EXOSC4	Exosome complex component RRP41 (Exosome component 4) (Ribosomal RNA-processing protein 41)	hLNs; Spleen
Q3SYZ2	MAPKAPK3	MAP kinase-activated protein kinase 3 (MAPK-activated protein kinase 3) (MAPKAP kinase 3) (MAPKAP-K3) (MAPKAPK-3) (MK-3) (EC 2.7.11.1)	hLNs; Spleen
E1BN31	FAM126B	Family with sequence similarity 126 member B	hLNs; Spleen
A7MB43	MTMR9	Myotubularin-related protein 9 (Inactive phosphatidylinositol 3-phosphatase 9)	hLNs; Spleen
E1BP72	CDC42BPB	Non-specific serine/threonine protein kinase (EC 2.7.11.1)	hLNs; Spleen
P42026	NDUFS7	NADH dehydrogenase [ubiquinone] iron-sulfur protein 7, mitochondrial (EC 7.1.1.2) (Complex I-20kD) (CI-20kD) (NADH-ubiquinone oxidoreductase 20 kDa subunit) (PSST subunit)	hLNs; Spleen
Q0P580	HAT1	Histone acetyltransferase type B catalytic subunit (EC 2.3.1.48)	hLNs; Spleen
E1BG62	PACS1	Phosphofurin acidic cluster sorting protein 1	hLNs; Spleen
Q32PF3	PCNP	PEST proteolytic signal-containing nuclear protein (PCNP) (PEST-containing nuclear protein)	hLNs; Spleen
F1N3T3	None	None	hLNs; Spleen
P79134	ANXA6	Annexin A6 (Annexin VI) (Annexin-6)	hLNs; Spleen
P11116	LGALS1	Galectin-1 (Gal-1) (14 kDa lectin) (Beta-galactoside-binding lectin L-14-I) (Galaptin) (Lactose-binding lectin 1) (Lectin galactoside-binding soluble 1) (S-Lac lectin 1)	hLNs; Spleen
Q3SZE9	TBCC	Tubulin-specific chaperone C (Tubulin-folding cofactor C) (CFC)	hLNs; Spleen
F1N3J9	OGFRL1	Opioid growth factor receptor like 1	hLNs; Spleen
Q3T0E1	EXOSC3	Exosome complex component RRP40 (Exosome component 3) (Ribosomal RNA-processing protein 40)	hLNs; Spleen
F1MY41	SMC2	Structural maintenance of chromosomes protein	hLNs; Spleen
Q17QL4	MAGED2	MAGE family member D2 (Melanoma antigen family D, 2)	hLNs; Spleen
G5E5Z0	None	None	hLNs; Spleen
F1N7R5	CC2D1B	Coiled-coil and C2 domain containing 1B	hLNs; Spleen
O77834	PRDX6	Peroxiredoxin-6 (EC 1.11.1.27) (1-Cys peroxiredoxin) (1-Cys PRX) (Acidic calcium-independent phospholipase A2) (aiPLA2) (EC 3.1.1.4) (Antioxidant protein 2) (Ciliary body glutathione peroxidase) (Glutathione-dependent peroxiredoxin) (Non-selenium glutathione peroxidase) (NSGPx) (PHGPx)	hLNs; Spleen
A6QQK2	MAP3K7IP1	MAP3K7IP1 protein	hLNs; Spleen
A5PKK5	SMARCA2	SMARCA2 protein (SWI/SNF related, matrix associated, actin dependent regulator of chromatin, subfamily a, member 2)	hLNs; Spleen
E1BPW1	OSBP	Oxysterol-binding protein	hLNs; Spleen
A7MB14	GIGYF2	GIGYF2 protein	hLNs; Spleen
A6QQ47	VPS51	Vacuolar protein sorting-associated protein 51 homolog (Protein fat-free homolog)	hLNs; Spleen
A6QQP1	DAP3	DAP3 protein (Fragment)	hLNs; Spleen
B0JYP1	PRKCA	Protein kinase C (EC 2.7.11.13)	hLNs; Spleen
Q58DG1	MYG1	MYG1 exonuclease (EC 3.1.-.-)	hLNs; Spleen
A0A1C9EIX3	HSPB1	Heat shock 27 kDa protein (Heat shock protein beta-1)	hLNs; Spleen
Q3SX43	RRAGA	Ras-related GTP-binding protein A (Rag A) (RagA) (EC 3.6.5.-)	hLNs; Spleen
A2VE08	KPNA1	Importin subunit alpha-5 (Karyopherin subunit alpha-1) [Cleaved into: Importin subunit alpha-5, N-terminally processed]	hLNs; Spleen
Q1LZA3	ASNS	Asparagine synthetase [glutamine-hydrolyzing] (EC 6.3.5.4) (Glutamine-dependent asparagine synthetase)	hLNs; Spleen
A2VE51	BAG3	BAG3 protein	hLNs; Spleen
Q28021	ROCK2	Rho-associated protein kinase 2 (EC 2.7.11.1) (Rho-associated, coiled-coil-containing protein kinase 2) (Rho-associated, coiled-coil-containing protein kinase II) (ROCK-II) (p164 ROCK-2)	hLNs; Spleen
Q1JQD7	MOCS1	Molybdenum cofactor biosynthesis protein 1 [Includes: GTP 3',8-cyclase (EC 4.1.99.22) (Molybdenum cofactor biosynthesis protein A); Cyclic pyranopterin monophosphate synthase (EC 4.6.1.17) (Molybdenum cofactor biosynthesis protein C)]	hLNs; Spleen
E1B828	LEMD2	LEM domain containing 2	hLNs; Spleen
V6F959	ATP5L	ATP synthase subunit	hLNs; Spleen
F1MHL2	ANKS1A	Ankyrin repeat and sterile alpha motif domain containing 1A	hLNs; Spleen
A6QNM5	INPP5K	Inositol-polyphosphate 5-phosphatase (EC 3.1.3.56)	hLNs; Spleen
E1BL65	None	None	hLNs; Spleen
A0A1P8NW33	TNS1	Tensin 1	hLNs; Spleen
F1MKA1	NEMF	Nuclear export mediator factor	hLNs; Spleen
E1BIQ0	PNPT1	Polynucleotide phosphorylase 1 (EC 2.7.7.8)	hLNs; Spleen
F1MZT2	CRNKL1	Crooked neck pre-mRNA splicing factor 1	hLNs; Spleen
[truncated: 2,803 more rows]
