# Supplementary material for: Proteomic Profiling of the Liver, Hepatic Lymph Nodes, and Spleen of Buffaloes Infected with Fasciola gigantica
Source: Pathogens. 2020 Nov 24;9(12):982. doi: 10.3390/pathogens9120982 (PMC7759843; doi:10.3390/pathogens9120982)
Supplement: Supplementary file 1 [file pathogens-09-00982-s001.zip › 994723-Supplementary Files-final/Table S3.xlsx]

## Sheet: Sheet1
Table S3: GO enrichment and KEGG pathway analyses of upregulated and downregulated proteins in each infected tissue.
Source	Term_Name	Term_ID	Adjusted p-value	Number of Protein	Protein Expression	Days Post-infection	Tissue
GO:BP	oxidation-reduction process	GO:0055114	0.0319888	13	upregulated	3	Liver
GO:BP	small molecule metabolic process	GO:0044281	2.03e-16	43	downregulated	3	Liver
GO:BP	carboxylic acid catabolic process	GO:0046395	3.9e-16	20	downregulated	3	Liver
GO:BP	organic acid catabolic process	GO:0016054	3.9e-16	20	downregulated	3	Liver
GO:BP	small molecule catabolic process	GO:0044282	1.81e-15	22	downregulated	3	Liver
GO:BP	oxoacid metabolic process	GO:0043436	2.43e-15	32	downregulated	3	Liver
GO:BP	organic acid metabolic process	GO:0006082	4.87e-15	32	downregulated	3	Liver
GO:BP	carboxylic acid metabolic process	GO:0019752	6e-15	31	downregulated	3	Liver
GO:BP	oxidation-reduction process	GO:0055114	3.25e-12	32	downregulated	3	Liver
GO:BP	alpha-amino acid catabolic process	GO:1901606	2.45e-09	11	downregulated	3	Liver
GO:BP	dicarboxylic acid metabolic process	GO:0043648	5.27e-09	10	downregulated	3	Liver
GO:BP	cellular amino acid catabolic process	GO:0009063	9.75e-09	11	downregulated	3	Liver
GO:BP	generation of precursor metabolites and energy	GO:0006091	3.79e-08	18	downregulated	3	Liver
GO:BP	cellular respiration	GO:0045333	1.01e-07	12	downregulated	3	Liver
GO:BP	cellular amino acid metabolic process	GO:0006520	1.75e-07	14	downregulated	3	Liver
GO:BP	alpha-amino acid metabolic process	GO:1901605	3.89e-07	12	downregulated	3	Liver
GO:BP	cellular catabolic process	GO:0044248	7.69e-07	33	downregulated	3	Liver
GO:BP	energy derivation by oxidation of organic compounds	GO:0015980	9.44e-07	13	downregulated	3	Liver
GO:BP	catabolic process	GO:0009056	4.59e-06	35	downregulated	3	Liver
GO:BP	organic substance catabolic process	GO:1901575	4.64e-06	32	downregulated	3	Liver
GO:BP	small molecule biosynthetic process	GO:0044283	1.17e-05	17	downregulated	3	Liver
GO:BP	supramolecular fiber organization	GO:0097435	2.24534e-05	25	upregulated	42	Liver
GO:BP	actin filament-based process	GO:0030029	8.73522e-05	25	upregulated	42	Liver
GO:BP	cellular protein-containing complex assembly	GO:0034622	9.33434e-05	30	upregulated	42	Liver
GO:BP	RNA splicing	GO:0008380	0.000269521	17	upregulated	42	Liver
GO:BP	actin cytoskeleton organization	GO:0030036	0.000274849	23	upregulated	42	Liver
GO:BP	cellular component organization	GO:0016043	0.000308556	87	upregulated	42	Liver
GO:BP	protein-containing complex subunit organization	GO:0043933	0.00031849	38	upregulated	42	Liver
GO:BP	mRNA processing	GO:0006397	0.000439194	18	upregulated	42	Liver
GO:BP	protein-containing complex assembly	GO:0065003	0.0005031	35	upregulated	42	Liver
GO:BP	wound healing	GO:0042060	0.000696494	14	upregulated	42	Liver
GO:BP	cellular component organization or biogenesis	GO:0071840	0.000756221	88	upregulated	42	Liver
GO:BP	cytoskeleton organization	GO:0007010	0.000798918	33	upregulated	42	Liver
GO:BP	mRNA metabolic process	GO:0016071	0.00119381	21	upregulated	42	Liver
GO:BP	actin filament organization	GO:0007015	0.00152876	17	upregulated	42	Liver
GO:BP	organelle organization	GO:0006996	0.00157577	63	upregulated	42	Liver
GO:BP	membrane organization	GO:0061024	0.00197761	20	upregulated	42	Liver
GO:BP	response to wounding	GO:0009611	0.00216352	15	upregulated	42	Liver
GO:BP	cell-substrate adhesion	GO:0031589	0.0026833	14	upregulated	42	Liver
GO:BP	establishment of localization in cell	GO:0051649	0.00544173	39	upregulated	42	Liver
GO:BP	immune system process	GO:0002376	0.00564052	41	upregulated	42	Liver
GO:BP	small molecule metabolic process	GO:0044281	2.98e-18	41	downregulated	42	Liver
GO:BP	oxidation-reduction process	GO:0055114	7.89e-15	32	downregulated	42	Liver
GO:BP	alcohol metabolic process	GO:0006066	7.11e-10	16	downregulated	42	Liver
GO:BP	lipid metabolic process	GO:0006629	1.95e-09	27	downregulated	42	Liver
GO:BP	carboxylic acid metabolic process	GO:0019752	2.2e-09	23	downregulated	42	Liver
GO:BP	isoprenoid metabolic process	GO:0006720	3.71e-09	10	downregulated	42	Liver
GO:BP	oxoacid metabolic process	GO:0043436	5.88e-09	23	downregulated	42	Liver
GO:BP	organic acid metabolic process	GO:0006082	9.55e-09	23	downregulated	42	Liver
GO:BP	cellular lipid metabolic process	GO:0044255	1.16e-07	22	downregulated	42	Liver
GO:BP	organic hydroxy compound metabolic process	GO:1901615	2.37e-07	16	downregulated	42	Liver
GO:BP	small molecule biosynthetic process	GO:0044283	7.41e-07	17	downregulated	42	Liver
GO:BP	monocarboxylic acid metabolic process	GO:0032787	1.46781e-05	15	downregulated	42	Liver
GO:BP	metabolic process	GO:0008152	0.000100821	76	downregulated	42	Liver
GO:BP	fatty acid metabolic process	GO:0006631	0.00410567	10	downregulated	42	Liver
GO:BP	catabolic process	GO:0009056	0.00638947	26	downregulated	42	Liver
GO:BP	carbohydrate metabolic process	GO:0005975	0.00950958	12	downregulated	42	Liver
GO:BP	lipid biosynthetic process	GO:0008610	0.0275493	11	downregulated	42	Liver
GO:BP	cellular catabolic process	GO:0044248	0.0387828	22	downregulated	42	Liver
GO:BP	oxidation-reduction process	GO:0055114	1.18133e-06	19	downregulated	70	Liver
GO:BP	small molecule metabolic process	GO:0044281	1.93305e-05	21	downregulated	70	Liver
GO:BP	alcohol metabolic process	GO:0006066	5.57609e-05	10	downregulated	70	Liver
GO:BP	organic hydroxy compound metabolic process	GO:1901615	0.000207283	11	downregulated	70	Liver
GO:BP	monocarboxylic acid metabolic process	GO:0032787	0.000804252	11	downregulated	70	Liver
GO:BP	oxoacid metabolic process	GO:0043436	0.00399962	13	downregulated	70	Liver
GO:BP	organic acid metabolic process	GO:0006082	0.00519278	13	downregulated	70	Liver
GO:BP	cellular lipid metabolic process	GO:0044255	0.00678654	13	downregulated	70	Liver
GO:BP	carboxylic acid metabolic process	GO:0019752	0.0143803	12	downregulated	70	Liver
GO:BP	lipid metabolic process	GO:0006629	0.0255567	14	downregulated	70	Liver
GO:BP	RNA splicing	GO:0008380	2.88e-29	80	upregulated	3	hLNs
GO:BP	gene expression	GO:0010467	2.93e-26	399	upregulated	3	hLNs
GO:BP	immune system process	GO:0002376	1.91e-13	174	upregulated	3	hLNs
GO:BP	immune response	GO:0006955	1.89e-07	101	upregulated	3	hLNs
GO:BP	lymphocyte activation	GO:0046649	1.68447e-06	63	upregulated	3	hLNs
GO:BP	leukocyte activation	GO:0045321	5.04826e-06	69	upregulated	3	hLNs
GO:BP	leukocyte cell-cell adhesion	GO:0007159	8.0478e-06	39	upregulated	3	hLNs
GO:BP	leukocyte mediated immunity	GO:0002443	1.11809e-05	37	upregulated	3	hLNs
GO:BP	immune effector process	GO:0002252	5.43324e-05	59	upregulated	3	hLNs
GO:BP	adaptive immune response	GO:0002250	5.57811e-05	37	upregulated	3	hLNs
GO:BP	antigen processing and presentation	GO:0019882	8.59831e-05	19	upregulated	3	hLNs
GO:BP	establishment of RNA localization	GO:0051236	3.68e-13	34	upregulated	3	hLNs
GO:BP	organelle organization	GO:0006996	1.39e-11	256	upregulated	3	hLNs
GO:BP	regulation of cellular localization	GO:0060341	0.000137049	72	upregulated	3	hLNs
GO:BP	regulation of cellular component biogenesis	GO:0044087	0.000152583	75	upregulated	3	hLNs
GO:BP	myeloid cell differentiation	GO:0030099	0.000713742	37	upregulated	3	hLNs
GO:BP	B cell activation	GO:0042113	0.00153777	29	upregulated	3	hLNs
GO:BP	T cell activation	GO:0042110	0.00411604	42	upregulated	3	hLNs
GO:BP	lymphocyte mediated immunity	GO:0002449	0.0061543	27	upregulated	3	hLNs
GO:BP	cell cycle	GO:0007049	0.000525534	108	upregulated	3	hLNs
GO:BP	oxidation-reduction process	GO:0055114	5.87e-44	129	downregulated	3	hLNs
GO:BP	small molecule metabolic process	GO:0044281	2.24e-39	150	downregulated	3	hLNs
GO:BP	oxoacid metabolic process	GO:0043436	1.83e-25	90	downregulated	3	hLNs
GO:BP	carboxylic acid metabolic process	GO:0019752	6.25e-25	87	downregulated	3	hLNs
GO:BP	organic acid metabolic process	GO:0006082	1.08e-24	90	downregulated	3	hLNs
GO:BP	mitochondrion organization	GO:0007005	1.08e-24	63	downregulated	3	hLNs
GO:BP	generation of precursor metabolites and energy	GO:0006091	1.14e-23	62	downregulated	3	hLNs
GO:BP	small molecule catabolic process	GO:0044282	5.67e-17	45	downregulated	3	hLNs
GO:BP	lipid metabolic process	GO:0006629	1.07e-14	88	downregulated	3	hLNs
GO:BP	monocarboxylic acid metabolic process	GO:0032787	1.64e-14	54	downregulated	3	hLNs
GO:BP	catabolic process	GO:0009056	6.32e-14	129	downregulated	3	hLNs
GO:BP	ribose phosphate metabolic process	GO:0019693	8.16e-14	43	downregulated	3	hLNs
GO:BP	purine ribonucleotide metabolic process	GO:0009150	1.77e-13	41	downregulated	3	hLNs
GO:BP	steroid biosynthetic process	GO:0006694	3.26e-13	27	downregulated	3	hLNs
GO:BP	sterol metabolic process	GO:0016125	9.11e-13	24	downregulated	3	hLNs
GO:BP	ribonucleotide metabolic process	GO:0009259	9.35e-13	41	downregulated	3	hLNs
GO:BP	cellular catabolic process	GO:0044248	1.14e-12	112	downregulated	3	hLNs
GO:BP	carboxylic acid catabolic process	GO:0046395	1.46e-12	33	downregulated	3	hLNs
GO:BP	organic acid catabolic process	GO:0016054	1.46e-12	33	downregulated	3	hLNs
GO:BP	secondary alcohol metabolic process	GO:1902652	1.57e-12	24	downregulated	3	hLNs
GO:BP	establishment of localization	GO:0051234	0.0448984	41	upregulated	42	hLNs
GO:BP	oxidation-reduction process	GO:0055114	0.0483809	17	upregulated	42	hLNs
GO:BP	intracellular transport	GO:0046907	1.35e-12	68	upregulated	70	hLNs
GO:BP	cellular protein localization	GO:0034613	1.46e-11	74	upregulated	70	hLNs
GO:BP	cellular macromolecule localization	GO:0070727	2.01e-11	74	upregulated	70	hLNs
GO:BP	cellular localization	GO:0051641	1.27e-10	94	upregulated	70	hLNs
GO:BP	intracellular protein transport	GO:0006886	5.13e-10	50	upregulated	70	hLNs
GO:BP	establishment of localization in cell	GO:0051649	3.42e-09	74	upregulated	70	hLNs
GO:BP	vesicle-mediated transport	GO:0016192	1.92e-08	59	upregulated	70	hLNs
GO:BP	protein localization	GO:0008104	3.54e-08	83	upregulated	70	hLNs
GO:BP	macromolecule localization	GO:0033036	1.39969e-06	87	upregulated	70	hLNs
GO:BP	protein transport	GO:0015031	1.56339e-06	60	upregulated	70	hLNs
GO:BP	establishment of protein localization	GO:0045184	1.89505e-06	62	upregulated	70	hLNs
GO:BP	Golgi vesicle transport	GO:0048193	2.32547e-06	22	upregulated	70	hLNs
GO:BP	peptide transport	GO:0015833	4.53296e-06	60	upregulated	70	hLNs
GO:BP	protein localization to membrane	GO:0072657	5.0752e-06	29	upregulated	70	hLNs
GO:BP	nitrogen compound transport	GO:0071705	8.75553e-06	67	upregulated	70	hLNs
GO:BP	amide transport	GO:0042886	9.88564e-06	60	upregulated	70	hLNs
GO:BP	transport	GO:0006810	1.98715e-05	119	upregulated	70	hLNs
GO:BP	protein localization to plasma membrane	GO:0072659	2.59023e-05	20	upregulated	70	hLNs
GO:BP	membrane organization	GO:0061024	3.76449e-05	31	upregulated	70	hLNs
GO:BP	endoplasmic reticulum to Golgi vesicle-mediated transport	GO:0006888	5.07169e-05	14	upregulated	70	hLNs
GO:BP	RNA splicing	GO:0008380	3.15e-11	32	downregulated	70	hLNs
GO:BP	mRNA processing	GO:0006397	1.86e-09	32	downregulated	70	hLNs
GO:BP	RNA processing	GO:0006396	1.43e-08	45	downregulated	70	hLNs
GO:BP	protein-containing complex subunit organization	GO:0043933	5.85e-08	63	downregulated	70	hLNs
GO:BP	protein-containing complex assembly	GO:0065003	1.22e-07	58	downregulated	70	hLNs
GO:BP	regulation of mRNA processing	GO:0050684	3.25e-07	17	downregulated	70	hLNs
GO:BP	cellular protein-containing complex assembly	GO:0034622	6.45e-07	46	downregulated	70	hLNs
GO:BP	mRNA metabolic process	GO:0016071	1.15767e-06	34	downregulated	70	hLNs
GO:BP	RNA splicing, via transesterification reactions	GO:0000375	1.45158e-06	23	downregulated	70	hLNs
GO:BP	mRNA splicing, via spliceosome	GO:0000398	1.45158e-06	23	downregulated	70	hLNs
GO:BP	RNA splicing, via transesterification reactions with bulged adenosine as nucleophile	GO:0000377	1.45158e-06	23	downregulated	70	hLNs
GO:BP	regulation of RNA splicing	GO:0043484	2.27081e-05	15	downregulated	70	hLNs
GO:BP	cellular component organization or biogenesis	GO:0071840	3.1313e-05	140	downregulated	70	hLNs
GO:BP	regulation of mRNA metabolic process	GO:1903311	3.18158e-05	19	downregulated	70	hLNs
GO:BP	protein folding	GO:0006457	3.35553e-05	16	downregulated	70	hLNs
GO:BP	regulation of mRNA splicing, via spliceosome	GO:0048024	3.38839e-05	13	downregulated	70	hLNs
GO:BP	cellular component organization	GO:0016043	4.21076e-05	136	downregulated	70	hLNs
GO:BP	regulation of cellular protein localization	GO:1903827	4.59201e-05	26	downregulated	70	hLNs
GO:BP	cellular component biogenesis	GO:0044085	0.000166353	82	downregulated	70	hLNs
GO:BP	regulation of protein polymerization	GO:0032271	0.000186151	17	downregulated	70	hLNs
GO:BP	vesicle-mediated transport	GO:0016192	7.28895e-05	44	downregulated	3	Spleen
GO:BP	receptor metabolic process	GO:0043112	0.00413093	12	downregulated	3	Spleen
GO:BP	catabolic process	GO:0009056	0.00445266	56	downregulated	3	Spleen
GO:BP	carbohydrate catabolic process	GO:0016052	0.0130544	10	downregulated	3	Spleen
GO:BP	localization	GO:0051179	0.0198471	113	downregulated	3	Spleen
GO:BP	regulation of transport	GO:0051049	0.042239	40	downregulated	3	Spleen
GO:BP	supramolecular fiber organization	GO:0097435	7.32e-07	19	downregulated	42	Spleen
GO:BP	extracellular matrix organization	GO:0030198	0.000624903	10	downregulated	42	Spleen
GO:BP	extracellular structure organization	GO:0043062	0.00067847	10	downregulated	42	Spleen
GO:BP	anatomical structure morphogenesis	GO:0009653	0.0214243	27	downregulated	42	Spleen
GO:BP	supramolecular fiber organization	GO:0097435	0.000125286	19	downregulated	70	Spleen
GO:BP	actin cytoskeleton organization	GO:0030036	0.0426021	15	downregulated	70	Spleen
GO:CC	mitochondrion	GO:0005739	1.07e-32	57	downregulated	3	Liver
GO:CC	cytoplasm	GO:0005737	2.01e-15	95	downregulated	3	Liver
GO:CC	mitochondrial envelope	GO:0005740	2.33e-13	26	downregulated	3	Liver
GO:CC	envelope	GO:0031975	2.9e-11	29	downregulated	3	Liver
GO:CC	organelle envelope	GO:0031967	2.9e-11	29	downregulated	3	Liver
GO:CC	mitochondrial membrane	GO:0031966	4.07e-11	23	downregulated	3	Liver
GO:CC	mitochondrial inner membrane	GO:0005743	6.68e-10	19	downregulated	3	Liver
GO:CC	organelle inner membrane	GO:0019866	4.93e-09	19	downregulated	3	Liver
GO:CC	intracellular membrane-bounded organelle	GO:0043231	6.56e-07	83	downregulated	3	Liver
GO:CC	organelle membrane	GO:0031090	2.36e-06	35	downregulated	3	Liver
GO:CC	intracellular	GO:0005622	3.34e-06	98	downregulated	3	Liver
GO:CC	mitochondrial matrix	GO:0005759	1.66e-05	12	downregulated	3	Liver
GO:CC	membrane-bounded organelle	GO:0043227	4.52e-05	83	downregulated	3	Liver
GO:CC	intracellular organelle	GO:0043229	0.000107308	88	downregulated	3	Liver
GO:CC	organelle	GO:0043226	0.000867455	88	downregulated	3	Liver
GO:CC	cytoplasm	GO:0005737	5.09e-11	145	upregulated	42	Liver
GO:CC	intracellular	GO:0005622	2.88e-08	170	upregulated	42	Liver
GO:CC	actin cytoskeleton	GO:0015629	9.17547e-06	20	upregulated	42	Liver
GO:CC	focal adhesion	GO:0005925	1.32896e-05	12	upregulated	42	Liver
GO:CC	cell-substrate junction	GO:0030055	2.3253e-05	12	upregulated	42	Liver
GO:CC	intracellular organelle	GO:0043229	3.24063e-05	149	upregulated	42	Liver
GO:CC	anchoring junction	GO:0070161	0.000192973	20	upregulated	42	Liver
GO:CC	cytoskeleton	GO:0005856	0.00025634	42	upregulated	42	Liver
GO:CC	organelle	GO:0043226	0.000282026	150	upregulated	42	Liver
GO:CC	cytosol	GO:0005829	0.000550203	58	upregulated	42	Liver
GO:CC	vesicle	GO:0031982	0.00111952	35	upregulated	42	Liver
GO:CC	supramolecular complex	GO:0099080	0.00207129	27	upregulated	42	Liver
GO:CC	protein-containing complex	GO:0032991	0.00453157	80	upregulated	42	Liver
GO:CC	cell leading edge	GO:0031252	0.00537713	13	upregulated	42	Liver
GO:CC	membrane-bounded organelle	GO:0043227	0.00619881	131	upregulated	42	Liver
GO:CC	supramolecular fiber	GO:0099512	0.00720086	21	upregulated	42	Liver
GO:CC	supramolecular polymer	GO:0099081	0.00838382	21	upregulated	42	Liver
GO:CC	intracellular non-membrane-bounded organelle	GO:0043232	0.0112251	66	upregulated	42	Liver
GO:CC	non-membrane-bounded organelle	GO:0043228	0.0114237	66	upregulated	42	Liver
GO:CC	cytoplasmic vesicle	GO:0031410	0.0232209	30	upregulated	42	Liver
GO:CC	cytoplasm	GO:0005737	6.97e-07	70	downregulated	42	Liver
GO:CC	endoplasmic reticulum	GO:0005783	0.000134229	19	downregulated	42	Liver
GO:CC	nuclear outer membrane-endoplasmic reticulum membrane network	GO:0042175	0.000277085	14	downregulated	42	Liver
GO:CC	endoplasmic reticulum membrane	GO:0005789	0.00596239	12	downregulated	42	Liver
GO:CC	endomembrane system	GO:0012505	0.0252788	29	downregulated	42	Liver
GO:CC	mitochondrion	GO:0005739	5.95894e-05	13	upregulated	70	Liver
GO:CC	cytoplasm	GO:0005737	0.0280588	43	downregulated	70	Liver
GO:CC	intracellular	GO:0005622	3.89e-60	803	upregulated	3	hLNs
GO:CC	ribonucleoprotein complex	GO:1990904	8.16e-47	146	upregulated	3	hLNs
GO:CC	intracellular organelle	GO:0043229	8.69e-46	719	upregulated	3	hLNs
GO:CC	protein-containing complex	GO:0032991	2.15e-45	438	upregulated	3	hLNs
GO:CC	organelle	GO:0043226	1.27e-41	726	upregulated	3	hLNs
GO:CC	intracellular non-membrane-bounded organelle	GO:0043232	2.84e-41	368	upregulated	3	hLNs
GO:CC	non-membrane-bounded organelle	GO:0043228	3.24e-41	368	upregulated	3	hLNs
GO:CC	nuclear lumen	GO:0031981	1.54e-40	342	upregulated	3	hLNs
GO:CC	nucleus	GO:0005634	8.44e-36	476	upregulated	3	hLNs
GO:CC	membrane-enclosed lumen	GO:0031974	2.11e-35	352	upregulated	3	hLNs
GO:CC	organelle lumen	GO:0043233	2.11e-35	352	upregulated	3	hLNs
GO:CC	intracellular organelle lumen	GO:0070013	2.11e-35	352	upregulated	3	hLNs
GO:CC	cytosol	GO:0005829	6.36e-31	286	upregulated	3	hLNs
GO:CC	nucleoplasm	GO:0005654	4.57e-30	286	upregulated	3	hLNs
GO:CC	membrane-bounded organelle	GO:0043227	1.64e-28	631	upregulated	3	hLNs
GO:CC	intracellular membrane-bounded organelle	GO:0043231	4.87e-28	599	upregulated	3	hLNs
GO:CC	spliceosomal complex	GO:0005681	2.41e-26	56	upregulated	3	hLNs
GO:CC	cytoplasm	GO:0005737	1.24e-24	589	upregulated	3	hLNs
GO:CC	nucleolus	GO:0005730	2.2e-22	107	upregulated	3	hLNs
GO:CC	cytosolic ribosome	GO:0022626	9.09e-18	44	upregulated	3	hLNs
GO:CC	mitochondrion	GO:0005739	5.05e-91	208	downregulated	3	hLNs
GO:CC	cytoplasm	GO:0005737	1.3e-65	458	downregulated	3	hLNs
GO:CC	mitochondrial membrane	GO:0031966	5.06e-39	91	downregulated	3	hLNs
GO:CC	mitochondrial envelope	GO:0005740	5.64e-39	94	downregulated	3	hLNs
GO:CC	mitochondrial matrix	GO:0005759	7.04e-34	61	downregulated	3	hLNs
GO:CC	organelle envelope	GO:0031967	5.85e-33	109	downregulated	3	hLNs
GO:CC	envelope	GO:0031975	5.85e-33	109	downregulated	3	hLNs
GO:CC	mitochondrial inner membrane	GO:0005743	3.75e-31	70	downregulated	3	hLNs
GO:CC	intracellular	GO:0005622	1.9e-29	484	downregulated	3	hLNs
GO:CC	organelle inner membrane	GO:0019866	9.96e-29	71	downregulated	3	hLNs
GO:CC	mitochondrial protein complex	GO:0098798	5.55e-22	50	downregulated	3	hLNs
GO:CC	organelle membrane	GO:0031090	2.58e-21	148	downregulated	3	hLNs
GO:CC	membrane-bounded organelle	GO:0043227	7.05e-20	396	downregulated	3	hLNs
GO:CC	intracellular membrane-bounded organelle	GO:0043231	1.63e-17	371	downregulated	3	hLNs
GO:CC	intracellular organelle	GO:0043229	2.03e-17	420	downregulated	3	hLNs
GO:CC	organelle	GO:0043226	4.5e-17	429	downregulated	3	hLNs
GO:CC	inner mitochondrial membrane protein complex	GO:0098800	2.12e-11	27	downregulated	3	hLNs
GO:CC	oxidoreductase complex	GO:1990204	6.25e-09	22	downregulated	3	hLNs
GO:CC	peroxisome	GO:0005777	9.55e-07	18	downregulated	3	hLNs
GO:CC	microbody	GO:0042579	9.55e-07	18	downregulated	3	hLNs
GO:CC	cytoplasm	GO:0005737	7.03482e-06	76	upregulated	42	hLNs
GO:CC	endoplasmic reticulum	GO:0005783	0.0148339	17	upregulated	42	hLNs
GO:CC	obsolete cell	GO:0005623	0.020907	15	upregulated	42	hLNs
GO:CC	extracellular matrix	GO:0031012	0.00203012	10	downregulated	42	hLNs
GO:CC	cytoplasm	GO:0005737	3.55e-25	259	upregulated	70	hLNs
GO:CC	intracellular	GO:0005622	5.31e-14	290	upregulated	70	hLNs
GO:CC	cytosol	GO:0005829	5.2e-13	113	upregulated	70	hLNs
GO:CC	organelle membrane	GO:0031090	2.06e-11	88	upregulated	70	hLNs
GO:CC	endoplasmic reticulum	GO:0005783	4.42e-10	55	upregulated	70	hLNs
GO:CC	endomembrane system	GO:0012505	4.69e-10	106	upregulated	70	hLNs
GO:CC	intracellular organelle	GO:0043229	4.13e-09	254	upregulated	70	hLNs
GO:CC	organelle	GO:0043226	4.56e-09	260	upregulated	70	hLNs
GO:CC	vesicle coat	GO:0030120	1.13e-08	12	upregulated	70	hLNs
GO:CC	coated vesicle	GO:0030135	3.3e-08	19	upregulated	70	hLNs
GO:CC	membrane protein complex	GO:0098796	5.71e-08	52	upregulated	70	hLNs
GO:CC	coated vesicle membrane	GO:0030662	9.63e-08	13	upregulated	70	hLNs
GO:CC	coated membrane	GO:0048475	1.68e-07	14	upregulated	70	hLNs
GO:CC	membrane coat	GO:0030117	1.68e-07	14	upregulated	70	hLNs
GO:CC	vesicle	GO:0031982	3.5e-07	60	upregulated	70	hLNs
GO:CC	Golgi-associated vesicle	GO:0005798	7.42e-07	15	upregulated	70	hLNs
GO:CC	bounding membrane of organelle	GO:0098588	7.96e-07	49	upregulated	70	hLNs
GO:CC	cytoplasmic vesicle	GO:0031410	8.24e-07	56	upregulated	70	hLNs
GO:CC	membrane-bounded organelle	GO:0043227	8.62e-07	228	upregulated	70	hLNs
GO:CC	intracellular vesicle	GO:0097708	8.72e-07	56	upregulated	70	hLNs
GO:CC	intracellular	GO:0005622	2.78e-21	284	downregulated	70	hLNs
GO:CC	cytoplasm	GO:0005737	1.07e-19	235	downregulated	70	hLNs
GO:CC	protein-containing complex	GO:0032991	2.14e-15	155	downregulated	70	hLNs
GO:CC	intracellular organelle	GO:0043229	2.77e-14	251	downregulated	70	hLNs
GO:CC	cytosol	GO:0005829	3.57e-13	108	downregulated	70	hLNs
GO:CC	organelle	GO:0043226	3.88e-13	254	downregulated	70	hLNs
GO:CC	intracellular membrane-bounded organelle	GO:0043231	2.98e-12	219	downregulated	70	hLNs
GO:CC	membrane-bounded organelle	GO:0043227	1.35e-11	228	downregulated	70	hLNs
GO:CC	intracellular organelle lumen	GO:0070013	3.07e-08	115	downregulated	70	hLNs
GO:CC	organelle lumen	GO:0043233	3.07e-08	115	downregulated	70	hLNs
GO:CC	membrane-enclosed lumen	GO:0031974	3.07e-08	115	downregulated	70	hLNs
GO:CC	nucleus	GO:0005634	9.79e-08	156	downregulated	70	hLNs
GO:CC	spliceosomal complex	GO:0005681	1.93e-07	19	downregulated	70	hLNs
GO:CC	supramolecular complex	GO:0099080	4.45e-07	45	downregulated	70	hLNs
GO:CC	nuclear lumen	GO:0031981	5.10448e-06	101	downregulated	70	hLNs
GO:CC	ribonucleoprotein complex	GO:1990904	7.65149e-06	36	downregulated	70	hLNs
GO:CC	intracellular non-membrane-bounded organelle	GO:0043232	1.09281e-05	108	downregulated	70	hLNs
GO:CC	non-membrane-bounded organelle	GO:0043228	1.12544e-05	108	downregulated	70	hLNs
GO:CC	catalytic complex	GO:1902494	1.76004e-05	50	downregulated	70	hLNs
GO:CC	proteasome complex	GO:0000502	3.67033e-05	10	downregulated	70	hLNs
GO:CC	protein-containing complex	GO:0032991	0.0444477	28	upregulated	70	Spleen
GO:CC	extracellular space	GO:0005615	0.0426652	12	upregulated	70	Spleen
GO:CC	collagen-containing extracellular matrix	GO:0062023	1.61e-09	14	downregulated	70	Spleen
GO:CC	extracellular matrix	GO:0031012	6.24e-08	16	downregulated	70	Spleen
GO:CC	supramolecular fiber	GO:0099512	0.000352887	18	downregulated	70	Spleen
GO:CC	supramolecular polymer	GO:0099081	0.00040897	18	downregulated	70	Spleen
GO:CC	cytoplasm	GO:0005737	0.00247737	84	downregulated	70	Spleen
GO:CC	cytosol	GO:0005829	0.0120676	38	downregulated	70	Spleen
GO:CC	extracellular region	GO:0005576	0.0173389	27	downregulated	70	Spleen
GO:CC	supramolecular complex	GO:0099080	0.0324484	18	downregulated	70	Spleen
GO:CC	extracellular space	GO:0005615	0.033009	20	downregulated	70	Spleen
GO:CC	cytoskeleton	GO:0005856	0.0404107	26	downregulated	70	Spleen
GO:MF	catalytic activity	GO:0003824	1.35e-08	68	downregulated	3	Liver
GO:MF	oxidoreductase activity	GO:0016491	1.87e-05	20	downregulated	3	Liver
GO:MF	small molecule binding	GO:0036094	2.75e-05	36	downregulated	3	Liver
GO:MF	nucleotide binding	GO:0000166	0.000263171	31	downregulated	3	Liver
GO:MF	nucleoside phosphate binding	GO:1901265	0.000263171	31	downregulated	3	Liver
GO:MF	anion binding	GO:0043168	0.000276652	36	downregulated	3	Liver
GO:MF	ion binding	GO:0043167	0.000316105	54	downregulated	3	Liver
GO:MF	purine ribonucleotide binding	GO:0032555	0.0228408	25	downregulated	3	Liver
GO:MF	purine nucleotide binding	GO:0017076	0.0248663	25	downregulated	3	Liver
GO:MF	ribonucleotide binding	GO:0032553	0.0258176	25	downregulated	3	Liver
GO:MF	carbohydrate derivative binding	GO:0097367	0.0297715	27	downregulated	3	Liver
GO:MF	purine ribonucleoside triphosphate binding	GO:0035639	0.040255	24	downregulated	3	Liver
GO:MF	actin filament binding	GO:0051015	4.5788e-06	14	upregulated	42	Liver
GO:MF	cytoskeletal protein binding	GO:0008092	3.54647e-05	28	upregulated	42	Liver
GO:MF	actin binding	GO:0003779	3.772e-05	18	upregulated	42	Liver
GO:MF	protein-containing complex binding	GO:0044877	5.44133e-05	28	upregulated	42	Liver
GO:MF	cell adhesion molecule binding	GO:0050839	0.00112221	12	upregulated	42	Liver
GO:MF	binding	GO:0005488	0.00158533	162	upregulated	42	Liver
GO:MF	mRNA binding	GO:0003729	0.00281766	12	upregulated	42	Liver
GO:MF	identical protein binding	GO:0042802	0.00510833	33	upregulated	42	Liver
GO:MF	protein binding	GO:0005515	0.0115623	111	upregulated	42	Liver
GO:MF	oxidoreductase activity	GO:0016491	3.06e-14	28	downregulated	42	Liver
GO:MF	catalytic activity	GO:0003824	1.73e-10	62	downregulated	42	Liver
GO:MF	oxidoreductase activity, acting on CH-OH group of donors	GO:0016614	2.2e-08	11	downregulated	42	Liver
GO:MF	identical protein binding	GO:0042802	0.0276901	19	downregulated	42	Liver
GO:MF	oxidoreductase activity	GO:0016491	2.91e-09	19	downregulated	70	Liver
GO:MF	catalytic activity	GO:0003824	7.4336e-06	41	downregulated	70	Liver
GO:MF	RNA binding	GO:0003723	1.39e-47	182	upregulated	3	hLNs
GO:MF	binding	GO:0005488	3.24e-30	771	upregulated	3	hLNs
GO:MF	mRNA binding	GO:0003729	1.72e-20	55	upregulated	3	hLNs
GO:MF	heterocyclic compound binding	GO:1901363	1.32e-19	400	upregulated	3	hLNs
GO:MF	organic cyclic compound binding	GO:0097159	8.25e-19	401	upregulated	3	hLNs
GO:MF	nucleic acid binding	GO:0003676	1.37e-18	285	upregulated	3	hLNs
GO:MF	enzyme binding	GO:0019899	7.73e-17	174	upregulated	3	hLNs
GO:MF	protein-containing complex binding	GO:0044877	2.05e-16	107	upregulated	3	hLNs
GO:MF	protein binding	GO:0005515	5.16e-15	508	upregulated	3	hLNs
GO:MF	actin binding	GO:0003779	1.24e-13	60	upregulated	3	hLNs
GO:MF	protein domain specific binding	GO:0019904	1.05e-09	64	upregulated	3	hLNs
GO:MF	actin filament binding	GO:0051015	2.33e-09	35	upregulated	3	hLNs
GO:MF	structural constituent of ribosome	GO:0003735	3.73e-08	48	upregulated	3	hLNs
GO:MF	structural molecule activity	GO:0005198	4.58e-08	73	upregulated	3	hLNs
GO:MF	cytoskeletal protein binding	GO:0008092	1.16e-07	85	upregulated	3	hLNs
GO:MF	pre-mRNA binding	GO:0036002	6.98e-07	12	upregulated	3	hLNs
GO:MF	protein kinase binding	GO:0019901	1.62866e-06	57	upregulated	3	hLNs
GO:MF	kinase binding	GO:0019900	3.49743e-06	61	upregulated	3	hLNs
GO:MF	GTPase binding	GO:0051020	7.27933e-06	53	upregulated	3	hLNs
GO:MF	single-stranded DNA binding	GO:0003697	1.20525e-05	20	upregulated	3	hLNs
GO:MF	SH3 domain binding	GO:0017124	1.38106e-05	17	upregulated	3	hLNs
GO:MF	catalytic activity	GO:0003824	1e-33	305	downregulated	3	hLNs
GO:MF	oxidoreductase activity	GO:0016491	1.32e-30	95	downregulated	3	hLNs
GO:MF	small molecule binding	GO:0036094	3.18e-15	142	downregulated	3	hLNs
GO:MF	ion binding	GO:0043167	2.46e-12	227	downregulated	3	hLNs
GO:MF	nucleoside phosphate binding	GO:1901265	3.23e-11	118	downregulated	3	hLNs
GO:MF	nucleotide binding	GO:0000166	3.23e-11	118	downregulated	3	hLNs
GO:MF	anion binding	GO:0043168	9.27e-09	133	downregulated	3	hLNs
GO:MF	oxidoreductase activity, acting on the aldehyde or oxo group of donors, NAD or NADP as acceptor	GO:0016620	1.05e-07	12	downregulated	3	hLNs
GO:MF	oxidoreductase activity, acting on CH-OH group of donors	GO:0016614	4.22e-07	20	downregulated	3	hLNs
GO:MF	oxidoreductase activity, acting on the aldehyde or oxo group of donors	GO:0016903	8.42e-07	12	downregulated	3	hLNs
GO:MF	oxidoreductase activity, acting on the CH-CH group of donors	GO:0016627	1.51136e-06	13	downregulated	3	hLNs
GO:MF	oxidoreductase activity, acting on the CH-OH group of donors, NAD or NADP as acceptor	GO:0016616	6.3552e-06	18	downregulated	3	hLNs
GO:MF	identical protein binding	GO:0042802	8.89943e-06	78	downregulated	3	hLNs
GO:MF	ligase activity	GO:0016874	2.05527e-05	19	downregulated	3	hLNs
GO:MF	cation binding	GO:0043169	0.000328569	130	downregulated	3	hLNs
GO:MF	flavin adenine dinucleotide binding	GO:0050660	0.000346325	13	downregulated	3	hLNs
GO:MF	unfolded protein binding	GO:0051082	0.00044629	14	downregulated	3	hLNs
GO:MF	chaperone binding	GO:0051087	0.000511245	12	downregulated	3	hLNs
GO:MF	metal ion binding	GO:0046872	0.000562342	126	downregulated	3	hLNs
GO:MF	adenyl nucleotide binding	GO:0030554	0.000729023	73	downregulated	3	hLNs
GO:MF	oxidoreductase activity	GO:0016491	0.000333811	17	upregulated	42	hLNs
GO:MF	binding	GO:0005488	0.023624	88	downregulated	42	hLNs
GO:MF	ion binding	GO:0043167	0.0457168	46	downregulated	42	hLNs
GO:MF	nucleotide binding	GO:0000166	1.63593e-06	74	upregulated	70	hLNs
GO:MF	nucleoside phosphate binding	GO:1901265	1.63593e-06	74	upregulated	70	hLNs
GO:MF	small molecule binding	GO:0036094	1.29029e-05	80	upregulated	70	hLNs
GO:MF	RNA binding	GO:0003723	6.1933e-05	46	upregulated	70	hLNs
GO:MF	binding	GO:0005488	0.000202216	272	upregulated	70	hLNs
GO:MF	catalytic activity	GO:0003824	0.000496126	147	upregulated	70	hLNs
GO:MF	structural molecule activity	GO:0005198	0.000739726	31	upregulated	70	hLNs
GO:MF	purine nucleotide binding	GO:0017076	0.000802327	61	upregulated	70	hLNs
GO:MF	purine ribonucleoside triphosphate binding	GO:0035639	0.00118754	59	upregulated	70	hLNs
GO:MF	purine ribonucleotide binding	GO:0032555	0.00142638	60	upregulated	70	hLNs
GO:MF	ribonucleotide binding	GO:0032553	0.00180536	60	upregulated	70	hLNs
GO:MF	protein-containing complex binding	GO:0044877	0.00357514	35	upregulated	70	hLNs
GO:MF	oxidoreductase activity	GO:0016491	0.00370371	33	upregulated	70	hLNs
GO:MF	protein binding	GO:0005515	0.00551711	181	upregulated	70	hLNs
GO:MF	hydrolase activity	GO:0016787	0.00566921	74	upregulated	70	hLNs
GO:MF	carbohydrate derivative binding	GO:0097367	0.00655331	64	upregulated	70	hLNs
GO:MF	guanyl ribonucleotide binding	GO:0032561	0.00735316	21	upregulated	70	hLNs
GO:MF	guanyl nucleotide binding	GO:0019001	0.00735316	21	upregulated	70	hLNs
GO:MF	anion binding	GO:0043168	0.00780465	76	upregulated	70	hLNs
GO:MF	GTP binding	GO:0005525	0.0127891	20	upregulated	70	hLNs
GO:MF	binding	GO:0005488	1.66e-10	280	downregulated	70	hLNs
GO:MF	RNA binding	GO:0003723	5.27e-08	52	downregulated	70	hLNs
GO:MF	mRNA binding	GO:0003729	4.41e-07	21	downregulated	70	hLNs
GO:MF	protein binding	GO:0005515	1.27795e-06	191	downregulated	70	hLNs
GO:MF	actin binding	GO:0003779	0.000389316	22	downregulated	70	hLNs
GO:MF	cytoskeletal protein binding	GO:0008092	0.00138363	35	downregulated	70	hLNs
GO:MF	identical protein binding	GO:0042802	0.00183241	49	downregulated	70	hLNs
GO:MF	unfolded protein binding	GO:0051082	0.0043348	10	downregulated	70	hLNs
GO:MF	organic cyclic compound binding	GO:0097159	0.020651	131	downregulated	70	hLNs
GO:MF	heterocyclic compound binding	GO:1901363	0.0290412	129	downregulated	70	hLNs
GO:MF	protein-containing complex binding	GO:0044877	0.0320712	32	downregulated	70	hLNs
GO:MF	protein C-terminus binding	GO:0008022	0.0407565	10	downregulated	70	hLNs
GO:MF	protein domain specific binding	GO:0019904	0.0421624	22	downregulated	70	hLNs
GO:MF	protein binding	GO:0005515	1.72709e-05	87	downregulated	70	Spleen
KEGG	Metabolic pathways	KEGG:01100	1.15e-12	44	downregulated	3	Liver
KEGG	Valine, leucine and isoleucine degradation	KEGG:00280	3.61e-11	11	downregulated	3	Liver
KEGG	Carbon metabolism	KEGG:01200	1.99e-09	13	downregulated	3	Liver
KEGG	Parkinson disease	KEGG:05012	0.00201565	11	downregulated	3	Liver
KEGG	Regulation of actin cytoskeleton	KEGG:04810	0.000476947	14	upregulated	42	Liver
KEGG	Focal adhesion	KEGG:04510	0.000986995	13	upregulated	42	Liver
KEGG	Phagosome	KEGG:04145	0.0205027	10	upregulated	42	Liver
KEGG	Metabolic pathways	KEGG:01100	2.24e-14	43	downregulated	42	Liver
KEGG	Drug metabolism - cytochrome P450	KEGG:00982	2.75e-09	10	downregulated	42	Liver
KEGG	Chemical carcinogenesis	KEGG:05204	3.9e-08	10	downregulated	42	Liver
KEGG	Metabolic pathways	KEGG:01100	7.89637e-05	21	downregulated	70	Liver
KEGG	Spliceosome	KEGG:03040	3.08e-24	52	upregulated	3	hLNs
KEGG	Ribosome	KEGG:03010	2.55e-13	40	upregulated	3	hLNs
KEGG	Regulation of actin cytoskeleton	KEGG:04810	2.87e-10	44	upregulated	3	hLNs
KEGG	RNA transport	KEGG:03013	3.39e-09	37	upregulated	3	hLNs
KEGG	Fc gamma R-mediated phagocytosis	KEGG:04666	2.44e-07	24	upregulated	3	hLNs
KEGG	Bacterial invasion of epithelial cells	KEGG:05100	4.28e-07	21	upregulated	3	hLNs
KEGG	Salmonella infection	KEGG:05132	7.4188e-06	36	upregulated	3	hLNs
KEGG	Yersinia infection	KEGG:05135	3.00446e-05	27	upregulated	3	hLNs
KEGG	Ribosome biogenesis in eukaryotes	KEGG:03008	0.000140771	18	upregulated	3	hLNs
KEGG	B cell receptor signaling pathway	KEGG:04662	0.000354517	17	upregulated	3	hLNs
KEGG	Epstein-Barr virus infection	KEGG:05169	0.000436483	33	upregulated	3	hLNs
KEGG	Viral carcinogenesis	KEGG:05203	0.0021029	30	upregulated	3	hLNs
KEGG	Platelet activation	KEGG:04611	0.00297448	21	upregulated	3	hLNs
KEGG	Proteoglycans in cancer	KEGG:05205	0.012686	28	upregulated	3	hLNs
KEGG	Leukocyte transendothelial migration	KEGG:04670	0.015804	19	upregulated	3	hLNs
KEGG	mRNA surveillance pathway	KEGG:03015	0.0351358	15	upregulated	3	hLNs
KEGG	Influenza A	KEGG:05164	0.040226	24	upregulated	3	hLNs
KEGG	Fc epsilon RI signaling pathway	KEGG:04664	0.0427433	13	upregulated	3	hLNs
KEGG	Chemokine signaling pathway	KEGG:04062	0.0463771	25	upregulated	3	hLNs
KEGG	Human cytomegalovirus infection	KEGG:05163	0.0482575	29	upregulated	3	hLNs
KEGG	Metabolic pathways	KEGG:01100	1.61e-40	167	downregulated	3	hLNs
KEGG	Valine, leucine and isoleucine degradation	KEGG:00280	6.57e-18	23	downregulated	3	hLNs
KEGG	Carbon metabolism	KEGG:01200	3.18e-14	29	downregulated	3	hLNs
KEGG	Fatty acid metabolism	KEGG:01212	2.65e-11	19	downregulated	3	hLNs
KEGG	Fatty acid degradation	KEGG:00071	6.81e-11	16	downregulated	3	hLNs
KEGG	Oxidative phosphorylation	KEGG:00190	1.02e-10	28	downregulated	3	hLNs
KEGG	Citrate cycle (TCA cycle)	KEGG:00020	2.23e-10	14	downregulated	3	hLNs
KEGG	Thermogenesis	KEGG:04714	2.54e-10	36	downregulated	3	hLNs
KEGG	Parkinson disease	KEGG:05012	9.82e-10	37	downregulated	3	hLNs
KEGG	Propanoate metabolism	KEGG:00640	1.22e-08	13	downregulated	3	hLNs
KEGG	Huntington disease	KEGG:05016	8.65e-07	36	downregulated	3	hLNs
KEGG	Alzheimer disease	KEGG:05010	3.38263e-06	39	downregulated	3	hLNs
KEGG	Cholesterol metabolism	KEGG:04979	2.58302e-05	12	downregulated	3	hLNs
KEGG	Pyruvate metabolism	KEGG:00620	0.000113033	10	downregulated	3	hLNs
KEGG	Non-alcoholic fatty liver disease (NAFLD)	KEGG:04932	0.00138379	19	downregulated	3	hLNs
KEGG	Tryptophan metabolism	KEGG:00380	0.0015425	10	downregulated	3	hLNs
KEGG	Glycolysis / Gluconeogenesis	KEGG:00010	0.0025849	11	downregulated	3	hLNs
KEGG	Central carbon metabolism in cancer	KEGG:05230	0.00562445	11	downregulated	3	hLNs
KEGG	Biosynthesis of amino acids	KEGG:01230	0.0129276	11	downregulated	3	hLNs
KEGG	Peroxisome	KEGG:04146	0.047374	11	downregulated	3	hLNs
KEGG	Protein processing in endoplasmic reticulum	KEGG:04141	1.05761e-06	20	upregulated	70	hLNs
KEGG	Salmonella infection	KEGG:05132	0.00387645	17	upregulated	70	hLNs
KEGG	Phagosome	KEGG:04145	0.0350562	13	upregulated	70	hLNs
KEGG	Ribosome	KEGG:03010	0.049761	12	upregulated	70	hLNs
KEGG	Huntington disease	KEGG:05016	7.81e-07	26	downregulated	70	hLNs
KEGG	Parkinson disease	KEGG:05012	3.64953e-05	21	downregulated	70	hLNs
KEGG	Spliceosome	KEGG:03040	7.58122e-05	15	downregulated	70	hLNs
KEGG	Alzheimer disease	KEGG:05010	0.00378254	22	downregulated	70	hLNs
KEGG	Carbon metabolism	KEGG:01200	0.00457244	11	downregulated	70	hLNs
KEGG	Spinocerebellar ataxia	KEGG:05017	0.0179104	11	downregulated	70	hLNs
