# Supplementary material for: Proteomic Profiling of the Liver, Hepatic Lymph Nodes, and Spleen of Buffaloes Infected with Fasciola gigantica
Source: Pathogens. 2020 Nov 24;9(12):982. doi: 10.3390/pathogens9120982 (PMC7759843; doi:10.3390/pathogens9120982)
Supplement: Supplementary file 1 [file pathogens-09-00982-s001.zip › 994723-Supplementary Files-final/Table S4.xlsx]

## Sheet: Sheet1
Table S4: Details of the differentially expressed proteins of infected hepatic lymph node involved in immune-related pathways at three days post-infection.
Protein Entry	Annotation	Fold change†	Pathway name*
A5PKG9	Tyrosine-protein kinase	3.13139	KEGG:04062
F1N1Q7	Phosphatidylinositol-3,4,5-trisphosphate dependent Rac exchange factor 1	2.38093	KEGG:04062
E1BE66	Phosphatidylinositol 4,5-bisphosphate 3-kinase catalytic subunit	2.3174	KEGG:04670; KEGG:04662; KEGG:04062
E3UM64	Complement C3d receptor 2	1.89081	KEGG:04662
O46521	Cytochrome b-245 light chain	1.87453	KEGG:04670
O46522	Cytochrome b-245 heavy chain	1.84256	KEGG:04670
A5D980	Tyrosine-protein phosphatase non-receptor type	1.8289	KEGG:04662
F1N3K0	Dedicator of cytokinesis 2	1.78746	KEGG:04062
P63212	Guanine nucleotide-binding protein G(I)/G(S)/G(O) subunit gamma-2	1.78244	KEGG:04062
P31976	Ezrin	1.76903	KEGG:04670
Q32PK0	Tyrosine-protein kinase	1.76581	KEGG:04662
P05126	Protein kinase C beta type	1.76212	KEGG:04662
G3N3E1	WASP actin nucleation promoting factor	1.72379	KEGG:04062
F1MFW5	CD22 molecule	1.67539	KEGG:04662
F1MSU2	Nuclear factor of activated T cells 3	1.66429	KEGG:04662
F1MQH0	Engulfment and cell motility 1	1.66113	KEGG:04062
Q08DN7	Proto-oncogene vav	1.6506	KEGG:04670; KEGG:04662; KEGG:04062
A7MBK3	INPP5D protein	1.6002	KEGG:04662
Q9TU25	Ras-related C3 botulinum toxin substrate 2	1.591	KEGG:04670; KEGG:04662; KEGG:04062
Q2HJ49	Moesin	1.5802	KEGG:04670
A6QPH2	SIPA1 protein	1.56608	KEGG:04670
P21146	Beta-adrenergic receptor kinase 1	1.49122	KEGG:04062
F1MX58	DH domain-containing protein	1.4784	KEGG:04062
F1N4C7	1-phosphatidylinositol 4,5-bisphosphate phosphodiesterase gamma	1.46128	KEGG:04670; KEGG:04662
F1MWN2	Tyrosine-protein kinase	1.45541	KEGG:04062
Q2TA49	Vasodilator-stimulated phosphoprotein	1.44389	KEGG:04670
Q3B7N2	Alpha-actinin-1	1.42284	KEGG:04670
G3X811	Beta-arrestin-2	1.42248	KEGG:04062
Q3ZC95	Tyrosine-protein kinase	1.38534	KEGG:04662
A7MBH9	G protein subunit alpha i2	1.38231	KEGG:04062; KEGG:04670
F1MF50	Rho-associated protein kinase	1.35616	KEGG:04062; KEGG:04670
G3MYD9	Integrin subunit alpha M	1.34829	KEGG:04670
Q3T0F9	Growth factor receptor-bound protein 2	1.33834	KEGG:04062; KEGG:04662
E1BEL4	Tyrosine-protein kinase	1.31927	KEGG:04062
P23727	Phosphatidylinositol 3-kinase regulatory subunit alpha	1.31151	KEGG:04670; KEGG:04662; KEGG:04062
E1BQ32	CRK proto-oncogene, adaptor protein	1.2915	KEGG:04062
Q95KU9	NF-kappa-B essential modulator (NEMO)	1.28918	KEGG:04062; KEGG:04662
A1XG22	NF-kappaB transcription factor p65 subunit	1.26025	KEGG:04062; KEGG:04662
A6QNX4	cAMP-dependent protein kinase catalytic subunit beta	1.2356	KEGG:04062
F1MX38	Signal transducer and activator of transcription	1.21807	KEGG:04062
Q0VD16	MAP2K1 protein	1.20352	KEGG:04062; KEGG:04662
Functional annotation of protein was based on the Uniport database. †DEPs that were deemed significant (p-value <0.05) and fold change (>1.2 or < 0.83). *Proteins that were involved in three pathways, including leukocyte transendothelial migration (KEGG:04670), chemokine signaling pathway (KEGG:04062), and B cell receptor signaling pathway (KEGG:04662).
