# Supplementary material for: Proteomic Profiling of the Liver, Hepatic Lymph Nodes, and Spleen of Buffaloes Infected with Fasciola gigantica
Source: Pathogens. 2020 Nov 24;9(12):982. doi: 10.3390/pathogens9120982 (PMC7759843; doi:10.3390/pathogens9120982)
Supplement: Supplementary file 1 [file pathogens-09-00982-s001.zip › 994723-Supplementary Files-final/Table S5.xlsx]

## Sheet: Sheet1
Table S5: Subcellular localization of the differentially expressed proteins.
Protein Entry	Gene Names	Protein Description	Subcellular Localization	Score	Tissues
F1MZ69	SPAG9	Sperm associated antigen 9	plasma membrane	0.78	Spleen
F1N1A9	ITGAV	Integrin alpha-V	plasma membrane	0.99	Spleen
F1N2X7	AFDN	Afadin, adherens junction formation factor	plasma membrane	0.79	Spleen
E1B770	LPCAT2	Lysophosphatidylcholine acyltransferase 2	plasma membrane	0.55	Spleen
E1BP90	ARFGEF1	Brefeldin A-inhibited guanine nucleotide-exchange protein 1	plasma membrane	0.88	Spleen
A0A140T851	PROC	Vitamin K-dependent protein C	plasma membrane	0.97	Spleen
A0JN47	PLXDC2	Plexin domain containing 2	plasma membrane	0.79	Spleen
A3KMY8	GUSB	Beta-glucuronidase (EC 3.2.1.31)	plasma membrane	0.71	Spleen
Q0VCY1	VAPA	Vesicle-associated membrane protein-associated protein A (VAMP-A) (VAMP-associated protein A) (VAP-A)	plasma membrane	0.85	Spleen
A4IFQ5	MGC148449	MGC148449 protein	plasma membrane	0.7	Spleen
F1N4L1	SLC4A2	Anion exchange protein	plasma membrane	0.95	Spleen
A5D7B4	DENND2B ST5	DENN domain containing 2B (ST5 protein)	plasma membrane	0.77	Spleen
A6QLB3	ITGA2B	ITGA2B protein (Integrin subunit alpha 2b)	plasma membrane	0.99	Spleen
A6QP34	LOC100137734	LOC100137734 protein (Fragment)	plasma membrane	0.9	Spleen
A6QQ97	ITGAD	ITGAD protein	plasma membrane	0.99	Spleen
E1BB32	GP1BA	Glycoprotein Ib platelet subunit alpha	plasma membrane	0.94	Spleen
E1BGT1	CDH3	Cadherin-3	plasma membrane	0.96	Spleen
E1BIU4	ZC3H7B	Zinc finger CCCH-type containing 7B	plasma membrane	0.89	Spleen
F1MBA3	ITGA2	Integrin alpha-2	plasma membrane	0.96	Spleen
F1MCP4	GDPD2	Glycerophosphodiester phosphodiesterase domain containing 2	plasma membrane	0.83	Spleen
F1MNA0	None	None	plasma membrane	0.7	Spleen
F1MY84	CSPG4	Chondroitin sulfate proteoglycan 4	plasma membrane	0.89	Spleen
F6PRW9	None	None	plasma membrane	0.91	Spleen
P79465	BoLA-DRB3	MHC class II DR beta-chain	plasma membrane	0.98	Spleen
Q3YJM1	BoLA	MHC class I antigen (Fragment)	plasma membrane	0.89	Spleen
Q8MGW7	BoLA-DRB3	MHC class II antigen	plasma membrane	0.97	Spleen
P32592	ITGB2 CD18	Integrin beta-2 (Cell surface adhesion glycoproteins LFA-1/CR3/p150,95 subunit beta) (Complement receptor C3 subunit beta) (CD antigen CD18)	plasma membrane	0.94	Liver; Spleen
K7QF88	BoLA	MHC class I antigen	plasma membrane	0.93	Liver; hLNs; Spleen
F1MMH2	ITGA9	Integrin subunit alpha 9	plasma membrane	0.99	Liver; hLNs; Spleen
Q9XSW5	SLC4A1 BEB3	Anion exchange protein	plasma membrane	0.84	Liver; hLNs; Spleen
F1MTJ9	LSS	Terpene cyclase/mutase family member (EC 5.4.99.-)	plasma membrane	0.87	Liver; hLNs
F1MVT7	EPM2AIP1	EPM2A interacting protein 1	plasma membrane	0.79	Liver; hLNs
F1MXS1	RANBP2	E3 SUMO-protein ligase RanBP2	plasma membrane	0.84	Liver; hLNs
F1MYA8	ATP13A1	Cation-transporting ATPase (EC 7.2.2.-)	plasma membrane	0.84	Liver; hLNs
G3MWR4	ATP1B1	Sodium/potassium-transporting ATPase subunit beta	plasma membrane	0.87	Liver; hLNs
A0A077S9Q3	LYZF1	Lysozyme (EC 3.2.1.17)	plasma membrane	0.9	Liver; hLNs
A6QLR2	LARS	Leucyl-tRNA synthetase (EC 6.1.1.4)	plasma membrane	0.87	Liver; hLNs
Q29451	MAN2B1 MANB	Lysosomal alpha-mannosidase (Laman) (EC 3.2.1.24) (Lysosomal acid alpha-mannosidase) (Mannosidase alpha class 2B member 1) (Mannosidase alpha-B) [Cleaved into: Lysosomal alpha-mannosidase A peptide; Lysosomal alpha-mannosidase B peptide; Lysosomal alpha-mannosidase C peptide; Lysosomal alpha-mannosidase D peptide; Lysosomal alpha-mannosidase E peptide]	plasma membrane	0.71	Liver; hLNs
F1MK44	ITGA5	Integrin alpha-5	plasma membrane	0.98	Liver; hLNs
Q3ZC83	SLC29A1	Solute carrier family 29 (Nucleoside transporters), member 1 (Solute carrier family 29 member 1)	plasma membrane	0.89	Liver; hLNs
G3X810	LOC784305	Uncharacterized protein	plasma membrane	0.91	Liver; hLNs
F1N7J2	ATP2B1	Calcium-transporting ATPase (EC 7.2.2.10)	plasma membrane	0.94	Liver
A5D7L5	SLC39A14	Metal cation symporter ZIP14 (Solute carrier family 39 member 14) (Zrt- and Irt-like protein 14) (ZIP-14)	plasma membrane	0.93	Liver
Q2EQR3	BoLa	MHC class I antigen heavy chain (Fragment)	plasma membrane	0.9	Liver
F1MMN6	ITGA1	Integrin subunit alpha 1	plasma membrane	0.97	Liver
E1BIE9	LOC100337457	Uncharacterized protein	plasma membrane	0.97	Liver
A0A023JCX1	BoLA	MHC class I antigen	plasma membrane	0.91	Liver
A7MBE0	SLC22A1 OCT1	Solute carrier family 22 member 1 (Organic cation transporter 1)	plasma membrane	0.93	Liver
E1BHW6	SLC22A2	Solute carrier family 22 member 2	plasma membrane	0.94	Liver
E1BQ26	SLC22A10	MFS domain-containing protein	plasma membrane	0.96	Liver
F1MJZ6	None	None	plasma membrane	0.97	Liver
F1MMU8	TMC3	Transmembrane channel-like protein	plasma membrane	0.89	Liver
F1MWM0	ABCA4	ATP binding cassette subfamily A member 4	plasma membrane	0.94	Liver
G3MZ05	None	None	plasma membrane	0.96	Liver
G3N2E9	KDM6A	Lysine demethylase 6A	plasma membrane	0.85	Liver
Q0P5D6	RARRES1	Retinoic acid receptor responder (Tazarotene induced) 1 (Retinoic acid receptor responder 1)	plasma membrane	0.55	Liver
Q3YJK6	BoLA	MHC class I antigen (Fragment)	plasma membrane	0.89	Liver
F1MWM8	MRC1	Mannose receptor C-type 1	plasma membrane	0.97	hLNs; Spleen
F1N3C5	TBC1D5	TBC1 domain family member 5	plasma membrane	0.85	hLNs; Spleen
F1N3I4	MYOF	Myoferlin	plasma membrane	0.89	hLNs; Spleen
F1N458	ARHGAP17	Rho GTPase activating protein 17	plasma membrane	0.88	hLNs; Spleen
E1BD43	AOC3	Amine oxidase (EC 1.4.3.-)	plasma membrane	0.76	hLNs; Spleen
E1BFQ6	ITGA6	Integrin subunit alpha 6	plasma membrane	0.99	hLNs; Spleen
E1BMQ6	ATP2A3	Calcium-transporting ATPase (EC 7.2.2.10)	plasma membrane	0.78	hLNs; Spleen
A2VDL4	SLC1A4	Neutral amino acid transporter A (SATT) (Solute carrier family 1 member 4)	plasma membrane	0.81	hLNs; Spleen
A6QPR1	PCYOX1	PCYOX1 protein	plasma membrane	0.64	hLNs; Spleen
A7MB08	ARHGAP4	ARHGAP4 protein	plasma membrane	0.88	hLNs; Spleen
F1MCN3	ADGRE5	Adhesion G protein-coupled receptor E5	plasma membrane	0.98	hLNs; Spleen
F1MJK3	LOC506828	Uncharacterized protein	plasma membrane	0.88	hLNs; Spleen
Q30263	None	DR-beta chain	plasma membrane	0.97	hLNs; Spleen
Q3T0W2	MGC126945	Uncharacterized protein MGC126945	plasma membrane	0.84	hLNs; Spleen
Q3T119	FCGRT	FCGRT protein (Fc fragment of IgG receptor and transporter)	plasma membrane	0.78	hLNs; Spleen
A2VDL2	SLC2A3	Solute carrier family 2 (Facilitated glucose transporter), member 3 (Solute carrier family 2, facilitated glucose transporter member 3)	plasma membrane	0.96	hLNs; Spleen
Q95109	DQA	DQA protein	plasma membrane	0.89	hLNs; Spleen
F1MQK6	UBR3	E3 ubiquitin-protein ligase (EC 2.3.2.27)	plasma membrane	0.83	hLNs
F1MQT9	CD44	CD44 antigen (GP90 lymphocyte homing/adhesion receptor) (HUTCH-I) (Hermes antigen) (Hyaluronate receptor) (Phagocytic glycoprotein 1) (Phagocytic glycoprotein I)	plasma membrane	0.93	hLNs
F1MS08	SLC12A2	Solute carrier family 12 member 2	plasma membrane	0.94	hLNs
F1MX04	EIF4G1	Eukaryotic translation initiation factor 4 gamma 1	plasma membrane	0.92	hLNs
F1MYQ6	None	None	plasma membrane	0.99	hLNs
F1MZQ5	BOLA	Ig-like domain-containing protein	plasma membrane	0.86	hLNs
F1MZT7	GCN1	GCN1 activator of EIF2AK4	plasma membrane	0.89	hLNs
F1N0S5	None	None	plasma membrane	0.98	hLNs
F1N0X9	BOLA-DQA5	Ig-like domain-containing protein	plasma membrane	0.95	hLNs
F1N140	SLC12A7	Solute carrier family 12 member 7	plasma membrane	0.92	hLNs
F1N1Q8	LNPEP	Leucyl and cystinyl aminopeptidase	plasma membrane	0.9	hLNs
F1N1V2	CEPT1	Choline/ethanolamine phosphotransferase 1	plasma membrane	0.77	hLNs
F1N377	DENND4B	DENN domain containing 4B	plasma membrane	0.89	hLNs
F1N4X8	LRMP	Uncharacterized protein	plasma membrane	0.85	hLNs
F1N6H1	LRP2	LDL receptor related protein 2	plasma membrane	0.92	hLNs
F1N6P2	SURF4	Surfeit locus protein 4	plasma membrane	0.75	hLNs
F1N7D7	DAG1	Alpha-dystroglycan (Beta-dystroglycan) (Dystroglycan) (Dystrophin-associated glycoprotein 1)	plasma membrane	0.86	hLNs
F1N7R4	None	None	plasma membrane	0.68	hLNs
G1K218	IGF1R	Tyrosine-protein kinase receptor (EC 2.7.10.1)	plasma membrane	0.94	hLNs
G3MW12	LOC515333	Uncharacterized protein	plasma membrane	0.8	hLNs
G3MXJ5	LAMP2	Lysosomal associated membrane protein 2	plasma membrane	0.94	hLNs
G3MYD9	ITGAM	Integrin subunit alpha M	plasma membrane	0.99	hLNs
G3MZB3	None	None	plasma membrane	0.89	hLNs
G3N3M2	None	None	plasma membrane	0.91	hLNs
G3X752	None	None	plasma membrane	0.82	hLNs
G3X771	ABCB1	Uncharacterized protein	plasma membrane	0.95	hLNs
G5E580	DOCK11	Dedicator of cytokinesis 11	plasma membrane	0.73	hLNs
G5E5Q8	SBF1	SET binding factor 1	plasma membrane	0.9	hLNs
J7M5G6	bst-2A1	Bone marrow stromal antigen 2 type A-1	plasma membrane	0.97	hLNs
P08169	IGF2R M6P	Cation-independent mannose-6-phosphate receptor (CI Man-6-P receptor) (CI-MPR) (M6PR) (300 kDa mannose 6-phosphate receptor) (MPR 300) (Insulin-like growth factor 2 receptor) (Insulin-like growth factor II receptor) (IGF-II receptor) (CD antigen CD222)	plasma membrane	0.76	hLNs
P11456	M6PR	Cation-dependent mannose-6-phosphate receptor (CD Man-6-P receptor) (CD-MPR) (46 kDa mannose 6-phosphate receptor) (MPR 46)	plasma membrane	0.86	hLNs
P15101	DBH	Dopamine beta-hydroxylase (EC 1.14.17.1) (Dopamine beta-monooxygenase) [Cleaved into: Soluble dopamine beta-hydroxylase]	plasma membrane	0.93	hLNs
P18246	GJA1	Gap junction alpha-1 protein (Connexin-43) (Cx43) (Vascular smooth muscle connexin-43)	plasma membrane	0.98	hLNs
P27674	SLC2A1 GLUT1	Solute carrier family 2, facilitated glucose transporter member 1 (Glucose transporter type 1, erythrocyte/brain) (GLUT-1)	plasma membrane	0.93	hLNs
P30932	CD9	CD9 antigen (CD antigen CD9)	plasma membrane	0.9	hLNs
A7Z037	CHN1	Chimaerin	plasma membrane	0.58	hLNs
C0IP18	CD209	DC-SIGN-like protein	plasma membrane	0.93	hLNs
E1B7F4	CLEC4G	C-type lectin domain family 4 member G	plasma membrane	0.98	hLNs
E1B876	NCKAP1L	NCK associated protein 1 like	plasma membrane	0.72	hLNs
E1B9H5	TGFBR3	Transforming growth factor beta receptor 3	plasma membrane	0.85	hLNs
E1BE22	HTR6	5-hydroxytryptamine receptor 6	plasma membrane	0.97	hLNs
E1BIG6	TFRC	Transferrin receptor protein 1	plasma membrane	0.67	hLNs
E1BIQ4	FCER2	Fc fragment of IgE receptor II	plasma membrane	0.98	hLNs
E1BIR9	SARM1	ADP-ribosyl cyclase/cyclic ADP-ribose hydrolase (EC 3.2.2.6)	plasma membrane	0.72	hLNs
E1BJQ1	GLDC	Glycine cleavage system P protein (EC 1.4.4.2)	plasma membrane	0.67	hLNs
E1BLT5	ABCB4	ATP binding cassette subfamily B member 4	plasma membrane	0.95	hLNs
E1BND6	LRBA	LPS responsive beige-like anchor protein	plasma membrane	0.82	hLNs
E1BNJ1	STAB1	Stabilin 1	plasma membrane	0.97	hLNs
E1BNV7	MYO9B	Myosin IXB	plasma membrane	0.75	hLNs
E1BPR7	SGCD	Sarcoglycan delta	plasma membrane	0.93	hLNs
A0A0A0YN39	None	MHC class I antigen (Fragment)	plasma membrane	0.93	hLNs
A0A173FD45	BoLA	MHC class I antigen (Fragment)	plasma membrane	0.93	hLNs
A0A173FDL1	BoLA	MHC class I antigen (Fragment)	plasma membrane	0.86	hLNs
A0A1L5SMW6	ITGAX	Integrin alpha X	plasma membrane	0.98	hLNs
A0JN43	ESYT1 FAM62A	Extended synaptotagmin 1 (Family with sequence similarity 62 (C2 domain containing), member A)	plasma membrane	0.89	hLNs
A2VDZ9	VAPB	Vesicle-associated membrane protein-associated protein B (VAMP-B) (VAMP-associated protein B) (VAP-B)	plasma membrane	0.68	hLNs
A2VE14	SAE1	SUMO-activating enzyme subunit 1 (Ubiquitin-like 1-activating enzyme E1A) [Cleaved into: SUMO-activating enzyme subunit 1, N-terminally processed]	plasma membrane	0.79	hLNs
A5D7E2	TM9SF4	Transmembrane 9 superfamily member 4	plasma membrane	0.81	hLNs
A5D7P9	LYVE-1	LYVE-1 protein	plasma membrane	0.88	hLNs
A6QQ20	TGOLN2	TGOLN2 protein (Fragment)	plasma membrane	0.51	hLNs
A6QQV8	LBR	3-beta-hydroxysterol Delta (14)-reductase (EC 1.3.1.70) (C-14 sterol reductase) (Delta(14)-sterol reductase LBR) (Integral nuclear envelope inner membrane protein) (Lamin-B receptor) (Sterol C14-reductase)	plasma membrane	0.68	hLNs
P53712	ITGB1	Integrin beta-1 (Fibronectin receptor subunit beta) (VLA-4 subunit beta) (CD antigen CD29)	plasma membrane	0.94	hLNs
P55803	MOG	Myelin-oligodendrocyte glycoprotein	plasma membrane	0.81	hLNs
Q10741	ADAM10 MADM	Disintegrin and metalloproteinase domain-containing protein 10 (ADAM 10) (EC 3.4.24.81) (Kuzbanian protein homolog) (Mammalian disintegrin-metalloprotease) (Myelin-associated metalloproteinase) (CD antigen CD156c)	plasma membrane	0.91	hLNs
Q148M9	CD2	CD2 molecule	plasma membrane	0.84	hLNs
Q28010	ECE-1a	Endothelin-converting enzyme 1 (EC 3.4.24.71)	plasma membrane	0.92	hLNs
F1MG90	WDFY4	WDFY family member 4	plasma membrane	0.89	hLNs
F1MHE4	None	None	plasma membrane	0.94	hLNs
F1MHT3	MYO5A	Myosin VA	plasma membrane	0.8	hLNs
F1MI32	ATP1A1	Sodium/potassium-transporting ATPase subunit alpha	plasma membrane	0.93	hLNs
F1MJU4	LOC100296627	Uncharacterized protein	plasma membrane	0.74	hLNs
F1MKC6	MS4A1	Membrane spanning 4-domains A1	plasma membrane	0.72	hLNs
F1MLG3	TRAPPC8	Uncharacterized protein	plasma membrane	0.81	hLNs
F1MMR9	SBF2	SET binding factor 2	plasma membrane	0.89	hLNs
F1MN29	ESYT2	Extended synaptotagmin 2	plasma membrane	0.59	hLNs
Q2KIW2	CD68	CD68 molecule	plasma membrane	0.88	hLNs
Q2TBX5	SSR4	Translocon-associated protein subunit delta (TRAP-delta) (Signal sequence receptor subunit delta) (SSR-delta)	plasma membrane	0.87	hLNs
Q30292	HD7	MHC class 1 (Fragment)	plasma membrane	0.9	hLNs
Q30309	BoLA-DRA BOLA-DRA HLA-DRA	BoLA-DR-alpha (Major histocompatibility complex, class II, DR alpha)	plasma membrane	0.92	hLNs
Q3ZBA6	DNAJB11	DnaJ homolog subfamily B member 11 (ER-associated DNAJ) (ER-associated Hsp40 co-chaperone) (Endoplasmic reticulum DNA J domain-containing protein 3) (ER-resident protein ERdj3) (ERdj3) (ERj3p)	plasma membrane	0.72	hLNs
Q3ZCD0	CD81	CD81 antigen (CD antigen CD81)	plasma membrane	0.89	hLNs
Q58CY8	TSPAN18	Tetraspanin-18 (Tspan-18)	plasma membrane	0.81	hLNs
A6QQA3	SIT1	SIT1 protein (Fragment)	plasma membrane	0.67	hLNs
E1BCU7	METTL16	Methyltransferase 10 domain-containing protein (EC 2.1.1.346) (EC 2.1.1.348) (Methyltransferase-like protein 16) (N6-adenosine-methyltransferase METTL16) (U6 small nuclear RNA (adenine-(43)-N(6))-methyltransferase)	plasma membrane	0.68	hLNs
F1MFY2	BTLA	B and T lymphocyte associated	plasma membrane	0.93	hLNs
F1MIE6	IGF2R	Cation-independent mannose-6-phosphate receptor	plasma membrane	0.78	hLNs
F1N3F7	RELT	RELT TNF receptor	plasma membrane	0.97	hLNs
G3X7A5	None	None	plasma membrane	0.92	hLNs
O46773	None	MHC class I heavy chain (Fragment)	plasma membrane	0.94	hLNs
Q1RMV1	ENG	Endoglin	plasma membrane	0.92	hLNs
Q58DW7	HLA-DMB BOLA-DMB DMB	MHC class II antigen (Major histocompatibility complex, class II, DM beta) (Major histocompatibility complex, class II, DM beta-chain, expressed)	plasma membrane	0.94	hLNs
Q5XWC9	BoLA-DQB	MHC class II antigen	plasma membrane	0.92	hLNs
Q9BDR7	FCER1G	High affinity immunoglobulin epsilon receptor subunit gamma (Fc receptor gamma-chain) (FcRgamma) (Fc-epsilon RI-gamma) (IgE Fc receptor subunit gamma) (FceRI gamma)	plasma membrane	0.69	hLNs
V6F829	CD3G BOS_14338	T-cell receptor T3 gamma chain (T-cell surface glycoprotein CD3 gamma chain)	plasma membrane	0.93	hLNs
W5XIT5	None	MHC class I antigen	plasma membrane	0.91	hLNs
E1BDL2	TTC7A	Tetratricopeptide repeat domain 7A	plasma membrane	0.57	hLNs
F1MHA5	None	None	plasma membrane	0.91	hLNs
G3MYZ7	USP34	Ubiquitin specific peptidase 34	plasma membrane	0.88	hLNs
Q3YJI4	BoLA	MHC class I antigen (Fragment)	plasma membrane	0.91	hLNs
Q3YJK8	BoLA	MHC class I antigen (Fragment)	plasma membrane	0.91	hLNs
Q9TVC6	BoLA-DQB	Leukocyte antigen	plasma membrane	0.87	hLNs
V6F7N3	CD3D BOS_14336	T-cell receptor T3 delta chain (T-cell surface glycoprotein CD3 delta chain)	plasma membrane	0.8	hLNs
A7MB19	NLRX1	NLRX1 protein	organelle membrane	0.62	Spleen
F1MBU5	None	None	organelle membrane	0.68	Spleen
F1MK36	DDRGK1	DDRGK domain-containing protein 1	organelle membrane	0.86	Spleen
F1MX50	CREG1	Cellular repressor of E1A stimulated genes 1	organelle membrane	0.76	Liver; Spleen
P04038	COX6C	Cytochrome c oxidase subunit 6C (Cytochrome c oxidase polypeptide VIc) (Cytochrome c oxidase subunit STA)	organelle membrane	0.98	Liver; Spleen
Q0III8	RNASET2	RNASET2 protein (Fragment)	organelle membrane	0.8	Liver; Spleen
A6QR12	YME1L1	YME1 like 1 ATPase (YME1L1 protein)	organelle membrane	0.75	Liver; hLNs; Spleen
O02691	HSD17B10 HADH2	3-hydroxyacyl-CoA dehydrogenase type-2 (EC 1.1.1.35) (17-beta-hydroxysteroid dehydrogenase 10) (17-beta-HSD 10) (EC 1.1.1.51) (3-hydroxy-2-methylbutyryl-CoA dehydrogenase) (EC 1.1.1.178) (3-hydroxyacyl-CoA dehydrogenase type II) (Mitochondrial ribonuclease P protein 2) (Mitochondrial RNase P protein 2) (Type II HADH)	organelle membrane	0.78	Liver; hLNs
O02703	BAX	Apoptosis regulator BAX	organelle membrane	0.92	Liver; hLNs
B1P072	COX2	Cytochrome c oxidase subunit 2	organelle membrane	0.95	Liver; hLNs
A6QPZ6	TAP1	TAP1 protein (Transporter 1, ATP binding cassette subfamily B member)	organelle membrane	0.73	Liver; hLNs
A6QQT4	ALDH3A2	Aldehyde dehydrogenase	organelle membrane	0.82	Liver; hLNs
Q01321	NDUFA4	Cytochrome c oxidase subunit NDUFA4 (Complex I-MLRQ) (CI-MLRQ) (NADH-ubiquinone oxidoreductase MLRQ subunit)	organelle membrane	0.96	Liver; hLNs
Q2HJ97	PHB2	Prohibitin-2	organelle membrane	0.92	Liver; hLNs
B1NZI9	ATP8	ATP synthase protein 8	organelle membrane	0.96	Liver
A0A1P8NW48	SFXN1	Sidoreflexin	organelle membrane	0.91	Liver
A4IFA4	ACOX3	Acyl-coenzyme A oxidase	organelle membrane	0.65	Liver
A6QP05	DHRS12 SDR40C1	Dehydrogenase/reductase SDR family member 12 (EC 1.1.-.-) (Short-chain dehydrogenase/reductase family 40C member 1)	organelle membrane	0.78	Liver
A7E2Z6	SPG7	SPG7 matrix AAA peptidase subunit, paraplegin (SPG7 protein)	organelle membrane	0.94	Liver
F1MDL6	MCU	Calcium uniporter protein	organelle membrane	0.75	Liver
Q3ZBU2	CISD1 ZCD1	CDGSH iron-sulfur domain-containing protein 1 (MitoNEET)	organelle membrane	0.84	Liver
Q3ZCI1	TMEM14C	Transmembrane protein 14C	organelle membrane	0.91	Liver
A0A0K1ZZC9	ND4	NADH-ubiquinone oxidoreductase chain 4 (EC 7.1.1.2)	organelle membrane	0.97	Liver
A8Q334	LOC513482	LOC513482 protein	organelle membrane	0.81	Liver
Q2KHW4	SLC25A15	Solute carrier family 25 (Mitochondrial carrier; ornithine transporter) member 15 (Solute carrier family 25 member 15)	organelle membrane	0.91	Liver
Q2T9S5	ADH1C	ADH1C protein (Fragment)	organelle membrane	0.6	Liver
Q3SZD7	CBR1	Carbonyl reductase [NADPH] 1 (EC 1.1.1.184) (15-hydroxyprostaglandin dehydrogenase [NADP(+)]) (EC 1.1.1.196) (EC 1.1.1.197) (20-beta-hydroxysteroid dehydrogenase) (NADPH-dependent carbonyl reductase 1) (Prostaglandin 9-ketoreductase) (PG-9-KR) (Prostaglandin-E(2) 9-reductase) (EC 1.1.1.189)	organelle membrane	0.78	Liver
Q5E9F2	HMOX1	Heme oxygenase 1 (HO-1) (EC 1.14.14.18)	organelle membrane	0.74	hLNs; Spleen
F1MZK4	BZW1	Basic leucine zipper and W2 domains 1	organelle membrane	0.82	hLNs
F1MZU2	NSF	Vesicle-fusing ATPase (EC 3.6.4.6)	organelle membrane	0.81	hLNs
F1N5T0	CUTA	Protein CutA	organelle membrane	0.84	hLNs
G3MXQ8	MAN1B1	alpha-1,2-Mannosidase (EC 3.2.1.-)	organelle membrane	0.77	hLNs
G3MZC1	None	None	organelle membrane	0.83	hLNs
O46521	CYBA	Cytochrome b-245 light chain (Cytochrome b(558) alpha chain) (Cytochrome b558 subunit alpha) (Neutrophil cytochrome b 22 kDa polypeptide) (Superoxide-generating NADPH oxidase light chain subunit) (p22 phagocyte B-cytochrome) (p22-phox) (p22phox)	organelle membrane	0.68	hLNs
P00130	UQCR10	Cytochrome b-c1 complex subunit 9 (Complex III subunit 9) (Complex III subunit X) (Cytochrome c1 non-heme 7 kDa protein) (Ubiquinol-cytochrome c reductase complex 7.2 kDa protein)	organelle membrane	0.82	hLNs
A8E4P3	STOM	STOM protein (Stomatin)	organelle membrane	0.69	hLNs
E1BIQ3	STX16	t-SNARE coiled-coil homology domain-containing protein	organelle membrane	0.87	hLNs
E1BKG9	None	Uncharacterized protein	organelle membrane	0.91	hLNs
E1BKY3	CPT1A	Carnitine O-palmitoyltransferase (EC 2.3.1.21)	organelle membrane	0.79	hLNs
E1BNJ0	TMEM33	Transmembrane protein 33	organelle membrane	0.79	hLNs
A3KMX9	CYP11A1	Cholesterol side-chain cleavage enzyme, mitochondrial (EC 1.14.15.6) (Cholesterol desmolase)	organelle membrane	0.92	hLNs
A5D7N8	TMPO	TMPO protein	organelle membrane	0.67	hLNs
A5PJQ6	PGRMC2	PGRMC2 protein	organelle membrane	0.64	hLNs
Q02365	NDUFB3	NADH dehydrogenase [ubiquinone] 1 beta subcomplex subunit 3 (Complex I-B12) (CI-B12) (NADH-ubiquinone oxidoreductase B12 subunit)	organelle membrane	0.96	hLNs
Q05KI7	BAK1	BCL2-antagonist/killer 1 (Bcl-2 homologous antagonist/killer transcript variant 1)	organelle membrane	0.89	hLNs
Q0P5M9	MFSD10 TETRAN	Major facilitator superfamily domain-containing protein 10 (Tetracycline transporter-like protein)	organelle membrane	0.73	hLNs
F1MBJ7	TNPO2	Transportin 2	organelle membrane	0.57	hLNs
F1MG05	EEF1G	Elongation factor 1-gamma (eEF-1B gamma)	organelle membrane	0.76	hLNs
Q2TBQ7	RMDN2 FAM82A FAM82A1	Regulator of microtubule dynamics protein 2 (RMD-2) (Protein FAM82A1)	organelle membrane	0.79	hLNs
Q30299	LA-DQB	MHC cell surface glycoprotein (Fragment)	organelle membrane	0.72	hLNs
Q3SZB7	FBP1	Fructose-1,6-bisphosphatase 1 (FBPase 1) (EC 3.1.3.11) (D-fructose-1,6-bisphosphate 1-phosphohydrolase 1) (Liver FBPase)	organelle membrane	0.75	hLNs
Q3T0E5	APMAP	Adipocyte plasma membrane-associated protein	organelle membrane	0.72	hLNs
Q3T0I5	FIS1	Mitochondrial fission 1 protein (Fis1 homolog)	organelle membrane	0.89	hLNs
Q3ZC24	MARCHF5 MARCH5	E3 ubiquitin-protein ligase MARCHF5 (EC 2.3.2.27) (Membrane-associated RING finger protein 5) (Membrane-associated RING-CH protein V) (MARCH-V) (RING-type E3 ubiquitin transferase MARCHF5)	organelle membrane	0.91	hLNs
A6QP55	SFXN3	Sideroflexin-3	organelle membrane	0.91	hLNs
G3MWQ7	LOC781197	Microsomal signal peptidase 12 kDa subunit (Signal peptidase complex subunit 1)	organelle membrane	0.91	hLNs
Q3MHW9	CYB5R1	NADH-cytochrome b5 reductase 1 (b5R.1) (EC 1.6.2.2)	organelle membrane	0.83	hLNs
Q3ZBN8	DNAJC19 TIM14 TIMM14	Mitochondrial import inner membrane translocase subunit TIM14 (DnaJ homolog subfamily C member 19)	organelle membrane	0.98	hLNs
F1MV85	PBDC1	Polysaccharide biosynthesis domain containing 1	nucleus	1	Spleen
F1MXE4	PSMD6	26S proteasome non-ATPase regulatory subunit 6 (26S proteasome regulatory subunit RPN7)	nucleus	1	Spleen
F1MXI9	WDR70	WD repeat-containing protein 70	nucleus	1	Spleen
F1N693	CUX1	Homeobox protein cut-like	nucleus	1	Spleen
F1N6P6	EML1	EMAP like 1	nucleus	1	Spleen
H7BWW0	CORO1B	Coronin	nucleus	1	Spleen
O97902	ASAP1 DDEF1	Arf-GAP with SH3 domain, ANK repeat and PH domain-containing protein 1 (130 kDa phosphatidylinositol 4,5-bisphosphate-dependent ARF1 GTPase-activating protein) (ADP-ribosylation factor-directed GTPase-activating protein 1) (ARF GTPase-activating protein 1) (Development and differentiation-enhancing factor 1) (DEF-1) (Differentiation-enhancing factor 1) (PIP2-dependent ARF1 GAP)	nucleus	1	Spleen
A7YY75	SEH1L	Nucleoporin SEH1 (GATOR complex protein SEH1) (Nup107-160 subcomplex subunit SEH1)	nucleus	1	Spleen
A8YXX8	BRK1 C22H3ORF10	BRICK1 subunit of SCAR/WAVE actin nucleating complex (C22H3ORF10 protein)	nucleus	1	Spleen
E1B7K5	CKAP5	Cytoskeleton associated protein 5	nucleus	1	Spleen
E1BIU7	PTPN23	Protein tyrosine phosphatase non-receptor type 23	nucleus	1	Spleen
E1BN78	THEMIS2	Thymocyte selection associated family member 2	nucleus	1	Spleen
A0JNE6	EIF2AK2	Eukaryotic translation initiation factor 2-alpha kinase 2	nucleus	1	Spleen
A1A4H6	DDX27	Probable ATP-dependent RNA helicase DDX27 (EC 3.6.4.13) (DEAD box protein 27)	nucleus	1	Spleen
A3KMW1	NUP43	NUP43 protein (Nucleoporin 43)	nucleus	1	Spleen
A4FUD5	ABI3	ABI family member 3 (ABI3 protein)	nucleus	1	Spleen
A4IFK3	LMOD1	LMOD1 protein (Leiomodin 1)	nucleus	1	Spleen
A5D7C4	TNPO3	TNPO3 protein (Transportin 3)	nucleus	1	Spleen
A5PJE5	NFATC2IP	NFATC2IP protein (Nuclear factor of activated T cells 2 interacting protein)	nucleus	1	Spleen
A5PJS6	USP10	Ubiquitin carboxyl-terminal hydrolase 10 (EC 3.4.19.12) (Deubiquitinating enzyme 10) (Ubiquitin thioesterase 10) (Ubiquitin-specific-processing protease 10)	nucleus	1	Spleen
A5PK51	NAPRT NAPRT1	Nicotinate phosphoribosyltransferase (NAPRTase) (EC 6.3.4.21) (Nicotinate phosphoribosyltransferase domain-containing protein 1)	nucleus	1	Spleen
A5PK80	TP53RK	Non-specific serine/threonine protein kinase (EC 2.7.11.1)	nucleus	1	Spleen
A6H761	RNMT	mRNA cap guanine-N7 methyltransferase (EC 2.1.1.56)	nucleus	1	Spleen
A6H767	NAP1L1	Nucleosome assembly protein 1-like 1	nucleus	1	Spleen
A7E3V0	SQSTM1	Sequestosome 1	nucleus	1	Spleen
P61283	BANF1 BAF	Barrier-to-autointegration factor [Cleaved into: Barrier-to-autointegration factor, N-terminally processed]	nucleus	1	Spleen
Q0VCU8	EIF3J EIF3S1	Eukaryotic translation initiation factor 3 subunit J (eIF3j) (Eukaryotic translation initiation factor 3 subunit 1) (eIF-3-alpha) (eIF3 p35)	nucleus	1	Spleen
Q17Q89	PFDN6	Prefoldin subunit 6	nucleus	1	Spleen
Q17QU3	ARPIN	Arpin	nucleus	1	Spleen
Q28165	PABPN1 PAB2 PABP2	Polyadenylate-binding protein 2 (PABP-2) (Poly(A)-binding protein 2) (Nuclear poly(A)-binding protein 1) (Poly(A)-binding protein II) (PABII) (Polyadenylate-binding nuclear protein 1)	nucleus	1	Spleen
Q29RZ9	WDR92	WD repeat-containing protein 92	nucleus	1	Spleen
F1MII0	GTF2A1	General transcription factor IIA subunit 1	nucleus	1	Spleen
F1MIX0	ABRAXAS2	BRISC complex subunit Abraxas 2	nucleus	1	Spleen
Q3MHE2	PRPF4	U4/U6 small nuclear ribonucleoprotein Prp4 (U4/U6 snRNP 60 kDa protein) (WD splicing factor Prp4)	nucleus	1	Spleen
Q3MHY1	CSRP1	Cysteine and glycine-rich protein 1 (Cysteine-rich protein 1) (CRP1)	nucleus	1	Spleen
Q3MHZ4	TGFB1I1	Transforming growth factor beta-1-induced transcript 1 protein (Hydrogen peroxide-inducible clone 5 protein) (Hic-5)	nucleus	1	Spleen
Q3ZBL0	SNRPG	Small nuclear ribonucleoprotein G (snRNP-G) (Sm protein G) (Sm-G) (SmG)	nucleus	1	Spleen
Q3ZBM5	SNX5	Sorting nexin-5	nucleus	1	Spleen
E1BN25	BAZ1A	Bromodomain adjacent to zinc finger domain 1A	nucleus	1	Spleen
F1MDN8	GNL2	Nucleolar GTP-binding protein 2	nucleus	1	Spleen
G3X7J5	TOR4A	Torsin family 4 member A	nucleus	1	Spleen
G5E509	TAF9B	TATA-box binding protein associated factor 9b	nucleus	1	Spleen
G8JL06	H2BC11	Histone H2B	nucleus	1	Spleen
Q17QJ6	BCL10	B-cell CLL/lymphoma 10 (BCL10 immune signaling adaptor)	nucleus	1	Spleen
Q2KHV6	SNX8	Sorting nexin-8	nucleus	1	Spleen
Q2NKU1	DUT	Deoxyuridine 5'-triphosphate nucleotidohydrolase (dUTPase) (EC 3.6.1.23) (dUTP pyrophosphatase)	nucleus	1	Spleen
Q3SX22	BSDC1	BSD domain-containing protein 1	nucleus	1	Spleen
Q58DS6	JMJD6 PTDSR	Bifunctional arginine demethylase and lysyl-hydroxylase JMJD6 (EC 1.14.11.-) (Histone arginine demethylase JMJD6) (JmjC domain-containing protein 6) (Jumonji domain-containing protein 6) (Lysyl-hydroxylase JMJD6) (Peptide-lysine 5-dioxygenase JMJD6) (Phosphatidylserine receptor) (Protein PTDSR)	nucleus	1	Spleen
A0A0B4J191	None	None	nucleus	1	Spleen
A1A4K4	LLGL1	Lethal giant larvae homolog 1 (Drosophila) (Lethal(2) giant larvae protein homolog 1)	nucleus	1	Spleen
A2PYH9	MSI1 Msi1	Musashi RNA binding protein 1 (RNA-binding protein Musashi-1)	nucleus	1	Spleen
A4IFC1	ATOH1	ATOH1 protein (Atonal bHLH transcription factor 1)	nucleus	1	Spleen
A4IFF2	WDR46	WD repeat domain 46	nucleus	1	Spleen
A4IFK0	PLEKHO1	Pleckstrin homology domain-containing family O member 1 (PH domain-containing family O member 1)	nucleus	1	Spleen
A5PJS8	INTS8	INTS8 protein (Integrator complex subunit 8)	nucleus	1	Spleen
A5PKK4	MBNL2	MBNL2 protein (Muscleblind like splicing regulator 2)	nucleus	1	Spleen
E1BFZ9	MCM4	DNA helicase (EC 3.6.4.12)	nucleus	1	Spleen
E1BNC9	ANK3	Ankyrin 3	nucleus	1	Spleen
E1BNU2	CASP9	Uncharacterized protein	nucleus	1	Spleen
F1MHS5	S100A9	Calgranulin-B (Protein S100-A9) (S100 calcium-binding protein A9)	nucleus	1	Spleen
F1MUI8	BMP2K	Protein kinase domain-containing protein	nucleus	1	Spleen
F1MYR0	HDAC4	Histone deacetylase (EC 3.5.1.98)	nucleus	1	Spleen
F1N7V7	BAIAP2	Brain-specific angiogenesis inhibitor 1-associated protein 2	nucleus	1	Spleen
G3MWY4	None	Male-enhanced antigen 1	nucleus	1	Spleen
Q2KJ33	LIMS2 PINCH2	LIM and senescent cell antigen-like-containing domain protein 2 (Particularly interesting new Cys-His protein 2) (PINCH-2)	nucleus	1	Spleen
Q5E9V6	COMMD4	COMM domain-containing protein 4	nucleus	1	Spleen
Q8HZP4	None	Ferritin (Fragment)	nucleus	1	Spleen
A8KC67	RANGAP1	Ran GTPase activating protein 1	nucleus	1	Liver; Spleen
Q32S38	GCLC	Gamma-ECS (EC 6.3.2.2) (Gamma-glutamylcysteine synthetase)	nucleus	1	Liver; Spleen
Q3SZ17	NUPR1	Nuclear protein 1 (Nuclear protein 1, transcriptional regulator)	nucleus	1	Liver; Spleen
G3MWI4	None	None	nucleus	1	Liver; Spleen
E1BDF0	NEXN	Nexilin F-actin binding protein	nucleus	1	Liver; Spleen
P02510	CRYAB CRYA2	Alpha-crystallin B chain (Alpha(B)-crystallin)	nucleus	1	Liver; hLNs; Spleen
E1BFJ4	RNF17	Ring finger protein 17	nucleus	1	Liver; hLNs; Spleen
E1BP00	None	None	nucleus	1	Liver; hLNs; Spleen
A6H7B7	SRSF5 SFRS5	SFRS5 protein (Serine and arginine rich splicing factor 5)	nucleus	1	Liver; hLNs; Spleen
F1MHR4	PIP4K2A	Phosphatidylinositol-5-phosphate 4-kinase type 2 alpha	nucleus	1	Liver; hLNs; Spleen
F1MM14	CD2AP	CD2 associated protein	nucleus	1	Liver; hLNs; Spleen
Q2YDE9	TES	Testin	nucleus	1	Liver; hLNs; Spleen
Q32L48	H2BC15	Histone H2B type 1-N	nucleus	1	Liver; hLNs; Spleen
F1MS68	SMNDC1	Survival of motor neuron-related-splicing factor 30	nucleus	1	Liver; hLNs
F1MU08	PARP1	Poly [ADP-ribose] polymerase (EC 2.4.2.30)	nucleus	1	Liver; hLNs
F1MXY9	SRSF6	Serine/arginine-rich-splicing factor 6	nucleus	1	Liver; hLNs
F1MYN0	BOLA2B	Uncharacterized protein	nucleus	1	Liver; hLNs
F1N4N6	SMARCC2	SWI/SNF related, matrix associated, actin dependent regulator of chromatin subfamily c member 2	nucleus	1	Liver; hLNs
F2Z4E9	CPSF6	Cleavage and polyadenylation specificity factor subunit 6	nucleus	1	Liver; hLNs
F6R1H3	PML	Uncharacterized protein	nucleus	1	Liver; hLNs
O46385	SVIL	Supervillin (Archvillin) (p205/p250)	nucleus	1	Liver; hLNs
P09867	HNRNPA1 HNRPA1	Heterogeneous nuclear ribonucleoprotein A1 (hnRNP A1) (Helix-destabilizing protein) (Single-strand RNA-binding protein) (Unwinding protein 1) (UP1) (hnRNP core protein A1) [Cleaved into: Heterogeneous nuclear ribonucleoprotein A1, N-terminally processed]	nucleus	1	Liver; hLNs
D3JUI8	RBMX	RNA-binding motif protein, X chromosome (Rbmx)	nucleus	1	Liver; hLNs
E1B800	RASAL2	RAS protein activator like 2	nucleus	1	Liver; hLNs
E1BE98	XPO1	Exportin 1	nucleus	1	Liver; hLNs
E1BIB4	HNRNPL	Heterogeneous nuclear ribonucleoprotein L	nucleus	1	Liver; hLNs
E1BND2	CEP104	Centrosomal protein 104	nucleus	1	Liver; hLNs
E1BNS3	BRD4	Bromodomain containing 4	nucleus	1	Liver; hLNs
A0A140T846	APEX1	DNA-(apurinic or apyrimidinic site) endonuclease (EC 3.1.-.-)	nucleus	1	Liver; hLNs
A4FUC6	SRSF9 SFRS9	SFRS9 protein (Serine and arginine rich splicing factor 9)	nucleus	1	Liver; hLNs
A5D9B4	HNRNPH2 HNRPH2	Heterogeneous nuclear ribonucleoprotein H2	nucleus	1	Liver; hLNs
A6QLB5	EML3	EML3 protein	nucleus	1	Liver; hLNs
Q0VCH9	GLIPR2	GLI pathogenesis-related 2	nucleus	1	Liver; hLNs
Q2TBR3	SET	SET nuclear oncogene (SET translocation (Myeloid leukemia-associated))	nucleus	1	Liver; hLNs
Q32LE9	CSRP2	Cysteine and glycine-rich protein 2 (Cysteine-rich protein 2) (CRP2)	nucleus	1	Liver; hLNs
Q32PJ5	LOC768255	Uncharacterized protein LOC768255	nucleus	1	Liver; hLNs
Q3MHL3	RBBP4	Histone-binding protein RBBP4 (Nucleosome-remodeling factor subunit RBAP48) (Retinoblastoma-binding protein 4) (RBBP-4)	nucleus	1	Liver; hLNs
Q3MHR5	SRSF2 SFRS2	Serine/arginine-rich splicing factor 2 (Splicing component, 35 kDa) (Splicing factor SC35) (SC-35) (Splicing factor, arginine/serine-rich 2)	nucleus	1	Liver; hLNs
Q3SYW3	HCLS1	Hematopoietic cell-specific Lyn substrate 1	nucleus	1	Liver; hLNs
Q3T0I4	ALYREF ALY BEF THOC4	THO complex subunit 4 (Tho4) (Ally of AML-1 and LEF-1) (Aly/REF export factor) (Transcriptional coactivator Aly/REF) (bZIP-enhancing factor BEF)	nucleus	1	Liver; hLNs
Q3ZBJ1	NCBP2 CBP20	Nuclear cap-binding protein subunit 2 (20 kDa nuclear cap-binding protein) (NCBP 20 kDa subunit) (CBP20)	nucleus	1	Liver; hLNs
Q58CQ2	ARPC1B	Actin-related protein 2/3 complex subunit 1B (Arp2/3 complex 41 kDa subunit) (p41-ARC)	nucleus	1	Liver; hLNs
F1N0N7	OTUD6B	Ubiquitinyl hydrolase 1 (EC 3.4.19.12)	nucleus	1	Liver; hLNs
G3N1F3	None	None	nucleus	1	Liver; hLNs
G3N3D6	PLCH1	Phosphoinositide phospholipase C (EC 3.1.4.11)	nucleus	1	Liver; hLNs
G3X696	SLK	Non-specific serine/threonine protein kinase (EC 2.7.11.1)	nucleus	1	Liver; hLNs
G5E6E7	None	Small nuclear ribonucleoprotein G (snRNP-G)	nucleus	1	Liver; hLNs
Q5E959	STRAP	Serine-threonine kinase receptor-associated protein	nucleus	1	Liver; hLNs
Q92176	CORO1A CORO1	Coronin-1A (Coronin-like protein A) (Clipin-A) (Coronin-like protein p57) (Tryptophan aspartate-containing coat protein) (TACO)	nucleus	1	Liver; hLNs
F1MRE5	ACBD3	Acyl-CoA binding domain containing 3	nucleus	1	Liver
F1MS40	CFDP2	Craniofacial development protein 2	nucleus	1	Liver
F1MSD2	RUVBL2	RuvB-like helicase (EC 3.6.4.12)	nucleus	1	Liver
F1N6W2	PPIL4	Peptidyl-prolyl cis-trans isomerase (PPIase) (EC 5.2.1.8)	nucleus	1	Liver
G5E513	None	Uncharacterized protein	nucleus	1	Liver
M5FHN8	RSL1D1 BOS_22456	Ribosomal L1 domain-containing protein 1	nucleus	1	Liver
E1BB08	EML2	EMAP like 2	nucleus	1	Liver
E1BGI6	DDX54	ATP-dependent RNA helicase DDX54 (EC 3.6.4.13)	nucleus	1	Liver
E1BIN9	MRE11	Double-strand break repair protein	nucleus	1	Liver
E1BNU3	KANK3	KN motif and ankyrin repeat domains 3	nucleus	1	Liver
Q08D81	WDR13	WD repeat domain 13 (WDR13 protein)	nucleus	1	Liver
Q28029	ATP6V1F ATP6S14 VATF	V-type proton ATPase subunit F (V-ATPase subunit F) (V-ATPase 14 kDa subunit) (Vacuolar proton pump subunit F)	nucleus	1	Liver
Q2KIK6	STAM2	Signal transducing adaptor molecule (SH3 domain and ITAM motif) 2	nucleus	1	Liver
F1MI47	RBM14	RNA-binding protein 14	nucleus	1	Liver
Q3SZF8	SNRPD2	Small nuclear ribonucleoprotein Sm D2 (Sm-D2) (snRNP core protein D2)	nucleus	1	Liver
G3X7R5	NOVA1	Uncharacterized protein	nucleus	1	Liver
A5D7P0	CDC25C	M-phase inducer phosphatase 3 (EC 3.1.3.48) (Dual specificity phosphatase Cdc25C)	nucleus	1	Liver
A8E4Q5	GAS2	GAS2 protein (Growth arrest specific 2)	nucleus	1	Liver
B7TCI5	TBL1X	Transducin beta-like 1	nucleus	1	Liver
E1BFZ6	FAM126A	Family with sequence similarity 126 member A	nucleus	1	Liver
F1MLM2	HLTF	Helicase like transcription factor	nucleus	1	Liver
F1MXV4	SIPA1L1	Signal induced proliferation associated 1 like 1	nucleus	1	Liver
F6R0H3	STXBP1	Syntaxin-binding protein 1	nucleus	1	Liver
G3MWI7	ZFPM1	Zinc finger protein, FOG family member 1	nucleus	1	Liver
G3N022	SPEG	Striated muscle enriched protein kinase	nucleus	1	Liver
F1MQY1	LIG3	DNA ligase (EC 6.5.1.1)	nucleus	1	hLNs; Spleen
F1MX40	DDX46	RNA helicase (EC 3.6.4.13)	nucleus	1	hLNs; Spleen
F1N0W1	DIAPH1	Uncharacterized protein	nucleus	1	hLNs; Spleen
F1N3M4	PIK3AP1	Phosphoinositide-3-kinase adaptor protein 1	nucleus	1	hLNs; Spleen
F1N3Q4	PALM	Paralemmin	nucleus	1	hLNs; Spleen
G3MX91	TARDBP	TAR DNA-binding protein 43	nucleus	1	hLNs; Spleen
G3N1W4	None	None	nucleus	1	hLNs; Spleen
G3N214	PPP6R1	Protein phosphatase 6 regulatory subunit 1	nucleus	1	hLNs; Spleen
P10103	HMGB1 HMG1	High mobility group protein B1 (High mobility group protein 1) (HMG-1)	nucleus	1	hLNs; Spleen
P10881	SSB	Lupus La protein homolog (La autoantigen homolog) (La ribonucleoprotein)	nucleus	1	hLNs; Spleen
A7Z019	SMARCA4 BAF190A BRG1 SNF2B SNF2L4	Transcription activator BRG1 (EC 3.6.4.-) (ATP-dependent helicase SMARCA4) (BRG1-associated factor 190A) (BAF190A) (Protein brahma homolog 1) (SNF2-beta) (SWI/SNF-related matrix-associated actin-dependent regulator of chromatin subfamily A member 4)	nucleus	1	hLNs; Spleen
A7Z084	HDGF2	HDGF2 protein	nucleus	1	hLNs; Spleen
A8E4Q8	MAX	Myc-associated factor X (Protein max)	nucleus	1	hLNs; Spleen
E1B7S3	EPB41L3	Erythrocyte membrane protein band 4.1 like 3	nucleus	1	hLNs; Spleen
E1BBJ7	INPPL1	Phosphatidylinositol-3,4,5-trisphosphate 5-phosphatase (EC 3.1.3.86)	nucleus	1	hLNs; Spleen
E1BCT9	RBM27	Uncharacterized protein	nucleus	1	hLNs; Spleen
E1BHW7	RMC1	Regulator of MON1-CCZ1	nucleus	1	hLNs; Spleen
E1BIN0	FHOD1	Formin homology 2 domain containing 1	nucleus	1	hLNs; Spleen
E1BLC2	None	Histone H4	nucleus	1	hLNs; Spleen
E1BNG7	TUBGCP3	Gamma-tubulin complex component	nucleus	1	hLNs; Spleen
A2VE99	SEPTIN11 SEPT11	Septin-11	nucleus	1	hLNs; Spleen
A4FV37	CAVIN3 PRKCDBP	Caveolae-associated protein 3 (Cavin-3) (Protein kinase C delta-binding protein)	nucleus	1	hLNs; Spleen
A6QQ91	RASAL3	RAS protein activator like-3	nucleus	1	hLNs; Spleen
A6QQS8	NOP2	NOP2 protein	nucleus	1	hLNs; Spleen
A7MBK3	INPP5D	Phosphatidylinositol-3,4,5-trisphosphate 5-phosphatase (EC 3.1.3.86)	nucleus	1	hLNs; Spleen
Q0III3	DYNC1I2	Cytoplasmic dynein 1 intermediate chain 2 (Cytoplasmic dynein intermediate chain 2) (Dynein intermediate chain 2, cytosolic) (DH IC-2)	nucleus	1	hLNs; Spleen
Q0IIJ2	H1-0	Histone H1.0 (Histone H1(0)) [Cleaved into: Histone H1.0, N-terminally processed]	nucleus	1	hLNs; Spleen
Q0V7N6	CREB1	Cyclic AMP-responsive element-binding protein 1 (cAMP responsive element binding protein 1 isoform A)	nucleus	1	hLNs; Spleen
Q148F1	CFL2	Cofilin-2 (Cofilin, muscle isoform)	nucleus	1	hLNs; Spleen
Q17QE2	LMCD1	LIM and cysteine-rich domains protein 1	nucleus	1	hLNs; Spleen
Q2KHW7	RGS10	Regulator of G-protein signaling 10 (RGS10)	nucleus	1	hLNs; Spleen
Q2KI04	SZRD1	SUZ domain-containing protein 1	nucleus	1	hLNs; Spleen
F1MFF4	None	Uncharacterized protein	nucleus	1	hLNs; Spleen
F1MHW3	TRIR	Telomerase RNA component interacting RNase	nucleus	1	hLNs; Spleen
F1MK38	HS1BP3	HCLS1 binding protein 3	nucleus	1	hLNs; Spleen
F1MMU4	H1-10	H15 domain-containing protein	nucleus	1	hLNs; Spleen
Q2KIT4	DNAJB4	DnaJ homolog subfamily B member 4	nucleus	1	hLNs; Spleen
Q2T9L9	GTF2F2	General transcription factor IIF subunit 2 (EC 3.6.4.12) (ATP-dependent helicase GTF2F2) (Transcription initiation factor IIF subunit beta) (TFIIF-beta)	nucleus	1	hLNs; Spleen
Q2TBQ5	RPL7A	60S ribosomal protein L7a	nucleus	1	hLNs; Spleen
Q2YDN8	VRK3	Inactive serine/threonine-protein kinase VRK3 (Serine/threonine-protein pseudokinase VRK3) (Vaccinia-related kinase 3)	nucleus	1	hLNs; Spleen
Q3SZ52	UBE2V1	Ubiquitin-conjugating enzyme E2 variant 1 (UEV-1)	nucleus	1	hLNs; Spleen
Q3T0C8	PDLIM2	PDZ and LIM domain protein 2	nucleus	1	hLNs; Spleen
Q3T0D8	LAMTOR1	Ragulator complex protein LAMTOR1 (Late endosomal/lysosomal adaptor and MAPK and MTOR activator 1)	nucleus	1	hLNs; Spleen
Q3T140	DYNLRB1 DNLC2A	Dynein light chain roadblock-type 1 (Dynein light chain 2A, cytoplasmic)	nucleus	1	hLNs; Spleen
Q3ZBK5	TNFAIP8L2	Tumor necrosis factor alpha-induced protein 8-like protein 2 (TIPE2) (TNF alpha-induced protein 8-like protein 2) (TNFAIP8-like protein 2)	nucleus	1	hLNs; Spleen
E1BG23	TRIM47	Tripartite motif containing 47	nucleus	1	hLNs; Spleen
Q5BIP4	TOM1	Target of myb1 (Target of myb1 (Chicken)) (Target of myb1 membrane trafficking protein)	nucleus	1	hLNs; Spleen
Q95KU9	IKBKG NEMO	NF-kappa-B essential modulator (NEMO) (IkB kinase-associated protein 1) (IKKAP1) (Inhibitor of nuclear factor kappa-B kinase subunit gamma) (I-kappa-B kinase subunit gamma) (IKK-gamma) (IKKG) (IkB kinase subunit gamma) (NF-kappa-B essential modifier)	nucleus	1	hLNs; Spleen
F1MPQ0	THOC6	THO complex 6	nucleus	1	hLNs
F1MQ43	DOCK9	Dedicator of cytokinesis 9	nucleus	1	hLNs
F1MQG6	ACIN1	Apoptotic chromatin condensation inducer 1	nucleus	1	hLNs
F1MQK0	GIMAP7	AIG1-type G domain-containing protein	nucleus	1	hLNs
F1MQV7	PRKAA2	Acetyl-CoA carboxylase kinase (EC 2.7.11.1) (EC 2.7.11.27) (EC 2.7.11.31) (Hydroxymethylglutaryl-CoA reductase kinase)	nucleus	1	hLNs
F1MRA9	PAK1IP1	p21-activated protein kinase-interacting protein 1	nucleus	1	hLNs
F1MRK2	SPEN	Spen family transcriptional repressor	nucleus	1	hLNs
F1MSF6	UTP3	UTP3, small subunit processome component	nucleus	1	hLNs
F1MSX0	None	RNA helicase (EC 3.6.4.13)	nucleus	1	hLNs
F1MT25	HDLBP	High density lipoprotein binding protein	nucleus	1	hLNs
F1MTG7	TRAPPC9	Trafficking protein particle complex subunit 9	nucleus	1	hLNs
F1MTK0	DNAJC9	DnaJ heat shock protein family (Hsp40) member C9	nucleus	1	hLNs
F1MUF1	XPO5	Exportin 5	nucleus	1	hLNs
F1MUH9	CTTNBP2NL	CTTNBP2 N-terminal like	nucleus	1	hLNs
F1MUI3	TMA16	Translation machinery-associated protein 16	nucleus	1	hLNs
F1MUW3	FGD5	FYVE, RhoGEF and PH domain containing 5	nucleus	1	hLNs
F1MUY5	None	None	nucleus	1	hLNs
F1MVH9	ZNF207	Zinc finger protein 207	nucleus	1	hLNs
F1MWL9	None	None	nucleus	1	hLNs
F1MX58	TIAM1	DH domain-containing protein	nucleus	1	hLNs
F1MXJ5	IST1	IST1 homolog	nucleus	1	hLNs
F1MY44	HNRNPM	Heterogeneous nuclear ribonucleoprotein M	nucleus	1	hLNs
F1MYI2	HNRNPM	Heterogeneous nuclear ribonucleoprotein M	nucleus	1	hLNs
F1MYS7	EIF4B	Eukaryotic translation initiation factor 4B	nucleus	1	hLNs
F1MZ00	SNRPD3	Small nuclear ribonucleoprotein Sm D3 (Sm-D3) (snRNP core protein D3)	nucleus	1	hLNs
F1MZ21	SART1	Spliceosome associated factor 1, recruiter of U4/U6.U5 tri-snRNP	nucleus	1	hLNs
F1MZ25	FCHO1	FCH domain only 1	nucleus	1	hLNs
F1MZA7	URB1	URB1 ribosome biogenesis 1 homolog (S. cerevisiae)	nucleus	1	hLNs
F1MZL0	JSRP1	Junctional sarcoplasmic reticulum protein 1	nucleus	1	hLNs
F1N0W9	None	None	nucleus	1	hLNs
F1N153	THOC2	THO complex subunit 2	nucleus	1	hLNs
F1N1R8	EML4	EMAP like 4	nucleus	1	hLNs
F1N269	MYLK	Myosin light chain kinase, smooth muscle (EC 2.7.11.18) (Myosin light chain kinase, smooth muscle, deglutamylated form) (Telokin)	nucleus	1	hLNs
F1N270	ATP6V1D	V-type proton ATPase subunit D (V-type proton ATPase subunit d) (Vacuolar proton pump subunit D)	nucleus	1	hLNs
F1N290	COBLL1	Cobl domain-containing protein	nucleus	1	hLNs
F1N3F6	CHD4	DNA helicase (EC 3.6.4.12)	nucleus	1	hLNs
F1N3L5	None	None	nucleus	1	hLNs
F1N506	MCM2	DNA replication licensing factor MCM2 (EC 3.6.4.12)	nucleus	1	hLNs
F1N544	CHD3	DNA helicase (EC 3.6.4.12)	nucleus	1	hLNs
F1N5K8	None	None	nucleus	1	hLNs
F1N5V3	TH	Tyrosine 3-hydroxylase (EC 1.14.16.2) (Tyrosine 3-monooxygenase)	nucleus	1	hLNs
F1N611	EPB41L1	Erythrocyte membrane protein band 4.1 like 1	nucleus	1	hLNs
F1N6Y7	EIF5B	Eukaryotic translation initiation factor 5B (Translation initiation factor IF-2)	nucleus	1	hLNs
F1N734	CHD6	DNA helicase (EC 3.6.4.12)	nucleus	1	hLNs
F1N795	RASA2	RAS p21 protein activator 2	nucleus	1	hLNs
F2Z4G3	RBM22	Pre-mRNA-splicing factor RBM22 (RNA-binding motif protein 22)	nucleus	1	hLNs
F2Z4H3	POLR2H	DNA-directed RNA polymerases I, II, and III subunit RPABC3	nucleus	1	hLNs
F2Z4I2	AP3M1	AP-3 complex subunit mu-1	nucleus	1	hLNs
F2Z4J4	POLR2E	DNA-directed RNA polymerase II subunit E (RPB5 homolog)	nucleus	1	hLNs
F2Z4J6	GTF2B	General transcription factor TFIIB (EC 2.3.1.48) (Transcription initiation factor IIB)	nucleus	1	hLNs
F2Z4J7	CBX5	Chromobox 5	nucleus	1	hLNs
F6PSE2	NBN	Nibrin	nucleus	1	hLNs
F6RSR1	HNRNPA0	Heterogeneous nuclear ribonucleoprotein A0	nucleus	1	hLNs
G3MWI5	None	None	nucleus	1	hLNs
G3MX37	ZC3H18	Zinc finger CCCH-type containing 18	nucleus	1	hLNs
G3MY01	FMC1-LUC7L2	Uncharacterized protein	nucleus	1	hLNs
G3MY19	PDLIM5	PDZ and LIM domain 5	nucleus	1	hLNs
G3MYF3	None	None	nucleus	1	hLNs
G3MYP5	MAP1A	Microtubule associated protein 1A	nucleus	1	hLNs
G3MZE2	PAK2	Non-specific serine/threonine protein kinase (EC 2.7.11.1)	nucleus	1	hLNs
G3MZL6	None	Uncharacterized protein	nucleus	1	hLNs
G3N0J6	SNRPD1	Small nuclear ribonucleoprotein Sm D1 (snRNP core protein D1)	nucleus	1	hLNs
G3N0M5	PER2	PAS domain-containing protein	nucleus	1	hLNs
G3N0W8	None	None	nucleus	1	hLNs
G3N131	H1-1 HIST1H1A	Histone H1.1 (Histone H1a)	nucleus	1	hLNs
G3N1L5	SLC9A3R2	Na(+)/H(+) exchange regulatory cofactor NHE-RF	nucleus	1	hLNs
G3N1S2	None	None	nucleus	1	hLNs
G3N1U1	CENPV	GFA domain-containing protein	nucleus	1	hLNs
G3N262	RPS3A	40S ribosomal protein S3a	nucleus	1	hLNs
G3N266	GPSM1	G protein signaling modulator 1	nucleus	1	hLNs
G3N303	None	None	nucleus	1	hLNs
G3N356	None	None	nucleus	1	hLNs
G3N3D4	KCTD12	Potassium channel tetramerization domain containing 12	nucleus	1	hLNs
G3N3E1	WAS	Uncharacterized protein	nucleus	1	hLNs
G3X6D0	FRMPD3	FERM and PDZ domain containing 3	nucleus	1	hLNs
G3X6F9	None	None	nucleus	1	hLNs
G3X702	CASP6	Caspase-6	nucleus	1	hLNs
G3X7M5	None	Uncharacterized protein	nucleus	1	hLNs
G3X811	ARRB2	Beta-arrestin-2	nucleus	1	hLNs
G5E508	None	None	nucleus	1	hLNs
G5E5H0	None	None	nucleus	1	hLNs
G5E683	MBD2	Methyl-CpG binding domain protein 2	nucleus	1	hLNs
P20072	ANXA7 ANX7	Annexin A7 (Annexin VII) (Annexin-7) (Synexin)	nucleus	1	hLNs
P26884	FKBP3	Peptidyl-prolyl cis-trans isomerase FKBP3 (PPIase FKBP3) (EC 5.2.1.8) (25 kDa FK506-binding protein) (25 kDa FKBP) (FKBP-25) (FK506-binding protein 3) (FKBP-3) (Immunophilin FKBP25) (Rapamycin-selective 25 kDa immunophilin) (Rotamase)	nucleus	1	hLNs
P27214	ANXA11 ANX11	Annexin A11 (Annexin XI) (Annexin-11) (Calcyclin-associated annexin-50) (CAP-50)	nucleus	1	hLNs
A7YWH5	DKC1	DKC1 protein (Dyskerin pseudouridine synthase 1)	nucleus	1	hLNs
A7YY50	GATAD2A	GATAD2A protein	nucleus	1	hLNs
A7Z027	SMARCA5	SMARCA5 protein	nucleus	1	hLNs
A7Z055	PLAA	PLAA protein (Phospholipase A2 activating protein)	nucleus	1	hLNs
B0JYL8	CFL1	Cofilin, non-muscle isoform (Cofilin-1)	nucleus	1	hLNs
D3U796	NPM	Nucleophosmin	nucleus	1	hLNs
E1B7W1	THRAP3	Thyroid hormone receptor associated protein 3	nucleus	1	hLNs
E1B887	RIOK1	Serine/threonine-protein kinase RIO1 (EC 2.7.11.1)	nucleus	1	hLNs
E1B8H0	PEAK1	Pseudopodium enriched atypical kinase 1	nucleus	1	hLNs
E1B8K6	NCL	Nucleolin	nucleus	1	hLNs
E1B9D4	None	None	nucleus	1	hLNs
E1B9L5	FXR2	FMR1 autosomal homolog 2	nucleus	1	hLNs
E1B9S8	CBFB	Core-binding factor subunit beta	nucleus	1	hLNs
E1B9V6	RBSN	Rabenosyn, RAB effector	nucleus	1	hLNs
E1BAC1	RUNX2	RUNX family transcription factor 2	nucleus	1	hLNs
E1BAT8	KIF20B	Kinesin motor domain-containing protein	nucleus	1	hLNs
E1BAW6	IKZF1	IKAROS family zinc finger 1	nucleus	1	hLNs
E1BB17	HNRNPH3	Heterogeneous nuclear ribonucleoprotein H3	nucleus	1	hLNs
E1BBK9	SYTL1	Synaptotagmin like 1	nucleus	1	hLNs
E1BBR5	PITX3	Homeobox protein	nucleus	1	hLNs
E1BBS9	CROCC	Ciliary rootlet coiled-coil, rootletin	nucleus	1	hLNs
E1BCE0	DNAJC8	DnaJ heat shock protein family (Hsp40) member C8	nucleus	1	hLNs
E1BDE7	SAFB2	Scaffold attachment factor B2	nucleus	1	hLNs
E1BDJ1	XPC	XPC complex subunit, DNA damage recognition and repair factor	nucleus	1	hLNs
E1BDP8	None	None	nucleus	1	hLNs
E1BE82	PUM1	Pumilio RNA binding family member 1	nucleus	1	hLNs
E1BEE0	TOM1L2	Target of myb1 like 2 membrane trafficking protein	nucleus	1	hLNs
E1BEG2	HNRNPA3	Heterogeneous nuclear ribonucleoprotein A3	nucleus	1	hLNs
E1BEP7	ELP2	Elongator complex protein 2	nucleus	1	hLNs
E1BF20	HNRNPH1	Heterogeneous nuclear ribonucleoprotein H1	nucleus	1	hLNs
E1BF68	DHX16	RNA helicase (EC 3.6.4.13)	nucleus	1	hLNs
E1BF96	PPP1R10	MHC class I region proline-rich protein CAT53 (Serine/threonine-protein phosphatase 1 regulatory subunit 10)	nucleus	1	hLNs
E1BFI4	IGF2BP2	Insulin like growth factor 2 mRNA binding protein 2	nucleus	1	hLNs
E1BFX6	RBM15	RNA binding motif protein 15	nucleus	1	hLNs
E1BG38	ARHGEF1	Rho guanine nucleotide exchange factor 1	nucleus	1	hLNs
E1BGZ1	DUS3L	tRNA-dihydrouridine(47) synthase [NAD(P)(+)] (EC 1.3.1.-) (tRNA-dihydrouridine synthase 3)	nucleus	1	hLNs
E1BHJ3	FRMD4A	FERM domain containing 4A	nucleus	1	hLNs
E1BHZ4	ZC3H4	Zinc finger CCCH-type containing 4	nucleus	1	hLNs
E1BI70	ARHGAP45	Rho GTPase activating protein 45	nucleus	1	hLNs
E1BIF3	SRBD1	S1 RNA binding domain 1	nucleus	1	hLNs
E1BIH9	None	None	nucleus	1	hLNs
E1BII2	PATZ1	POZ/BTB and AT hook containing zinc finger 1	nucleus	1	hLNs
E1BIK7	None	None	nucleus	1	hLNs
E1BIM5	ARHGEF6	Rac/Cdc42 guanine nucleotide exchange factor 6	nucleus	1	hLNs
E1BIN5	CUL3	Cullin 3	nucleus	1	hLNs
E1BJV5	ZNF638	Zinc finger protein 638	nucleus	1	hLNs
E1BK71	PACSIN3	Protein kinase C and casein kinase substrate in neurons 3	nucleus	1	hLNs
E1BKC3	TNFAIP3	Ubiquitinyl hydrolase 1 (EC 3.4.19.12)	nucleus	1	hLNs
E1BKG4	PDS5A	PDS5 cohesin associated factor A	nucleus	1	hLNs
E1BKJ5	TRRAP	Transformation/transcription domain associated protein	nucleus	1	hLNs
E1BKP6	CEP250	Centrosomal protein 250	nucleus	1	hLNs
E1BL00	PWP2	WD_REPEATS_REGION domain-containing protein	nucleus	1	hLNs
E1BL56	SH3BP1	SH3 domain binding protein 1	nucleus	1	hLNs
E1BLT2	SLTM	SAFB like transcription modulator	nucleus	1	hLNs
E1BM89	NCBP3	Nuclear cap-binding protein subunit 3	nucleus	1	hLNs
E1BMK0	DXO	Decapping and exoribonuclease protein (Dom-3 homolog Z)	nucleus	1	hLNs
E1BMM0	NCBP1	Nuclear cap binding protein subunit 1	nucleus	1	hLNs
E1BMP2	SEC31A	SEC31 homolog A, COPII coat complex component	nucleus	1	hLNs
E1BMX0	KRAS	KRAS proto-oncogene, GTPase	nucleus	1	hLNs
E1BN70	INTS3	Integrator complex subunit 3	nucleus	1	hLNs
E1BNA6	DOCK8	Dedicator of cytokinesis 8	nucleus	1	hLNs
E1BNK6	IFI16	Uncharacterized protein	nucleus	1	hLNs
E1BNM6	WBP11	Uncharacterized protein	nucleus	1	hLNs
E1BPD7	MKI67	Marker of proliferation Ki-67	nucleus	1	hLNs
E1BPP9	GRIPAP1	GRIP1 associated protein 1	nucleus	1	hLNs
E1BPQ2	ZNF335	Zinc finger protein 335	nucleus	1	hLNs
E1BPQ8	CDC73	Cell division cycle 73	nucleus	1	hLNs
E1BPX1	VPS13C	Vacuolar protein sorting 13 homolog C	nucleus	1	hLNs
E1BQ15	CLASP2	Cytoplasmic linker associated protein 2	nucleus	1	hLNs
A0A0G2USR6	MARK2	Non-specific serine/threonine protein kinase (EC 2.7.11.1)	nucleus	1	hLNs
A0A140T862	EIF2S2	Eukaryotic translation initiation factor 2 subunit 2	nucleus	1	hLNs
A0A140T8C4	OCIAD1	OCIA domain containing 1	nucleus	1	hLNs
A0JN52	SF3B3	Splicing factor 3B subunit 3 (Pre-mRNA-splicing factor SF3b 130 kDa subunit) (SF3b130) (Spliceosome-associated protein 130) (SAP 130)	nucleus	1	hLNs
A0JN71	SASH3	SAM and SH3 domain-containing protein 3	nucleus	1	hLNs
A0JNC9	SP1	Sp1 transcription factor	nucleus	1	hLNs
A1A4I4	PKN1 PKN PRK1 PRKCL1	Serine/threonine-protein kinase N1 (EC 2.7.11.13) (Protein kinase C-like 1) (Protein kinase C-like PKN) (Protein kinase PKN-alpha) (Protein-kinase C-related kinase 1) (Serine-threonine protein kinase N)	nucleus	1	hLNs
A1A4I6	CSTF2	CSTF2 protein	nucleus	1	hLNs
A1A4K8	U2AF1	Splicing factor U2AF 35 kDa subunit (U2 auxiliary factor 35 kDa subunit) (U2 snRNP auxiliary factor small subunit)	nucleus	1	hLNs
A1A4L0	SNX4	Sorting nexin-4	nucleus	1	hLNs
A1L520	ARFGAP2 ZNF289	ADP-ribosylation factor GTPase-activating protein 2 (ARF GAP 2) (Zinc finger protein 289)	nucleus	1	hLNs
A1L567	PEX14	Peroxin-14	nucleus	1	hLNs
A1L5B7	SERBP1	SERPINE1 mRNA binding protein 1	nucleus	1	hLNs
A2VDM7	SF1	Splicing factor 1	nucleus	1	hLNs
A2VDN7	HNRNPU	Heterogeneous nuclear ribonucleoprotein U (Heterogeneous nuclear ribonucleoprotein U (Scaffold attachment factor A))	nucleus	1	hLNs
A2VDW3	XRCC4	X-ray repair complementing defective repair in Chinese hamster cells 4 (X-ray repair cross complementing 4)	nucleus	1	hLNs
A2VDW9	IKZF3 ZNFN1A3	Zinc finger protein Aiolos (Ikaros family zinc finger protein 3)	nucleus	1	hLNs
A2VE21	COPG2	Coatomer subunit gamma-2 (Gamma-2-coat protein) (Gamma-2-COP)	nucleus	1	hLNs
A3KMV6	HNRNPR	HNRNPR protein (Heterogeneous nuclear ribonucleoprotein R)	nucleus	1	hLNs
A3KMZ0	STXBP3	STXBP3 protein	nucleus	1	hLNs
A3KN20	LRCH4	LRCH4 protein	nucleus	1	hLNs
A4FUD9	MCM3	DNA replication licensing factor MCM3 (EC 3.6.4.12)	nucleus	1	hLNs
A4FUE3	RBBP5	RB binding protein 5, histone lysine methyltransferase complex subunit (RBBP5 protein)	nucleus	1	hLNs
A4FUY8	IK	IK cytokine (IK protein)	nucleus	1	hLNs
A4FV01	SF3B2	SF3B2 protein	nucleus	1	hLNs
A4FV18	GMIP	GEM interacting protein (GMIP protein)	nucleus	1	hLNs
A4FV23	DDX21	RNA helicase (EC 3.6.4.13)	nucleus	1	hLNs
A4FV59	PHF5A	PHD finger protein 5A (PHF5A protein)	nucleus	1	hLNs
A4FV61	ZNF512	Zinc finger protein 512	nucleus	1	hLNs
A4IF79	SH3KBP1	SH3KBP1 protein	nucleus	1	hLNs
A4IFB1	SRRT ARS2	Serrate RNA effector molecule homolog (Arsenite-resistance protein 2)	nucleus	1	hLNs
A4IFC8	LIG1	DNA ligase (EC 6.5.1.1)	nucleus	1	hLNs
A4IFH7	MAP2K3	MAP2K3 protein	nucleus	1	hLNs
A4IFN8	PLEKHF2	PLEKHF2 protein (Pleckstrin homology and FYVE domain containing 2)	nucleus	1	hLNs
A4IFP6	GIMAP1	GIMAP1 protein	nucleus	1	hLNs
A5D794	GAPVD1	GTPase-activating protein and VPS9 domain-containing protein 1	nucleus	1	hLNs
A5D796	VIPAS39 SPE39 VIPAR	Spermatogenesis-defective protein 39 homolog (SPE-39) (VPS33B-interacting protein in apical-basolateral polarity regulator) (VPS33B-interacting protein in polarity and apical restriction)	nucleus	1	hLNs
A5D7B8	MGC139150	MGC139150 protein	nucleus	1	hLNs
A5D7I7	RASA3	RASA3 protein	nucleus	1	hLNs
A5D7T6	YY1	YY1 protein (YY1 transcription factor)	nucleus	1	hLNs
A5D9F7	SNX6	Sorting nexin 6 (Fragment)	nucleus	1	hLNs
A5PJP2	SAFB	SAFB protein	nucleus	1	hLNs
A5PK03	FRMD8	FRMD8 protein	nucleus	1	hLNs
A5PK07	WDR44	WD repeat-containing protein 44	nucleus	1	hLNs
A5PK20	H1-12 HIST1H1E	HIST1H1E protein	nucleus	1	hLNs
A5PKI6	CC2D1A	CC2D1A protein (Coiled-coil and C2 domain containing 1A)	nucleus	1	hLNs
A6H6Y0	HNRNPD	HNRNPD protein (Heterogeneous nuclear ribonucleoprotein D)	nucleus	1	hLNs
A6H743	ZFAND2B	ZFAND2B protein (Zinc finger AN1-type containing 2B)	nucleus	1	hLNs
A6H769	RPS7	40S ribosomal protein S7	nucleus	1	hLNs
A6H785	ARRB1	ARRB1 protein	nucleus	1	hLNs
A6H7I6	RXRB	Retinoid X receptor beta (Retinoid X receptor, beta)	nucleus	1	hLNs
A6QL75	PTP4A2	PTP4A2 protein (Protein tyrosine phosphatase 4A2)	nucleus	1	hLNs
A6QLH6	SCYL1 NTKL	N-terminal kinase-like protein (SCY1-like protein 1)	nucleus	1	hLNs
A6QLZ0	LGALS3	Galectin	nucleus	1	hLNs
A6QPH2	SIPA1	SIPA1 protein (Signal-induced proliferation-associated 1)	nucleus	1	hLNs
A6QQ50	MAP4K1	MAP4K1 protein (Fragment)	nucleus	1	hLNs
A6QQN2	PTPN1	Tyrosine-protein phosphatase non-receptor type (EC 3.1.3.48)	nucleus	1	hLNs
A6QQP0	MYEF2	MYEF2 protein (Myelin expression factor 2)	nucleus	1	hLNs
A6QQR0	WDR75	WDR75 protein	nucleus	1	hLNs
A6QQS0	DPF2	D4, zinc and double PHD fingers family 2 (DPF2 protein) (Double PHD fingers 2)	nucleus	1	hLNs
A6QQT5	SSRP1	FACT complex subunit SSRP1	nucleus	1	hLNs
A6QQX8	USP39	USP39 protein (Ubiquitin specific peptidase 39)	nucleus	1	hLNs
A7E307	DDX17	RNA helicase (EC 3.6.4.13)	nucleus	1	hLNs
A7E357	NOP58	NOP58 protein (Fragment)	nucleus	1	hLNs
A7E392	TCERG1	TCERG1 protein (Fragment)	nucleus	1	hLNs
A7E3C7	LOC784070	LOC784070 protein (Fragment)	nucleus	1	hLNs
A7MB23	PICALM	PICALM protein (Phosphatidylinositol binding clathrin assembly protein)	nucleus	1	hLNs
A7MB62	ACTR2 ARP2	Actin-related protein 2 (Actin-like protein 2)	nucleus	1	hLNs
A7MBJ2	SENP7 SUSP2	Sentrin-specific protease 7 (EC 3.4.22.-) (SUMO-1-specific protease 2) (Sentrin/SUMO-specific protease SENP7)	nucleus	1	hLNs
A7YW33	POLDIP3	DNA polymerase delta interacting protein 3 (Polymerase (DNA-directed), delta interacting protein 3)	nucleus	1	hLNs
A7YWC6	SUB1	Activated RNA polymerase II transcriptional coactivator p15 (SUB1 homolog)	nucleus	1	hLNs
P40673	HMGB2 HMG2	High mobility group protein B2 (High mobility group protein 2) (HMG-2)	nucleus	1	hLNs
P48018	SYT1	Synaptotagmin-1 (Synaptotagmin I) (SytI) (p65)	nucleus	1	hLNs
P51122	ANP32A LANP PHAP1	Acidic leucine-rich nuclear phosphoprotein 32 family member A (Leucine-rich acidic nuclear protein) (LANP) (Potent heat-stable protein phosphatase 2A inhibitor I1PP2A)	nucleus	1	hLNs
P62992	RPS27A UBA80 UBCEP1	Ubiquitin-40S ribosomal protein S27a (Ubiquitin carboxyl extension protein 80) [Cleaved into: Ubiquitin; 40S ribosomal protein S27a]	nucleus	1	hLNs
P63243	RACK1 GNB2L1	Receptor of activated protein C kinase 1 (Guanine nucleotide-binding protein subunit beta-2-like 1) (Receptor for activated C kinase) (Receptor of activated protein kinase C 1) [Cleaved into: Receptor of activated protein C kinase 1, N-terminally processed]	nucleus	1	hLNs
Q05B92	TFE3	Transcription factor E3	nucleus	1	hLNs
Q08DJ3	FUBP1	Far upstream element (FUSE) binding protein 1 (Far upstream element binding protein 1)	nucleus	1	hLNs
Q08DU9	HP1BP3	Heterochromatin protein 1-binding protein 3	nucleus	1	hLNs
Q08DZ2	PRPF4B	Serine/threonine-protein kinase PRP4 homolog (EC 2.7.11.1) (PRP4 pre-mRNA-processing factor 4 homolog)	nucleus	1	hLNs
Q08E01	ADD3	Adducin 3 (Adducin 3 (Gamma))	nucleus	1	hLNs
Q08E38	PRPF19	Pre-mRNA-processing factor 19 (EC 2.3.2.27) (PRP19/PSO4 homolog) (RING-type E3 ubiquitin transferase PRP19)	nucleus	1	hLNs
Q09YL7	NFYB	CAAT box DNA-binding protein subunit B (Nuclear transcription factor Y subunit B) (Nuclear transcription factor Y subunit beta)	nucleus	1	hLNs
Q0II49	IFI35	Interferon-induced protein 35	nucleus	1	hLNs
Q0IIF0	ILKAP	Integrin-linked kinase-associated serine/threonine phosphatase 2C (ILKAP) (EC 3.1.3.16)	nucleus	1	hLNs
Q0IIM6	USP8	Ubiquitin specific peptidase 8	nucleus	1	hLNs
Q0P5C1	SAP30BP	SAP30 binding protein	nucleus	1	hLNs
Q0V898	NELFE RDBP	Negative elongation factor E (NELF-E) (RNA-binding protein RD)	nucleus	1	hLNs
Q0VC96	THYN1	Thymocyte nuclear protein 1	nucleus	1	hLNs
Q0VCQ6	PDCD10	Programmed cell death 10	nucleus	1	hLNs
Q0VCY3	SURF6	Surfeit locus protein 6	nucleus	1	hLNs
Q0VCY7	SRSF1 SFRS1	Serine/arginine-rich splicing factor 1 (Splicing factor, arginine/serine-rich 1)	nucleus	1	hLNs
Q10569	CPSF1 CPSF160	Cleavage and polyadenylation specificity factor subunit 1 (Cleavage and polyadenylation specificity factor 160 kDa subunit) (CPSF 160 kDa subunit)	nucleus	1	hLNs
Q148N1	MCM4	DNA helicase (EC 3.6.4.12)	nucleus	1	hLNs
Q17QN3	SNRPN	Small nuclear ribonucleoprotein-associated protein N (snRNP-N) (Sm protein N) (Sm-N) (SmN)	nucleus	1	hLNs
Q17R07	ARFGAP3	ADP-ribosylation factor GTPase-activating protein 3 (ARF GAP 3)	nucleus	1	hLNs
Q1JPH6	EIF4H	Eukaryotic translation initiation factor 4H (eIF-4H)	nucleus	1	hLNs
Q1JQ91	POLR2D	Polymerase (RNA) II (DNA directed) polypeptide D	nucleus	1	hLNs
Q1JQB2	BUB3	Mitotic checkpoint protein BUB3	nucleus	1	hLNs
Q1JQD2	GRWD1	Glutamate-rich WD repeat-containing protein 1	nucleus	1	hLNs
Q1LZ92	MACROH2A2 H2AFY2	Core histone macro-H2A	nucleus	1	hLNs
Q1LZF3	None	UPF0449 protein C19orf25 homolog	nucleus	1	hLNs
Q1RMI4	GIMAP4	GTPase, IMAP family member 4	nucleus	1	hLNs
Q1RMM1	ZC3H15	Zinc finger CCCH domain-containing protein 15	nucleus	1	hLNs
Q1RMQ1	FRG1	FSHD region gene 1	nucleus	1	hLNs
Q1RMR2	SNRNP70 SNRP70	U1 small nuclear ribonucleoprotein 70 kDa (U1 snRNP 70 kDa) (U1-70K) (snRNP70)	nucleus	1	hLNs
Q1RMR3	CTTN	Cortactin	nucleus	1	hLNs
Q1RMS5	NXF1	Nuclear RNA export factor 1	nucleus	1	hLNs
Q1RMW3	MTA2	Metastasis associated 1 family member 2 (Metastasis associated 1 family, member 2)	nucleus	1	hLNs
Q28205	TBCD	Tubulin-specific chaperone D (Beta-tubulin cofactor D) (Tubulin-folding cofactor D)	nucleus	1	hLNs
Q29RK4	RAD23B	UV excision repair protein RAD23 homolog B	nucleus	1	hLNs
Q29RL9	TCEA1	Transcription elongation factor A protein 1 (Transcription elongation factor S-II protein 1)	nucleus	1	hLNs
Q29RP3	REM1	GTP-binding protein	nucleus	1	hLNs
Q29RQ2	KHDRBS1	KH RNA binding domain containing, signal transduction associated 1 (KH domain containing, RNA binding, signal transduction associated 1)	nucleus	1	hLNs
Q29RZ2	PPWD1	Peptidylprolyl isomerase domain and WD repeat-containing protein 1 (EC 5.2.1.8)	nucleus	1	hLNs
Q29S22	DDX47	Probable ATP-dependent RNA helicase DDX47 (EC 3.6.4.13) (DEAD box protein 47)	nucleus	1	hLNs
Q2HJ60	HNRNPA2B1 HNRPA2B1	Heterogeneous nuclear ribonucleoproteins A2/B1 (hnRNP A2/B1)	nucleus	1	hLNs
Q2HJC9	PQBP1	Polyglutamine-binding protein 1 (PQBP-1) (Polyglutamine tract-binding protein 1)	nucleus	1	hLNs
Q2HJD8	RBM39	RBM39 protein (Fragment)	nucleus	1	hLNs
Q2HJE1	WDR91	WD repeat-containing protein 91	nucleus	1	hLNs
Q2KHT7	RPS27	40S ribosomal protein S27	nucleus	1	hLNs
Q2KI86	RPA2	Replication protein A2 (Replication protein A2, 32kDa)	nucleus	1	hLNs
Q2KIA5	DNM1L	Dynamin-1-like protein (EC 3.6.5.5)	nucleus	1	hLNs
Q2KID6	PLRG1	Pleiotropic regulator 1	nucleus	1	hLNs
Q2KIG2	WDR5	WD repeat-containing protein 5	nucleus	1	hLNs
Q2KIS3	UBL7	Ubiquitin-like protein 7	nucleus	1	hLNs
F1MBQ0	DYNC1LI2	Dynein light intermediate chain	nucleus	1	hLNs
F1MCT8	SYNCRIP	Synaptotagmin binding cytoplasmic RNA interacting protein	nucleus	1	hLNs
F1MCU4	EPB41	Band 4.1	nucleus	1	hLNs
F1MDA9	NOB1	RNA-binding protein NOB1	nucleus	1	hLNs
F1MDT4	ZBTB20	Zinc finger and BTB domain containing 20	nucleus	1	hLNs
F1MDV3	SNTB1	Syntrophin beta 1	nucleus	1	hLNs
F1MEI8	GTF3C2	General transcription factor IIIC subunit 2	nucleus	1	hLNs
F1MEL4	COIL	Coilin	nucleus	1	hLNs
F1MER3	CWC25	CWC25 spliceosome associated protein homolog	nucleus	1	hLNs
F1MEU5	HOXC6	Homeobox C6	nucleus	1	hLNs
F1MF50	ROCK1	Rho-associated protein kinase (EC 2.7.11.1)	nucleus	1	hLNs
F1MFD6	CORO7	Coronin	nucleus	1	hLNs
F1MFG9	MYO1G	Myosin IG	nucleus	1	hLNs
F1MG94	None	None	nucleus	1	hLNs
F1MGF2	CHD1	DNA helicase (EC 3.6.4.12)	nucleus	1	hLNs
F1MGM4	NCOR1	Nuclear receptor corepressor 1	nucleus	1	hLNs
F1MGU0	DAXX	Daxx (Death domain-associated protein 6)	nucleus	1	hLNs
F1MGX4	FMNL1	Formin like 1	nucleus	1	hLNs
F1MH24	AAK1	AP2-associated protein kinase 1 (EC 2.7.11.1) (Adaptor-associated kinase 1)	nucleus	1	hLNs
F1MH48	None	None	nucleus	1	hLNs
F1MHC2	STXBP2	Syntaxin binding protein 2	nucleus	1	hLNs
F1MHP1	U2SURP	U2 snRNP associated SURP domain containing	nucleus	1	hLNs
F1MIB2	GAK	Cyclin G associated kinase	nucleus	1	hLNs
F1MIW9	YTHDC1	YTH domain containing 1	nucleus	1	hLNs
F1MJH6	REL	REL proto-oncogene, NF-kB subunit	nucleus	1	hLNs
F1MJI7	LMNB2	Lamin B2	nucleus	1	hLNs
F1MJM0	ZNF326 ZIRD	DBIRD complex subunit ZNF326 (Zinc finger protein 326) (Zinc finger protein interacting with mRNPs)	nucleus	1	hLNs
F1MJV5	None	None	nucleus	1	hLNs
F1MKU9	TCERG1	Transcription elongation regulator 1	nucleus	1	hLNs
F1MKX7	XRN2	5'-3' exoribonuclease (EC 3.1.13.-)	nucleus	1	hLNs
F1MKZ5	None	40S ribosomal protein S6	nucleus	1	hLNs
F1ML22	TLE3	TLE family member 3, transcriptional corepressor	nucleus	1	hLNs
F1ML56	HECA	Hdc homolog, cell cycle regulator	nucleus	1	hLNs
F1MLP7	SNRNP40	U5 small nuclear ribonucleoprotein 40 kDa protein	nucleus	1	hLNs
F1MMA0	ILF3	Interleukin enhancer binding factor 3	nucleus	1	hLNs
F1MMB9	RPF2	Ribosome biogenesis protein RPF2 homolog (Ribosome production factor 2 homolog)	nucleus	1	hLNs
F1MMK3	DDX50	RNA helicase (EC 3.6.4.13)	nucleus	1	hLNs
F1MMR8	NUDT5	Nudix hydrolase 5	nucleus	1	hLNs
F1MMS4	TERF2	Telomeric repeat binding factor 2	nucleus	1	hLNs
F1MN93	TOP1	DNA topoisomerase I (EC 5.6.2.1) (DNA topoisomerase 1)	nucleus	1	hLNs
F1MNA8	ZMYM2	Zinc finger MYM-type containing 2	nucleus	1	hLNs
F1MNL8	AHCTF1	AT-hook containing transcription factor 1	nucleus	1	hLNs
F1MNS4	TBL3	Transducin beta-like protein 3	nucleus	1	hLNs
F1MPH9	None	None	nucleus	1	hLNs
Q2KJ14	PAF1	RNA polymerase II-associated factor 1 homolog	nucleus	1	hLNs
Q2KJ55	ARHGAP25	Rho GTPase activating protein 25	nucleus	1	hLNs
Q2KJ71	TRA2A	Transformer 2 alpha homolog (Transformer 2 alpha homolog (Drosophila))	nucleus	1	hLNs
Q2KJH4	WDR1	WD repeat-containing protein 1	nucleus	1	hLNs
Q2TBX1	CIP29 SARNP	Cytokine induced protein 29 kDa	nucleus	1	hLNs
Q32KY9	NSMCE2 MMS21	E3 SUMO-protein ligase NSE2 (EC 2.3.2.-) (E3 SUMO-protein transferase NSE2) (Non-structural maintenance of chromosomes element 2 homolog) (Non-SMC element 2 homolog)	nucleus	1	hLNs
Q32LM6	LIN7A	Protein lin-7 homolog A (Lin-7A)	nucleus	1	hLNs
Q32LN7	WDR61	WD repeat-containing protein 61 [Cleaved into: WD repeat-containing protein 61, N-terminally processed]	nucleus	1	hLNs
Q32P78	POLR2L	DNA-directed RNA polymerases I, II, and III subunit RPABC5 (RNA polymerases I, II, and III subunit ABC5) (DNA-directed RNA polymerase III subunit L)	nucleus	1	hLNs
Q3MHL8	SMAP	Small acidic protein	nucleus	1	hLNs
Q3MI00	DNAJB1	DnaJ homolog subfamily B member 1	nucleus	1	hLNs
Q3SX41	LUC7L3 CROP	Luc7-like protein 3 (Cisplatin resistance-associated-overexpressed protein)	nucleus	1	hLNs
Q3SYW6	EIF3C EIF3S8	Eukaryotic translation initiation factor 3 subunit C (eIF3c) (Eukaryotic translation initiation factor 3 subunit 8) (eIF3 p110)	nucleus	1	hLNs
Q3SZ40	DDX56	Probable ATP-dependent RNA helicase DDX56 (EC 3.6.4.13) (DEAD box protein 56)	nucleus	1	hLNs
Q3SZ43	UBE2V2 UEV2	Ubiquitin-conjugating enzyme E2 variant 2	nucleus	1	hLNs
Q3SZC6	ANP32B	Acidic leucine-rich nuclear phosphoprotein 32 family member B	nucleus	1	hLNs
Q3SZD4	WDR18	WD repeat-containing protein 18	nucleus	1	hLNs
Q3SZK1	AAMP	Angio-associated migratory cell protein	nucleus	1	hLNs
Q3SZK8	SLC9A3R1 NHERF NHERF1	Na(+)/H(+) exchange regulatory cofactor NHE-RF1 (NHERF-1) (Ezrin-radixin-moesin-binding phosphoprotein 50) (EBP50) (Regulatory cofactor of Na(+)/H(+) exchanger) (Sodium-hydrogen exchanger regulatory factor 1) (Solute carrier family 9 isoform A3 regulatory factor 1)	nucleus	1	hLNs
Q3SZN0	SEPTIN6 SEPT6	Septin-6	nucleus	1	hLNs
Q3SZR8	SRSF3 SFRS3	Serine/arginine-rich splicing factor 3 (Splicing factor, arginine/serine-rich 3)	nucleus	1	hLNs
Q3T076	RPS14	Ribosomal protein S14	nucleus	1	hLNs
Q3T087	RPL11	60S ribosomal protein L11	nucleus	1	hLNs
Q3T0V4	RPS11	40S ribosomal protein S11	nucleus	1	hLNs
Q3T106	SRSF7 SFRS7	Serine/arginine-rich splicing factor 7 (Splicing factor, arginine/serine-rich 7)	nucleus	1	hLNs
Q3T168	CACYBP	Calcyclin-binding protein (CacyBP)	nucleus	1	hLNs
Q3ZBC0	POLR2K	DNA-directed RNA polymerases I, II, and III subunit RPABC4 (RNA polymerases I, II, and III subunit ABC4) (DNA-directed RNA polymerase II subunit K)	nucleus	1	hLNs
Q3ZBF2	NOP10	Nucleolar protein 10	nucleus	1	hLNs
Q3ZBS8	TIMM8A TIM8A	Mitochondrial import inner membrane translocase subunit Tim8 A	nucleus	1	hLNs
Q3ZBU0	PDLIM5	PDZ and LIM domain 5	nucleus	1	hLNs
Q3ZBW7	MTFR1L FAM54B	Mitochondrial fission regulator 1-like	nucleus	1	hLNs
Q3ZC13	AP2M1	AP-2 complex subunit mu (AP-2 mu chain) (Adaptor protein complex AP-2 subunit mu) (Adaptor-related protein complex 2 subunit mu) (Clathrin assembly protein complex 2 mu medium chain) (Clathrin coat assembly protein AP50) (Clathrin coat-associated protein AP50) (HA2 50 kDa subunit) (Mu2-adaptin) (Plasma membrane adaptor AP-2 50 kDa protein)	nucleus	1	hLNs
Q3ZC44	HNRNPAB	Heterogeneous nuclear ribonucleoprotein A/B	nucleus	1	hLNs
Q3ZC82	ZC3H14	Zinc finger CCCH domain-containing protein 14	nucleus	1	hLNs
Q3ZCE8	RBM8A	RNA-binding protein 8A (RNA-binding motif protein 8A)	nucleus	1	hLNs
Q56JX3	RPL31	60S ribosomal protein L31	nucleus	1	hLNs
Q56JZ9	GMFG	Glia maturation factor gamma (GMF-gamma)	nucleus	1	hLNs
Q58DA3	LYAR	Ly1 antibody reactive	nucleus	1	hLNs
Q58DH8	FEN1 RTH-1	Flap endonuclease 1 (FEN-1) (EC 3.1.-.-) (Flap structure-specific endonuclease 1)	nucleus	1	hLNs
Q58DP8	NOLA1	H/ACA ribonucleoprotein complex subunit	nucleus	1	hLNs
Q58DQ3	RPL6	60S ribosomal protein L6	nucleus	1	hLNs
A6H7G8	GTF2H4	General transcription factor IIH subunit 4	nucleus	1	hLNs
A7E300	DLC1 ARHGAP7 STARD12	Rho GTPase-activating protein 7 (Deleted in liver cancer 1 protein homolog) (DLC-1) (Rho-type GTPase-activating protein 7) (START domain-containing protein 12) (StARD12) (StAR-related lipid transfer protein 12)	nucleus	1	hLNs
E1BD25	BCL11B	BAF chromatin remodeling complex subunit BCL11B	nucleus	1	hLNs
E1BGZ3	ARID3A	AT-rich interaction domain 3A	nucleus	1	hLNs
E1BJI1	RRP8	Ribosomal RNA-processing protein 8 (EC 2.1.1.-)	nucleus	1	hLNs
E1BMK3	RNF31	RBR-type E3 ubiquitin transferase (EC 2.3.2.31)	nucleus	1	hLNs
F1MIH2	SEPTIN7	Septin-7	nucleus	1	hLNs
F1MJV3	THOC1	THO complex 1	nucleus	1	hLNs
F1MSR6	TSR1	TSR1 ribosome maturation factor	nucleus	1	hLNs
F1MU28	BANK1	DBB domain-containing protein	nucleus	1	hLNs
F1MWS9	PPAN	Brix domain-containing protein	nucleus	1	hLNs
F1MZR5	None	None	nucleus	1	hLNs
G3MZF9	LOC523458	Histone domain-containing protein	nucleus	1	hLNs
G3N1T7	LRIF1	Ligand dependent nuclear receptor interacting factor 1	nucleus	1	hLNs
G3N1X3	LOC101903064	COMM domain-containing protein	nucleus	1	hLNs
G5E5Y0	SNRPB2	Small nuclear ribonucleoprotein polypeptide B2	nucleus	1	hLNs
G8JKX9	None	None	nucleus	1	hLNs
G9HR14	BoLA	MHC class I antigen (Fragment)	nucleus	1	hLNs
O46760	None	MHC class I heavy chain (Fragment)	nucleus	1	hLNs
Q08DU3	IL33	Interleukin-33	nucleus	1	hLNs
Q2T9V8	DTD1 HARS2	D-aminoacyl-tRNA deacylase 1 (DTD) (EC 3.1.1.96) (DNA-unwinding element-binding protein B) (DUE-B) (Gly-tRNA(Ala) deacylase)	nucleus	1	hLNs
Q2TBL5	GLTSCR2	Ribosome biogenesis protein NOP53	nucleus	1	hLNs
Q3SWY5	NOSIP	Nitric oxide synthase-interacting protein (E3 ubiquitin-protein ligase NOSIP) (EC 2.3.2.27) (RING-type E3 ubiquitin transferase NOSIP)	nucleus	1	hLNs
Q3T062	RRP15	RRP15-like protein (Ribosomal RNA-processing protein 15)	nucleus	1	hLNs
Q58DT1	RPL7	60S ribosomal protein L7	nucleus	1	hLNs
Q58DW0	RPL4	60S ribosomal protein L4	nucleus	1	hLNs
Q5BIN5	PIN1	Peptidyl-prolyl cis-trans isomerase NIMA-interacting 1 (EC 5.2.1.8) (Peptidyl-prolyl cis-trans isomerase Pin1) (PPIase Pin1) (Rotamase Pin1)	nucleus	1	hLNs
Q5E952	RALY	RALY heterogeneous nuclear ribonucleoprotein (RNA binding protein (Autoantigenic, hnRNP-associated with lethal yellow) short isoform)	nucleus	1	hLNs
Q5E958	RPS8	40S ribosomal protein S8	nucleus	1	hLNs
Q5E966	EIF3I EIF3S2	Eukaryotic translation initiation factor 3 subunit I (eIF3i) (Eukaryotic translation initiation factor 3 subunit 2) (eIF-3-beta) (eIF3 p36)	nucleus	1	hLNs
Q5E973	RPL18	60S ribosomal protein L18	nucleus	1	hLNs
Q5E993	EMC2 TTC35	ER membrane protein complex subunit 2 (Tetratricopeptide repeat protein 35) (TPR repeat protein 35)	nucleus	1	hLNs
Q5E996	NOP16	Nucleolar protein 16	nucleus	1	hLNs
Q5E9A4	RAE1 MRNP41	mRNA export factor (Rae1 protein homolog) (mRNA-associated protein mrnp 41)	nucleus	1	hLNs
Q5E9D4	BCAS2	Pre-mRNA-splicing factor SPF27	nucleus	1	hLNs
Q5E9N0	BYSL	Bystin	nucleus	1	hLNs
Q5EA28	CXXC1	CXXC-type zinc finger protein 1 (CpG-binding protein) (PHD finger and CXXC domain-containing protein 1)	nucleus	1	hLNs
Q5EA53	GTF2F1	General transcription factor IIF subunit 1 (Transcription initiation factor IIF subunit alpha) (TFIIF-alpha)	nucleus	1	hLNs
Q5W9D7	QKI	Protein quaking (BqkI)	nucleus	1	hLNs
Q6Q137	SEPTIN7 CDC10 SEPT7	Septin-7 (CDC10 protein homolog)	nucleus	1	hLNs
Q865S1	AP3D1 BLVR	AP-3 complex subunit delta-1 (AP-3 complex subunit delta) (Adaptor-related protein complex 3 subunit delta-1) (BLVPCP1) (Bovine leukemia virus cell receptor) (BLV-R) (Delta-adaptin)	nucleus	1	hLNs
Q9TTR7	NR2F2 TFCOUP2	COUP transcription factor 2 (COUP-TF2) (COUP transcription factor II) (COUP-TF II) (Nuclear receptor subfamily 2 group F member 2)	nucleus	1	hLNs
Q9XSI3	RPL10 QM	60S ribosomal protein L10 (Protein QM homolog) (Ribosomal protein L10)	nucleus	1	hLNs
A7MAZ8	TCF7	TCF7 protein (Transcription factor 7)	nucleus	1	hLNs
E1BBS1	PHF1	PHD finger protein 1	nucleus	1	hLNs
E1BEM1	EEF2K	Eukaryotic elongation factor 2 kinase (EC 2.7.11.20)	nucleus	1	hLNs
E1BF77	LOC518027	Uncharacterized protein	nucleus	1	hLNs
F1MTM9	CARMIL2	Capping protein regulator and myosin 1 linker 2	nucleus	1	hLNs
F1MXI4	MATR3	Uncharacterized protein	nucleus	1	hLNs
G5E628	UBQLN2	Ubiquilin 2	nucleus	1	hLNs
G5E6N7	CBX1 LOC101904753	Chromobox 1	nucleus	1	hLNs
P02316	HMGN1 HMG14	Non-histone chromosomal protein HMG-14 (High mobility group nucleosome-binding domain-containing protein 1)	nucleus	1	hLNs
P60519	GABARAPL2 GEF2	Gamma-aminobutyric acid receptor-associated protein-like 2 (GABA(A) receptor-associated protein-like 2) (Ganglioside expression factor 2) (GEF-2) (General protein transport factor p16) (Golgi-associated ATPase enhancer of 16 kDa) (GATE-16) (MAP1 light chain 3-related protein)	nucleus	1	hLNs
Q1KLV9	TRAF6	TNF receptor-associated factor (EC 2.3.2.27)	nucleus	1	hLNs
Q2T9X7	UBE2E3	Ubiquitin-conjugating enzyme E2 E3 (EC 2.3.2.23) (E2 ubiquitin-conjugating enzyme E3) (Ubiquitin carrier protein E3) (Ubiquitin-protein ligase E3)	nucleus	1	hLNs
Q3SZN5	POLE3	DNA polymerase epsilon subunit 3 (DNA polymerase II subunit 3)	nucleus	1	hLNs
Q3ZCC9	SEC13 SEC13L1	Protein SEC13 homolog (GATOR complex protein SEC13) (SEC13-like protein 1)	nucleus	1	hLNs
Q56JV9	RPS3A	40S ribosomal protein S3a	nucleus	1	hLNs
F1N7H5	GMPPB	Mannose-1-phosphate guanyltransferase beta	mitochondrion	1	Spleen
G3N2Y0	None	None	mitochondrion	1	Spleen
M5FMT6	HAGH BOS_22458	Hydroxyacylglutathione hydrolase, mitochondrial (EC 3.1.2.6)	mitochondrion	1	Spleen
P05632	ATP5F1E ATP5E	ATP synthase subunit epsilon, mitochondrial (ATPase subunit epsilon) (ATP synthase F1 subunit epsilon)	mitochondrion	1	Spleen
E1BN75	TPRKB	TP53RK binding protein	mitochondrion	1	Spleen
A0A140T832	RPS17	40S ribosomal protein S17	mitochondrion	0.8	Spleen
A5D9G3	LOC283398	Succinate-CoA ligase subunit beta (EC 6.2.1.-) (Fragment)	mitochondrion	1	Spleen
A6QPH7	AKR7A2	AKR7A2 protein	mitochondrion	0.96	Spleen
Q08DN5	CRAT MGC142781	Carnitine O-acetyltransferase (Carnitine acetyltransferase)	mitochondrion	0.81	Spleen
Q0III1	MMUT MUT	Methylmalonyl-CoA isomerase (EC 5.4.99.2) (Methylmalonyl-CoA mutase, mitochondrial)	mitochondrion	0.6	Spleen
Q28024	GNG12 GNGT12	Guanine nucleotide-binding protein G(I)/G(S)/G(O) subunit gamma-12 (Gamma-S1)	mitochondrion	0.84	Spleen
Q2KIA2	TRMT112	Multifunctional methyltransferase subunit TRM112-like protein (tRNA methyltransferase 112 homolog)	mitochondrion	0.69	Spleen
F1MNM7	PLIN4	Perilipin 4	mitochondrion	0.8	Spleen
Q3T114	RIDA	2-iminobutanoate/2-iminopropanoate deaminase (EC 3.5.99.10) (Translation inhibitor L-PSP ribonuclease) (EC 3.1.-.-)	mitochondrion	1	Spleen
Q3ZBL5	PTRH2 BIT1	Peptidyl-tRNA hydrolase 2, mitochondrial (PTH 2) (EC 3.1.1.29) (Bcl-2 inhibitor of transcription)	mitochondrion	1	Spleen
Q3ZBS3	AP1S2	AP-1 complex subunit sigma-2 (Adaptor protein complex AP-1 subunit sigma-1B) (Adaptor-related protein complex 1 subunit sigma-1B) (Clathrin assembly protein complex 1 sigma-1B small chain) (Golgi adaptor HA1/AP1 adaptin sigma-1B subunit) (Sigma 1B subunit of AP-1 clathrin) (Sigma-adaptin 1B) (Sigma1B-adaptin)	mitochondrion	1	Spleen
E1BK75	None	None	mitochondrion	1	Spleen
G3N0M9	None	Histone H2B	mitochondrion	1	Spleen
G3N1R5	None	Histone domain-containing protein	mitochondrion	1	Spleen
Q8HYI9	PFDN5	Prefoldin subunit 5	mitochondrion	1	Spleen
A6QLC5	PIP5K1A	PIP5K1A protein (Phosphatidylinositol-4-phosphate 5-kinase type 1 alpha)	mitochondrion	0.51	Spleen
G3N1E7	DCXR	L-xylulose reductase	mitochondrion	1	Spleen
P30671	GNG7 GNGT7	Guanine nucleotide-binding protein G(I)/G(S)/G(O) subunit gamma-7 (G gamma-II)	mitochondrion	1	Spleen
Q08D91	KRT75	Keratin, type II cytoskeletal 75 (Cytokeratin-75) (CK-75) (Keratin-6 hair follicle) (Keratin-75) (K75) (Type II keratin-K6hf) (Type-II keratin Kb18)	mitochondrion	0.69	Spleen
Q0VCJ7	RERG	Ras-related and estrogen-regulated growth inhibitor (EC 3.6.5.2)	mitochondrion	0.97	Spleen
A5PJR3	DCXR	Dicarbonyl/L-xylulose reductase (L-xylulose reductase)	mitochondrion	1	Liver; Spleen
P31408	ATP6V1B2 ATP6B2	V-type proton ATPase subunit B, brain isoform (V-ATPase subunit B 2) (Endomembrane proton pump 58 kDa subunit) (Vacuolar proton pump subunit B 2)	mitochondrion	0.58	Liver; Spleen
Q02372	NDUFB8	NADH dehydrogenase [ubiquinone] 1 beta subcomplex subunit 8, mitochondrial (Complex I-ASHI) (CI-ASHI) (NADH-ubiquinone oxidoreductase ASHI subunit)	mitochondrion	0.92	Liver; Spleen
F1MSQ7	NIPSNAP1	Nipsnap homolog 1	mitochondrion	0.73	Liver; hLNs; Spleen
F6RJG0	HMGCS1	3-hydroxy-3-methylglutaryl coenzyme A synthase (HMG-CoA synthase) (EC 2.3.3.10)	mitochondrion	0.53	Liver; hLNs; Spleen
G5E604	None	Ig-like domain-containing protein	mitochondrion	0.63	Liver; hLNs; Spleen
P00426	COX5A	Cytochrome c oxidase subunit 5A, mitochondrial (Cytochrome c oxidase polypeptide Va)	mitochondrion	0.97	Liver; hLNs; Spleen
P02721	ATP5PF ATP5J	ATP synthase-coupling factor 6, mitochondrial (ATPase subunit F6) (ATP synthase peripheral stalk subunit F6)	mitochondrion	0.83	Liver; hLNs; Spleen
P05631	ATP5F1C ATP5C ATP5C1	ATP synthase subunit gamma, mitochondrial (ATP synthase F1 subunit gamma) (F-ATPase gamma subunit)	mitochondrion	0.76	Liver; hLNs; Spleen
P23709	NDUFS3	NADH dehydrogenase [ubiquinone] iron-sulfur protein 3, mitochondrial (EC 7.1.1.2) (Complex I-30kD) (CI-30kD) (NADH-ubiquinone oxidoreductase 30 kDa subunit)	mitochondrion	0.95	Liver; hLNs; Spleen
E1BAZ4	HYI	Putative hydroxypyruvate isomerase (EC 5.3.1.22)	mitochondrion	0.7	Liver; hLNs; Spleen
F1MN72	PYROXD2	Pyridine nucleotide-disulfide oxidoreductase domain-containing protein 2	mitochondrion	1	Liver; hLNs; Spleen
Q2NL31	MRI1	Methylthioribose-1-phosphate isomerase (M1Pi) (MTR-1-P isomerase) (EC 5.3.1.23) (S-methyl-5-thioribose-1-phosphate isomerase) (Translation initiation factor eIF-2B subunit alpha/beta/delta-like protein)	mitochondrion	1	Liver; hLNs; Spleen
Q3SZI8	IVD	Isovaleryl-CoA dehydrogenase, mitochondrial (IVD) (EC 1.3.8.4) (Butyryl-CoA dehydrogenase) (EC 1.3.8.1)	mitochondrion	0.77	Liver; hLNs; Spleen
Q58DM8	ECHS1	Enoyl-CoA hydratase, mitochondrial (EC 4.2.1.17) (Enoyl-CoA hydratase 1) (Short-chain enoyl-CoA hydratase) (SCEH)	mitochondrion	0.88	Liver; hLNs; Spleen
F1MTT7	ECI1	Enoyl-CoA delta isomerase 1	mitochondrion	1	Liver; hLNs
F1MVX6	None	None	mitochondrion	1	Liver; hLNs
F1N155	CLPX	Caseinolytic mitochondrial matrix peptidase chaperone subunit	mitochondrion	0.65	Liver; hLNs
F1N1M7	CPT2	Carnitine O-palmitoyltransferase 2, mitochondrial	mitochondrion	0.79	Liver; hLNs
F1N690	DLAT	Acetyltransferase component of pyruvate dehydrogenase complex (EC 2.3.1.12)	mitochondrion	0.7	Liver; hLNs
F1N7K8	ALDH6A1	Methylmalonate-semialdehyde dehydrogenase [acylating], mitochondrial	mitochondrion	0.85	Liver; hLNs
G1K1X0	UQCRC1	Cytochrome b-c1 complex subunit 1, mitochondrial	mitochondrion	0.86	Liver; hLNs
G3X6L8	NIPSNAP3A	Uncharacterized protein	mitochondrion	0.78	Liver; hLNs
P00129	UQCRB	Cytochrome b-c1 complex subunit 7 (Complex III subunit 7) (Complex III subunit VII) (QP-C) (Ubiquinol-cytochrome c reductase complex 14 kDa protein)	mitochondrion	1	Liver; hLNs
P00257	FDX1 ADX	Adrenodoxin, mitochondrial (Adrenal ferredoxin) (Ferredoxin-1) (Hepato-ferredoxin)	mitochondrion	0.95	Liver; hLNs
P00586	TST	Thiosulfate sulfurtransferase (EC 2.8.1.1) (Rhodanese)	mitochondrion	1	Liver; hLNs
P11179	DLST	Dihydrolipoyllysine-residue succinyltransferase component of 2-oxoglutarate dehydrogenase complex, mitochondrial (EC 2.3.1.61) (2-oxoglutarate dehydrogenase complex component E2) (OGDC-E2) (Dihydrolipoamide succinyltransferase component of 2-oxoglutarate dehydrogenase complex) (E2K)	mitochondrion	0.85	Liver; hLNs
P11966	PDHB	Pyruvate dehydrogenase E1 component subunit beta, mitochondrial (PDHE1-B) (EC 1.2.4.1)	mitochondrion	0.52	Liver; hLNs
P12344	GOT2	Aspartate aminotransferase, mitochondrial (mAspAT) (EC 2.6.1.1) (Fatty acid-binding protein) (FABP-1) (Glutamate oxaloacetate transaminase 2) (Kynurenine aminotransferase 4) (Kynurenine aminotransferase IV) (Kynurenine--oxoglutarate transaminase 4) (Kynurenine--oxoglutarate transaminase IV) (Plasma membrane-associated fatty acid-binding protein) (FABPpm) (Transaminase A)	mitochondrion	0.91	Liver; hLNs
P20004	ACO2	Aconitate hydratase, mitochondrial (Aconitase) (EC 4.2.1.3) (Citrate hydro-lyase)	mitochondrion	0.78	Liver; hLNs
E1B844	TIMM44 CTXN1	Mitochondrial import inner membrane translocase subunit TIM44	mitochondrion	0.72	Liver; hLNs
E1B8C5	PDK1	Protein-serine/threonine kinase (EC 2.7.11.-)	mitochondrion	1	Liver; hLNs
E1BBC4	OPA1	Dynamin-like 120 kDa protein, form S1 (EC 3.6.5.5) (Dynamin-like 120 kDa protein, mitochondrial)	mitochondrion	1	Liver; hLNs
E1BGR3	DNLZ	DNL-type zinc finger	mitochondrion	0.88	Liver; hLNs
E1BJA2	AIFM1	Apoptosis inducing factor mitochondria associated 1	mitochondrion	0.52	Liver; hLNs
E1BKY9	CPOX	Coproporphyrinogen oxidase (EC 1.3.3.3)	mitochondrion	0.67	Liver; hLNs
E1BPX9	LRPPRC	Leucine rich pentatricopeptide repeat containing	mitochondrion	0.87	Liver; hLNs
A4FV90	PCCA	Propanoyl-CoA:carbon dioxide ligase subunit alpha (EC 6.4.1.3) (Propionyl-CoA carboxylase alpha chain, mitochondrial)	mitochondrion	0.83	Liver; hLNs
A5PJA6	STOML2	Stomatin (EPB72)-like 2 (Stomatin-like protein 2, mitochondrial)	mitochondrion	0.84	Liver; hLNs
A5PJV3	AMDHD1	Probable imidazolonepropionase (EC 3.5.2.7) (Amidohydrolase domain-containing protein 1)	mitochondrion	1	Liver; hLNs
A6QPX6	AKR7A2	AKR7A2 protein (Fragment)	mitochondrion	0.52	Liver; hLNs
P41976	SOD2	Superoxide dismutase [Mn], mitochondrial (EC 1.15.1.1)	mitochondrion	0.67	Liver; hLNs
P49410	TUFM	Elongation factor Tu, mitochondrial (EF-Tu)	mitochondrion	0.77	Liver; hLNs
P61284	RPL12	60S ribosomal protein L12	mitochondrion	1	Liver; hLNs
Q04467	IDH2	Isocitrate dehydrogenase [NADP], mitochondrial (IDH) (EC 1.1.1.42) (ICD-M) (IDP) (NADP(+)-specific ICDH) (Oxalosuccinate decarboxylase)	mitochondrion	0.89	Liver; hLNs
Q0V8A9	TIMM50	Mitochondrial import inner membrane translocase subunit TIM50 (Fragment)	mitochondrion	0.91	Liver; hLNs
Q0VCP1	AK4 AK3L1	Adenylate kinase 4, mitochondrial (AK 4) (EC 2.7.4.10) (EC 2.7.4.6) (Adenylate kinase 3-like) (Adenylate kinase isoenzyme 4) (GTP:AMP phosphotransferase AK4)	mitochondrion	1	Liver; hLNs
Q24K16	ZADH2	Prostaglandin reductase-3 (PTGR-3) (EC 1.3.1.48) (15-oxoprostaglandin 13-reductase) (Zinc-binding alcohol dehydrogenase domain-containing protein 2)	mitochondrion	1	Liver; hLNs
Q29RK2	PC	Pyruvate carboxylase, mitochondrial (EC 6.4.1.1) (Pyruvic carboxylase) (PCB)	mitochondrion	0.8	Liver; hLNs
Q2HJD7	HIBADH	3-hydroxyisobutyrate dehydrogenase, mitochondrial (HIBADH) (EC 1.1.1.31)	mitochondrion	0.96	Liver; hLNs
Q2KIL3	ALAD	Delta-aminolevulinic acid dehydratase (EC 4.2.1.24)	mitochondrion	1	Liver; hLNs
F1MDS3	PCK2	Phosphoenolpyruvate carboxykinase (GTP) (EC 4.1.1.32)	mitochondrion	0.57	Liver; hLNs
F1MH57	None	None	mitochondrion	1	Liver; hLNs
F1ML89	CPS1	Carbamoyl-phosphate synthase 1	mitochondrion	0.76	Liver; hLNs
F1MN74	None	None	mitochondrion	0.57	Liver; hLNs
F1MPK4	HIBCH	3-hydroxyisobutyryl-CoA hydrolase, mitochondrial (EC 3.1.2.4) (3-hydroxyisobutyryl-coenzyme A hydrolase)	mitochondrion	1	Liver; hLNs
Q2KIX6	BPHL	Biphenyl hydrolase-like (Serine hydrolase)	mitochondrion	0.87	Liver; hLNs
Q2TBI4	TRAP1 HSP75	Heat shock protein 75 kDa, mitochondrial (HSP 75) (TNFR-associated protein 1) (Tumor necrosis factor type 1 receptor-associated protein) (TRAP-1)	mitochondrion	0.77	Liver; hLNs
Q32KL4	RMDN1 FAM82B	Regulator of microtubule dynamics protein 1 (RMD-1) (Protein FAM82B)	mitochondrion	0.89	Liver; hLNs
Q32LG3	MDH2	Malate dehydrogenase, mitochondrial (EC 1.1.1.37)	mitochondrion	0.86	Liver; hLNs
Q3SZB4	ACADM	Medium-chain specific acyl-CoA dehydrogenase, mitochondrial (MCAD) (EC 1.3.8.7)	mitochondrion	0.74	Liver; hLNs
Q3T0D5	RPL30	60S ribosomal protein L30	mitochondrion	1	Liver; hLNs
Q3T0R7	ACAA2	3-ketoacyl-CoA thiolase, mitochondrial (EC 2.3.1.16) (Acetyl-CoA acetyltransferase) (EC 2.3.1.9) (Acetyl-CoA acyltransferase) (Acyl-CoA hydrolase, mitochondrial) (EC 3.1.2.-) (EC 3.1.2.1) (EC 3.1.2.2) (Beta-ketothiolase) (Mitochondrial 3-oxoacyl-CoA thiolase)	mitochondrion	1	Liver; hLNs
Q3T0S6	RPL8	60S ribosomal protein L8	mitochondrion	1	Liver; hLNs
Q3T0W9	RPL19	60S ribosomal protein L19	mitochondrion	0.51	Liver; hLNs
Q3T156	PLGRKT C8H9ORF46	Chromosome 9 open reading frame 46 ortholog (Plasminogen receptor with a C-terminal lysine)	mitochondrion	1	Liver; hLNs
Q3ZCG6	FKBP1A	Peptidylprolyl isomerase (EC 5.2.1.8) (Fragment)	mitochondrion	0.53	Liver; hLNs
Q58DN7	ACSF3	Malonate--CoA ligase ACSF3, mitochondrial (EC 6.2.1.n3) (Acyl-CoA synthetase family member 3)	mitochondrion	0.6	Liver; hLNs
Q5E9H9	ABHD10	Mycophenolic acid acyl-glucuronide esterase, mitochondrial (EC 3.1.1.93) (Alpha/beta hydrolase domain-containing protein 10) (Abhydrolase domain-containing protein 10)	mitochondrion	0.63	Liver; hLNs
Q5E9W3	DHODH	Dihydroorotate dehydrogenase (quinone), mitochondrial (DHOdehase) (EC 1.3.5.2) (Dihydroorotate oxidase)	mitochondrion	1	Liver; hLNs
Q8HXG6	NDUFA11	NADH dehydrogenase [ubiquinone] 1 alpha subcomplex subunit 11 (Complex I-B14.7) (CI-B14.7) (NADH-ubiquinone oxidoreductase subunit B14.7)	mitochondrion	1	Liver; hLNs
P25708	NDUFV1 UQOR1	NADH dehydrogenase [ubiquinone] flavoprotein 1, mitochondrial (EC 7.1.1.2) (Complex I-51kD) (CI-51kD) (NADH dehydrogenase flavoprotein 1) (NADH-ubiquinone oxidoreductase 51 kDa subunit)	mitochondrion	0.85	Liver
A7YWP4	HAL	Histidine ammonia-lyase (Histidase) (EC 4.3.1.3)	mitochondrion	1	Liver
A8E657	AASS	Alpha-aminoadipic semialdehyde synthase, mitochondrial (LKR/SDH) [Includes: Lysine ketoglutarate reductase (LKR) (LOR) (EC 1.5.1.8); Saccharopine dehydrogenase (SDH) (EC 1.5.1.9)]	mitochondrion	0.54	Liver
E1BDP3	ALDH5A1	Succinate-semialdehyde dehydrogenase (EC 1.2.1.24)	mitochondrion	0.73	Liver
E1BGR6	LOC504858	40S ribosomal protein S13	mitochondrion	0.92	Liver
E1BIQ0	PNPT1	Polynucleotide phosphorylase 1 (EC 2.7.7.8)	mitochondrion	0.64	Liver
E1BLZ8	EIF3F EIF3S5	Eukaryotic translation initiation factor 3 subunit F (eIF3f) (Eukaryotic translation initiation factor 3 subunit 5) (eIF-3-epsilon) (eIF3 p47)	mitochondrion	0.75	Liver
E1BP42	CSAD	Cysteine sulfinic acid decarboxylase	mitochondrion	0.93	Liver
A5D7A2	GARS1 GARS	Diadenosine tetraphosphate synthetase (EC 6.1.1.14) (Glycine--tRNA ligase)	mitochondrion	0.95	Liver
A5PKK6	AHCYL1	Adenosylhomocysteinase (EC 3.3.1.1) (Fragment)	mitochondrion	0.67	Liver
A7YWE4	ALDH4A1	Delta-1-pyrroline-5-carboxylate dehydrogenase, mitochondrial (P5C dehydrogenase) (EC 1.2.1.88) (Aldehyde dehydrogenase family 4 member A1) (L-glutamate gamma-semialdehyde dehydrogenase)	mitochondrion	0.9	Liver
P34942	NDUFA10	NADH dehydrogenase [ubiquinone] 1 alpha subcomplex subunit 10, mitochondrial (Complex I-42kD) (CI-42kD) (NADH-ubiquinone oxidoreductase 42 kDa subunit)	mitochondrion	1	Liver
P42026	NDUFS7	NADH dehydrogenase [ubiquinone] iron-sulfur protein 7, mitochondrial (EC 7.1.1.2) (Complex I-20kD) (CI-20kD) (NADH-ubiquinone oxidoreductase 20 kDa subunit) (PSST subunit)	mitochondrion	0.75	Liver
F1MLA9	CARS2	Cysteine--tRNA ligase, mitochondrial	mitochondrion	1	Liver
Q3MHW8	PALLD	PALLD protein (Fragment)	mitochondrion	0.62	Liver
Q3SZ20	SHMT2	Serine hydroxymethyltransferase, mitochondrial (SHMT) (EC 2.1.2.1) (Glycine hydroxymethyltransferase) (Serine methylase)	mitochondrion	0.88	Liver
Q3ZC87	PKM2	Pyruvate kinase (EC 2.7.1.40) (Fragment)	mitochondrion	1	Liver
A0A0A0MPA2	None	None	mitochondrion	1	Liver
Q1JQD7	MOCS1	Molybdenum cofactor biosynthesis protein 1 [Includes: GTP 3',8-cyclase (EC 4.1.99.22) (Molybdenum cofactor biosynthesis protein A); Cyclic pyranopterin monophosphate synthase (EC 4.6.1.17) (Molybdenum cofactor biosynthesis protein C)]	mitochondrion	0.92	Liver
Q3SZX5	MRPL22	39S ribosomal protein L22, mitochondrial (L22mt) (MRP-L22)	mitochondrion	0.54	Liver
V6F959	ATP5L BOS_14364	ATP synthase subunit	mitochondrion	0.63	Liver
A0A0A0MP97	None	None	mitochondrion	1	Liver
A3KN05	MAIP1	m-AAA protease-interacting protein 1, mitochondrial (Matrix AAA peptidase-interacting protein 1)	mitochondrion	0.88	Liver
E1BES2	CHDH	Choline dehydrogenase (EC 1.1.99.1)	mitochondrion	1	Liver
E1BFI2	DHTKD1	Dehydrogenase E1 and transketolase domain containing 1	mitochondrion	1	Liver
E1BG28	THEM4	Acyl-coenzyme A thioesterase THEM4	mitochondrion	0.69	Liver
E1BHV3	ACSM5	Acyl-CoA synthetase medium chain family member 5	mitochondrion	1	Liver
E1BHZ6	GLS2	Glutaminase (EC 3.5.1.2)	mitochondrion	1	Liver
E1BNY1	None	None	mitochondrion	1	Liver
F1MCN8	AMACR	Alpha-methylacyl-CoA racemase	mitochondrion	1	Liver
F1MN00	None	None	mitochondrion	0.83	Liver
F1N1S9	None	None	mitochondrion	1	Liver
F1N1Z5	ARG2	Arginase (EC 3.5.3.1)	mitochondrion	0.58	Liver
F6QS88	EPHX2	Epoxide hydrolase 2	mitochondrion	1	Liver
G3N2Y7	None	None	mitochondrion	1	Liver
G5E521	SIRT3	NAD-dependent protein deacetylase (EC 2.3.1.286)	mitochondrion	0.83	Liver
Q0II68	ACMSD	2-amino-3-carboxymuconate-6-semialdehyde decarboxylase (EC 4.1.1.45) (Picolinate carboxylase)	mitochondrion	1	Liver
Q1LZH1	MTARC2 MARC2 MOSC2	Mitochondrial amidoxime reducing component 2 (mARC2) (EC 1.7.-.-) (Molybdenum cofactor sulfurase C-terminal domain-containing protein 2) (MOSC domain-containing protein 2) (Moco sulfurase C-terminal domain-containing protein 2)	mitochondrion	1	Liver
Q29S21	KRT7	Keratin, type II cytoskeletal 7 (Cytokeratin-7) (CK-7) (Keratin-7) (K7) (Type-II keratin Kb7)	mitochondrion	0.73	Liver
Q2HJ74	GATM	Glycine amidinotransferase, mitochondrial (EC 2.1.4.1) (L-arginine:glycine amidinotransferase) (Transamidinase)	mitochondrion	0.79	Liver
Q2HJI2	NDUFAF3	NADH dehydrogenase [ubiquinone] 1 alpha subcomplex assembly factor 3	mitochondrion	0.62	Liver
Q2KIE6	HMGCS2	Hydroxymethylglutaryl-CoA synthase, mitochondrial (HMG-CoA synthase) (EC 2.3.3.10) (3-hydroxy-3-methylglutaryl coenzyme A synthase)	mitochondrion	1	Liver
Q2KIR8	TDH	L-threonine 3-dehydrogenase, mitochondrial (EC 1.1.1.103)	mitochondrion	0.67	Liver
Q2NL00	GSTT1	Glutathione S-transferase theta-1 (EC 2.5.1.18) (GST class-theta-1)	mitochondrion	1	Liver
Q2PC20	PPM1K	Protein phosphatase 1K, mitochondrial (EC 3.1.3.16) (Protein phosphatase 2C isoform kappa) (PP2C-kappa)	mitochondrion	1	Liver
F1MTI2	CDKN2AIP	Uncharacterized protein	mitochondrion	1	hLNs; Spleen
F1MZC5	TAMM41	Phosphatidate cytidylyltransferase, mitochondrial (EC 2.7.7.41) (CDP-diacylglycerol synthase) (Mitochondrial translocator assembly and maintenance protein 41 homolog)	mitochondrion	1	hLNs; Spleen
G1K1S9	None	None	mitochondrion	1	hLNs; Spleen
G8JKV5	RPL14	60S ribosomal protein L14	mitochondrion	1	hLNs; Spleen
P00428	COX5B	Cytochrome c oxidase subunit 5B, mitochondrial (Cytochrome c oxidase polypeptide VIa) (Cytochrome c oxidase polypeptide Vb)	mitochondrion	0.94	hLNs; Spleen
P01096	ATP5IF1 ATPI ATPIF1	ATPase inhibitor, mitochondrial (ATP synthase F1 subunit epsilon) (Inhibitor of F(1)F(o)-ATPase) (IF(1)) (IF1)	mitochondrion	0.56	hLNs; Spleen
P22439	PDHX PDX1	Pyruvate dehydrogenase protein X component (Dihydrolipoamide dehydrogenase-binding protein of pyruvate dehydrogenase complex) (E3-binding protein) (E3BP) (proX)	mitochondrion	1	hLNs; Spleen
P23935	NDUFA5	NADH dehydrogenase [ubiquinone] 1 alpha subcomplex subunit 5 (Complex I subunit B13) (Complex I-13kD-B) (CI-13kD-B) (NADH-ubiquinone oxidoreductase 13 kDa-B subunit)	mitochondrion	1	hLNs; Spleen
E1BDL3	PUS1	Pseudouridine synthase 1	mitochondrion	0.68	hLNs; Spleen
E1BF69	IFI44L	Interferon induced protein 44 like	mitochondrion	1	hLNs; Spleen
E1BGS2	ACAD10	Uncharacterized protein	mitochondrion	0.72	hLNs; Spleen
E1BM22	None	Histone domain-containing protein	mitochondrion	1	hLNs; Spleen
A1A4J9	DNAJA3	DnaJ (Hsp40) homolog, subfamily A, member 3	mitochondrion	0.73	hLNs; Spleen
A4IF81	HNRPDL	HNRPDL protein	mitochondrion	0.75	hLNs; Spleen
A5PK65	DDT	D-dopachrome decarboxylase (EC 4.1.1.84) (D-dopachrome tautomerase)	mitochondrion	1	hLNs; Spleen
A6QLU1	GPD2	Glycerol-3-phosphate dehydrogenase, mitochondrial (GPD-M) (GPDH-M) (EC 1.1.5.3)	mitochondrion	1	hLNs; Spleen
A6QQJ3	PRPH	Peripherin	mitochondrion	0.68	hLNs; Spleen
A6QQR7	GPD1L	Glycerol-3-phosphate dehydrogenase [NAD(+)] (EC 1.1.1.8)	mitochondrion	1	hLNs; Spleen
P52556	BLVRB	Flavin reductase (NADPH) (FR) (EC 1.5.1.30) (Biliverdin reductase B) (BVR-B) (EC 1.3.1.24) (Biliverdin-IX beta-reductase) (Green heme-binding protein) (GHBP) (NADPH-dependent diaphorase) (NADPH-flavin reductase) (FLR)	mitochondrion	1	hLNs; Spleen
P61356	RPL27	60S ribosomal protein L27	mitochondrion	1	hLNs; Spleen
Q05752	NDUFA7 CI-B14-5A	NADH dehydrogenase [ubiquinone] 1 alpha subcomplex subunit 7 (Complex I-B14.5a) (CI-B14.5a) (NADH-ubiquinone oxidoreductase subunit B14.5a)	mitochondrion	1	hLNs; Spleen
Q0IIL6	HSD17B4	Hydroxysteroid (17-beta) dehydrogenase 4 (Hydroxysteroid 17-beta dehydrogenase 4)	mitochondrion	0.67	hLNs; Spleen
Q0P5F7	PIP4K2C PIP5K2C	Phosphatidylinositol 5-phosphate 4-kinase type-2 gamma (EC 2.7.1.149) (Phosphatidylinositol 5-phosphate 4-kinase type II gamma) (PI(5)P 4-kinase type II gamma) (PIP4KII-gamma)	mitochondrion	0.69	hLNs; Spleen
Q28851	ATP5MF ATP5J2	ATP synthase subunit f, mitochondrial (ATP synthase membrane subunit f)	mitochondrion	1	hLNs; Spleen
F1MLX0	FAHD2A	FAA_hydrolase domain-containing protein	mitochondrion	0.76	hLNs; Spleen
Q2KJC1	CDC5L	Cell division cycle 5-like protein (Cdc5-like protein)	mitochondrion	1	hLNs; Spleen
Q2TA22	ACSL6	Acyl-CoA synthetase long-chain family member 6	mitochondrion	1	hLNs; Spleen
Q3SZC1	GRPEL1	GrpE protein homolog 1, mitochondrial (Mt-GrpE#1) (mt-GrpE)	mitochondrion	0.76	hLNs; Spleen
Q3SZG7	RPL13	60S ribosomal protein L13	mitochondrion	0.91	hLNs; Spleen
Q3T094	ETHE1	Persulfide dioxygenase ETHE1, mitochondrial (EC 1.13.11.18) (Sulfur dioxygenase ETHE1)	mitochondrion	1	hLNs; Spleen
Q3T0B6	C1QBP	Complement component 1 Q subcomponent-binding protein, mitochondrial	mitochondrion	0.91	hLNs; Spleen
Q3T0L7	RPL28	60S ribosomal protein L28	mitochondrion	1	hLNs; Spleen
Q3T0V7	EDF1	Endothelial differentiation-related factor 1 (EDF-1)	mitochondrion	0.97	hLNs; Spleen
Q3T0Z7	QDPR	Dihydropteridine reductase (EC 1.5.1.34) (HDHPR) (Quinoid dihydropteridine reductase)	mitochondrion	1	hLNs; Spleen
B1H0W8	Rpl3	Ribosomal protein L3	mitochondrion	1	hLNs; Spleen
E1BGN3	HIST2H3D	Histone H3	mitochondrion	1	hLNs; Spleen
Q7YR75	MRPL12	39S ribosomal protein L12, mitochondrial (L12mt) (MRP-L12)	mitochondrion	0.82	hLNs; Spleen
A2VDY5	HSD17B14	Hydroxysteroid (17-beta) dehydrogenase 14	mitochondrion	0.53	hLNs; Spleen
F1MPP7	ACSM1	Acyl-coenzyme A synthetase ACSM1, mitochondrial	mitochondrion	1	hLNs
F1MQ25	MRPL49	39S ribosomal protein L49, mitochondrial	mitochondrion	0.87	hLNs
F1MQJ8	None	60S ribosomal protein L17	mitochondrion	1	hLNs
F1MSD6	TRAPPC5	Trafficking protein particle complex subunit 5	mitochondrion	1	hLNs
F1MUT6	DDX19B	RNA helicase (EC 3.6.4.13)	mitochondrion	1	hLNs
F1MUU9	None	Histone domain-containing protein	mitochondrion	1	hLNs
F1MUZ9	HSPD1	60 kDa chaperonin (EC 5.6.1.7) (60 kDa heat shock protein, mitochondrial) (Chaperonin 60) (Heat shock protein 60)	mitochondrion	0.78	hLNs
F1MV26	None	None	mitochondrion	1	hLNs
F1MV80	NADK2	NAD kinase 2, mitochondrial (EC 2.7.1.23) (NAD kinase domain-containing protein 1, mitochondrial)	mitochondrion	1	hLNs
F1MVS1	NFKBIE	NFKB inhibitor epsilon	mitochondrion	0.55	hLNs
F1MW03	TSTD1	Thiosulfate sulfurtransferase like domain containing 1	mitochondrion	1	hLNs
F1MWR3	ETFA	Electron transfer flavoprotein subunit alpha (Alpha-ETF)	mitochondrion	1	hLNs
F1MWY9	ECI2	Enoyl-CoA delta isomerase 2	mitochondrion	1	hLNs
F1MXW5	OXSM	3-oxoacyl-[acyl-carrier-protein] synthase, mitochondrial (EC 2.3.1.41)	mitochondrion	0.51	hLNs
F1MXY8	SLC25A1	Tricarboxylate transport protein, mitochondrial	mitochondrion	1	hLNs
F1MYG0	OAT	Ornithine--oxo-acid aminotransferase (EC 2.6.1.13)	mitochondrion	0.92	hLNs
F1MZ38	SUCLG1	Succinate--CoA ligase [ADP/GDP-forming] subunit alpha, mitochondrial (EC 6.2.1.4) (EC 6.2.1.5) (Succinyl-CoA synthetase subunit alpha) (SCS-alpha)	mitochondrion	0.93	hLNs
F1MZD5	DHRS4	Dehydrogenase/reductase SDR family member 4	mitochondrion	0.63	hLNs
F1MZW1	MRPS23	28S ribosomal protein S23, mitochondrial	mitochondrion	1	hLNs
F1N1D6	MTX1	Metaxin	mitochondrion	1	hLNs
F1N1R4	DIS3	DIS3 homolog, exosome endoribonuclease and 3'-5' exoribonuclease	mitochondrion	1	hLNs
F1N1S0	SSBP1	Single-stranded DNA-binding protein, mitochondrial	mitochondrion	1	hLNs
F1N206	DLD	Dihydrolipoyl dehydrogenase (EC 1.8.1.4)	mitochondrion	0.59	hLNs
F1N2C7	ADCK5	AarF domain containing kinase 5	mitochondrion	0.79	hLNs
F1N338	HADH	Hydroxyacyl-CoA dehydrogenase	mitochondrion	0.86	hLNs
F1N3R4	LETM1	Leucine zipper-EF-hand-containing transmembrane protein 1 (Mitochondrial proton/calcium exchanger protein)	mitochondrion	0.79	hLNs
F1N4M3	PDPR	Pyruvate dehydrogenase phosphatase regulatory subunit, mitochondrial	mitochondrion	0.66	hLNs
F1N5H8	DDX31	RNA helicase (EC 3.6.4.13)	mitochondrion	0.77	hLNs
F1N5J8	DECR1	2,4-dienoyl-CoA reductase 1	mitochondrion	0.59	hLNs
F1N5S7	PDF	Peptide deformylase (EC 3.5.1.88)	mitochondrion	0.59	hLNs
F1N6E9	RTF1	RTF1 homolog, Paf1/RNA polymerase II complex component	mitochondrion	0.75	hLNs
F1N7C1	HERC6	HECT and RLD domain containing E3 ubiquitin protein ligase family member 6	mitochondrion	1	hLNs
F2Y835	CDKN2AIP	CDKN2A interacting protein (Fragment)	mitochondrion	0.88	hLNs
F6Q234	PEPD	Peptidase D	mitochondrion	1	hLNs
F6RX10	None	None	mitochondrion	0.79	hLNs
G1K1S1	ILVBL	2-hydroxyacyl-CoA lyase 2 (Acetolactate synthase-like protein) (IlvB-like protein)	mitochondrion	1	hLNs
G3MXM1	None	None	mitochondrion	1	hLNs
G3MY14	PRPS2	Ribose-phosphate diphosphokinase (EC 2.7.6.1)	mitochondrion	1	hLNs
G3MY27	None	None	mitochondrion	1	hLNs
G3MZL8	None	Histone domain-containing protein	mitochondrion	1	hLNs
G3N1U7	None	None	mitochondrion	0.62	hLNs
G3N3N1	ARF6	ADP-ribosylation factor 6	mitochondrion	1	hLNs
G3X6L0	NDUFAB1	Acyl carrier protein	mitochondrion	0.77	hLNs
G3X6X2	NT5C	5', 3'-nucleotidase, cytosolic	mitochondrion	1	hLNs
G5E534	RPIA	Ribose-5-phosphate isomerase (EC 5.3.1.6)	mitochondrion	1	hLNs
G5E612	None	Histone domain-containing protein	mitochondrion	0.94	hLNs
G5E6I9	LOC107133263	Histone H2B	mitochondrion	1	hLNs
G8JKY5	TMSB4X	Thymosin beta	mitochondrion	1	hLNs
O77784	IDH3B	Isocitrate dehydrogenase [NAD] subunit beta, mitochondrial (Isocitric dehydrogenase subunit beta) (NAD(+)-isocitrate dehydrogenase subunit 1) (IDH1) (NAD(+)-specific ICDH subunit beta)	mitochondrion	0.96	hLNs
O97725	NDUFA12	NADH dehydrogenase [ubiquinone] 1 alpha subcomplex subunit 12 (Complex I-B17.2) (CI-B17.2) (CIB17.2) (NADH-ubiquinone oxidoreductase subunit B17.2)	mitochondrion	1	hLNs
P00435	GPX1	Glutathione peroxidase 1 (GPx-1) (GSHPx-1) (EC 1.11.1.9) (Cellular glutathione peroxidase)	mitochondrion	0.66	hLNs
P00727	LAP3	Cytosol aminopeptidase (EC 3.4.11.1) (Leucine aminopeptidase 3) (LAP-3) (Leucyl aminopeptidase) (Peptidase S) (Proline aminopeptidase) (EC 3.4.11.5) (Prolyl aminopeptidase)	mitochondrion	0.74	hLNs
P00829	ATP5F1B ATP5B	ATP synthase subunit beta, mitochondrial (EC 7.1.2.2) (ATP synthase F1 subunit beta)	mitochondrion	0.95	hLNs
P05630	ATP5F1D ATP5D	ATP synthase subunit delta, mitochondrial (ATP synthase F1 subunit delta) (F-ATPase delta subunit)	mitochondrion	0.93	hLNs
P06643	HBE4	Hemoglobin subunit epsilon-4 (Epsilon-4-globin) (Hemoglobin epsilon-4 chain)	mitochondrion	1	hLNs
P0C0S4	H2AZ1 H2AZ	Histone H2A.Z (H2A/z)	mitochondrion	1	hLNs
P11181	DBT	Lipoamide acyltransferase component of branched-chain alpha-keto acid dehydrogenase complex, mitochondrial (EC 2.3.1.168) (Branched-chain alpha-keto acid dehydrogenase complex component E2) (BCKAD-E2) (BCKADE2) (Dihydrolipoamide acetyltransferase component of branched-chain alpha-keto acid dehydrogenase complex) (Dihydrolipoamide branched chain transacylase) (Dihydrolipoyllysine-residue (2-methyl…	mitochondrion	0.75	hLNs
P12234	SLC25A3 PHC	Phosphate carrier protein, mitochondrial (Phosphate transport protein) (PTP) (Solute carrier family 25 member 3)	mitochondrion	1	hLNs
P13271	UQCRQ	Cytochrome b-c1 complex subunit 8 (Complex III subunit 8) (Complex III subunit VIII) (Ubiquinol-cytochrome c reductase complex 9.5 kDa protein) (Ubiquinol-cytochrome c reductase complex ubiquinone-binding protein QP-C)	mitochondrion	1	hLNs
P13620	ATP5PD ATP5H	ATP synthase subunit d, mitochondrial (ATPase subunit d) (ATP synthase peripheral stalk subunit d)	mitochondrion	1	hLNs
P13621	ATP5PO ATP5O	ATP synthase subunit O, mitochondrial (ATP synthase peripheral stalk subunit OSCP) (Oligomycin sensitivity conferral protein) (OSCP)	mitochondrion	0.82	hLNs
P20000	ALDH2	Aldehyde dehydrogenase, mitochondrial (EC 1.2.1.3) (ALDH class 2) (ALDH-E2) (ALDHI)	mitochondrion	0.59	hLNs
P22292	SLC25A11 SLC20A4	Mitochondrial 2-oxoglutarate/malate carrier protein (OGCP) (Solute carrier family 25 member 11)	mitochondrion	1	hLNs
P22600	FECH	Ferrochelatase, mitochondrial (EC 4.99.1.1) (Heme synthase) (Protoheme ferro-lyase)	mitochondrion	0.89	hLNs
P23004	UQCRC2	Cytochrome b-c1 complex subunit 2, mitochondrial (Complex III subunit 2) (Core protein II) (Ubiquinol-cytochrome-c reductase complex core protein 2)	mitochondrion	0.63	hLNs
A8YXY4	NDUFS6	NADH dehydrogenase [ubiquinone] iron-sulfur protein 6, mitochondrial (NDUFS6 protein)	mitochondrion	0.85	hLNs
B3IVN4	PKM	Pyruvate kinase (EC 2.7.1.40) (Fragment)	mitochondrion	1	hLNs
E1B795	None	None	mitochondrion	1	hLNs
E1BA21	TFAM	Transcription factor A, mitochondrial	mitochondrion	0.71	hLNs
E1BDV5	PELP1	Modulator of non-genomic activity of estrogen receptor (Proline-, glutamic acid- and leucine-rich protein 1)	mitochondrion	0.54	hLNs
E1BEA7	None	Glycine cleavage system H protein	mitochondrion	0.82	hLNs
E1BEJ3	GFM1 EFG1	Elongation factor G, mitochondrial (EF-Gmt) (Elongation factor G 1, mitochondrial) (mEF-G 1) (Elongation factor G1)	mitochondrion	0.56	hLNs
E1BEQ3	None	40S ribosomal protein S23	mitochondrion	1	hLNs
E1BFG0	ALDH7A1	Alpha-aminoadipic semialdehyde dehydrogenase	mitochondrion	1	hLNs
E1BH22	H2AC18	Histone H2A	mitochondrion	1	hLNs
E1BK63	None	Ribosomal protein L15	mitochondrion	1	hLNs
E1BKM4	PDCD6IP	Programmed cell death 6 interacting protein	mitochondrion	0.58	hLNs
E1BLR8	ECHDC3	Enoyl-CoA hydratase domain containing 3	mitochondrion	1	hLNs
E1BME9	NDUFV3	Complex I-9kD (NADH dehydrogenase [ubiquinone] flavoprotein 3, mitochondrial) (NADH-ubiquinone oxidoreductase 9 kDa subunit)	mitochondrion	0.54	hLNs
E1BN49	None	None	mitochondrion	1	hLNs
E1BNQ4	NAXD CARKD	ATP-dependent (S)-NAD(P)H-hydrate dehydratase (EC 4.2.1.93) (ATP-dependent NAD(P)HX dehydratase) (Carbohydrate kinase domain-containing protein) (NAD(P)HX dehydratase)	mitochondrion	1	hLNs
E1BPN0	NOL9	Polynucleotide 5'-hydroxyl-kinase NOL9 (EC 2.7.1.-) (Nucleolar protein 9)	mitochondrion	0.82	hLNs
E1BPP6	MCCC2	Methylcrotonoyl-CoA carboxylase 2	mitochondrion	0.81	hLNs
A0A0A0MP90	H2AC8 HIST1H2AC	Histone H2A	mitochondrion	1	hLNs
A0A0P0QLG6	MyD88	Myeloid differentiation primary response protein MyD88	mitochondrion	0.63	hLNs
A0A140T842	LONP1	Lon protease homolog, mitochondrial (EC 3.4.21.53) (Lon protease-like protein) (LONP) (Mitochondrial ATP-dependent protease Lon) (Serine protease 15)	mitochondrion	0.86	hLNs
A0A140T853	IDI1	Isopentenyl-diphosphate Delta-isomerase (EC 5.3.3.2)	mitochondrion	0.74	hLNs
A0JN67	GLS	Glutaminase (EC 3.5.1.2)	mitochondrion	0.59	hLNs
A0JNK3	HTRA2	Serine protease HTRA2, mitochondrial (EC 3.4.21.108)	mitochondrion	0.58	hLNs
A1L524	SEPT4	Septin 4 (Fragment)	mitochondrion	1	hLNs
A2VDK2	ABAT	(S)-3-amino-2-methylpropionate transaminase (EC 2.6.1.19) (EC 2.6.1.22) (4-aminobutyrate aminotransferase, mitochondrial) (GABA aminotransferase) (Gamma-amino-N-butyrate transaminase) (L-AIBAT)	mitochondrion	0.91	hLNs
A2VE06	RPS4Y1	40S ribosomal protein S4	mitochondrion	1	hLNs
A2VE52	REXO2	Oligoribonuclease, mitochondrial (EC 3.1.-.-) (RNA exonuclease 2 homolog) (Small fragment nuclease)	mitochondrion	0.7	hLNs
A3KN00	DUSP23	DUSP23 protein (Dual specificity phosphatase 23)	mitochondrion	1	hLNs
A3KN46	LETMD1	LETM1 domain-containing protein 1	mitochondrion	0.85	hLNs
A3KN52	AKT1S1	AKT1S1 protein	mitochondrion	1	hLNs
A4FUC5	ACSS1	Acetyl-coenzyme A synthetase (EC 6.2.1.1)	mitochondrion	0.93	hLNs
A4FUZ6	HSDL2	Hydroxysteroid dehydrogenase-like protein 2 (EC 1.-.-.-)	mitochondrion	0.5	hLNs
A4IFU3	COMTD1	COMTD1 protein (Catechol-O-methyltransferase domain containing 1)	mitochondrion	1	hLNs
A5D9E7	HADHB	Mitochondrial trifunctional protein, beta subunit	mitochondrion	0.83	hLNs
A5PK43	ERAL1	GTPase Era, mitochondrial (ERA-like protein 1)	mitochondrion	1	hLNs
A5PK61	H3-5	Histone H3.3C	mitochondrion	1	hLNs
A5PKG4	NFS1	Cysteine desulfurase, mitochondrial (EC 2.8.1.7)	mitochondrion	0.76	hLNs
A6H7D3	KRT18	KRT18 protein (Fragment)	mitochondrion	0.88	hLNs
A6QL68	CLYBL	CLYBL protein (Citrate lyase beta like)	mitochondrion	0.86	hLNs
A6QLG5	RPS9	40S ribosomal protein S9	mitochondrion	1	hLNs
A6QLJ8	PTER	Phosphotriesterase-related protein (EC 3.1.-.-) (Parathion hydrolase-related protein)	mitochondrion	1	hLNs
A6QLM8	HSCB	HSCB protein	mitochondrion	1	hLNs
A6QLX2	FBL	FBL protein (Fragment)	mitochondrion	0.98	hLNs
A6QLY4	ISOC1	Isochorismatase domain-containing protein 1	mitochondrion	1	hLNs
A6QLZ6	GLRX5	GLRX5 protein (Glutaredoxin 5)	mitochondrion	0.9	hLNs
A6QQ11	PGM2	PGM2 protein (Fragment)	mitochondrion	1	hLNs
A6QQA9	ACOT2	ACOT2 protein	mitochondrion	0.88	hLNs
A7E3V3	IMMT	MICOS complex subunit MIC60 (Mitofilin)	mitochondrion	0.92	hLNs
A7MBG8	RUVBL1	RuvB-like helicase (EC 3.6.4.12)	mitochondrion	1	hLNs
A7YVD7	NDUFAF6	NADH dehydrogenase (ubiquinone) complex I, assembly factor 6	mitochondrion	0.89	hLNs
P32007	SLC25A6 ANT3	ADP/ATP translocase 3 (ADP,ATP carrier protein 3) (ADP,ATP carrier protein, isoform T2) (ANT 2) (Adenine nucleotide translocator 3) (ANT 3) (Solute carrier family 25 member 6) [Cleaved into: ADP/ATP translocase 3, N-terminally processed]	mitochondrion	1	hLNs
P35705	PRDX3 AOP1	Thioredoxin-dependent peroxide reductase, mitochondrial (EC 1.11.1.24) (Antioxidant protein 1) (AOP-1) (Peroxiredoxin-3) (Protein SP-22) (Thioredoxin-dependent peroxiredoxin 3)	mitochondrion	0.85	hLNs
P39872	RPL3	60S ribosomal protein L3	mitochondrion	1	hLNs
P42029	NDUFA8	NADH dehydrogenase [ubiquinone] 1 alpha subcomplex subunit 8 (Complex I-19kD) (CI-19kD) (Complex I-PGIV) (CI-PGIV) (NADH-ubiquinone oxidoreductase 19 kDa subunit)	mitochondrion	1	hLNs
P48427	TBCA	Tubulin-specific chaperone A (TCP1-chaperonin cofactor A) (Tubulin-folding cofactor A) (CFA)	mitochondrion	1	hLNs
P61257	RPL26	60S ribosomal protein L26	mitochondrion	1	hLNs
P61603	HSPE1	10 kDa heat shock protein, mitochondrial (Hsp10) (10 kDa chaperonin) (Chaperonin 10) (CPN10)	mitochondrion	1	hLNs
P62894	CYCS CYC	Cytochrome c	mitochondrion	1	hLNs
P82908	MRPS36 KGD4	28S ribosomal protein S36, mitochondrial (MRP-S36) (S36mt)	mitochondrion	1	hLNs
Q05B87	FXN FRDA	Frataxin, mitochondrial (Fxn) (EC 1.16.3.1) [Cleaved into: Frataxin intermediate form; Frataxin mature form]	mitochondrion	0.85	hLNs
Q08D87	FARS2	Phenylalanyl-tRNA synthetase (EC 6.1.1.20)	mitochondrion	0.75	hLNs
Q08DM3	ME2	Malic enzyme	mitochondrion	1	hLNs
Q0P5G9	SPRYD4	SPRY domain containing 4	mitochondrion	0.71	hLNs
Q0P5M8	PMPCA	Mitochondrial-processing peptidase subunit alpha (Alpha-MPP) (Inactive zinc metalloprotease alpha)	mitochondrion	0.86	hLNs
Q0QEX9	SDHB	Succinate dehydrogenase [ubiquinone] iron-sulfur subunit, mitochondrial (EC 1.3.5.1) (Fragment)	mitochondrion	0.57	hLNs
Q0V8D5	ILF3	Interleukin enhancer binding factor 3 isoform c (Fragment)	mitochondrion	0.68	hLNs
Q0VC21	MRPL15	39S ribosomal protein L15, mitochondrial (L15mt) (MRP-L15)	mitochondrion	1	hLNs
Q0VC30	POLG2 MTPOLB	DNA polymerase subunit gamma-2, mitochondrial (Mitochondrial DNA polymerase accessory subunit) (MtPolB) (PolG-beta)	mitochondrion	1	hLNs
Q0VCG0	LYRM4 ISD11	LYR motif-containing protein 4	mitochondrion	1	hLNs
Q0VCQ4	MRRF	Ribosome-recycling factor, mitochondrial (RRF) (Ribosome-releasing factor, mitochondrial)	mitochondrion	0.6	hLNs
Q0VCR7	MTHFD1L	Monofunctional C1-tetrahydrofolate synthase, mitochondrial (EC 6.3.4.3) (Formyltetrahydrofolate synthetase)	mitochondrion	0.75	hLNs
Q0VCS8	GSTT3	Glutathione transferase (EC 2.5.1.18)	mitochondrion	1	hLNs
Q0VCZ8	ACSL1	Acyl-CoA synthetase long-chain family member 1	mitochondrion	1	hLNs
Q148D3	FH	Fumarate hydratase, mitochondrial (EC 4.2.1.2)	mitochondrion	0.83	hLNs
Q148I0	None	Leydig cell tumor 10 kDa protein homolog	mitochondrion	1	hLNs
Q148J6	ARPC4	Actin-related protein 2/3 complex subunit 4 (Arp2/3 complex 20 kDa subunit) (p20-ARC)	mitochondrion	1	hLNs
Q148K8	FDXR	NADPH:adrenodoxin oxidoreductase, mitochondrial (EC 1.18.1.6)	mitochondrion	1	hLNs
Q148N0	OGDH	2-oxoglutarate dehydrogenase, mitochondrial (EC 1.2.4.2) (2-oxoglutarate dehydrogenase complex component E1) (OGDC-E1) (Alpha-ketoglutarate dehydrogenase)	mitochondrion	0.86	hLNs
Q17QC5	AP2S1	AP-2 complex subunit sigma (Adaptor protein complex AP-2 subunit sigma) (Adaptor-related protein complex 2 subunit sigma) (Clathrin assembly protein 2 sigma small chain) (Clathrin coat assembly protein AP17) (Clathrin coat-associated protein AP17) (Plasma membrane adaptor AP-2 17 kDa protein) (Sigma2-adaptin)	mitochondrion	1	hLNs
Q17QJ1	ACSF2	Medium-chain acyl-CoA ligase ACSF2, mitochondrial (EC 6.2.1.2)	mitochondrion	0.87	hLNs
Q17QJ7	PYCR2	Pyrroline-5-carboxylate reductase 2 (P5C reductase 2) (P5CR 2) (EC 1.5.1.2)	mitochondrion	1	hLNs
Q1LZ83	LACTB2	Endoribonuclease LACTB2 (Beta-lactamase-like protein 2) (EC 3.1.27.-)	mitochondrion	1	hLNs
Q24JZ7	OXCT1	Succinyl-CoA:3-ketoacid-coenzyme A transferase (EC 2.8.3.5)	mitochondrion	0.88	hLNs
Q24K02	IDE	Insulin-degrading enzyme (EC 3.4.24.56) (Insulin protease) (Insulinase) (Insulysin)	mitochondrion	1	hLNs
Q28150	ORF	60S ribosomal protein L27a (Fragment)	mitochondrion	1	hLNs
Q28918	STAR	Steroidogenic acute regulatory protein, mitochondrial (StAR) (START domain-containing protein 1) (StARD1)	mitochondrion	0.59	hLNs
Q29RJ1	NUDT2	Bis(5'-nucleosyl)-tetraphosphatase [asymmetrical] (EC 3.6.1.17) (Diadenosine 5',5'''-P1,P4-tetraphosphate asymmetrical hydrolase) (Ap4A hydrolase) (Ap4Aase) (Diadenosine tetraphosphatase) (Nucleoside diphosphate-linked moiety X motif 2) (Nudix motif 2)	mitochondrion	1	hLNs
Q29RK1	CS	Citrate synthase, mitochondrial (EC 2.3.3.1) (Citrate (Si)-synthase)	mitochondrion	0.82	hLNs
Q29RZ0	ACAT1	Acetyl-CoA acetyltransferase, mitochondrial (EC 2.3.1.9) (Acetoacetyl-CoA thiolase)	mitochondrion	1	hLNs
Q2HJ98	FAHD1	Acylpyruvase FAHD1, mitochondrial (EC 3.7.1.5) (Fumarylacetoacetate hydrolase domain-containing protein 1) (Oxaloacetate decarboxylase) (OAA decarboxylase) (EC 4.1.1.112)	mitochondrion	1	hLNs
Q2KHU4	CLPP	ATP-dependent Clp protease proteolytic subunit, mitochondrial (EC 3.4.21.92) (Endopeptidase Clp)	mitochondrion	0.54	hLNs
Q2KHZ9	GCDH	Glutaryl-CoA dehydrogenase, mitochondrial (GCD) (EC 1.3.8.6)	mitochondrion	0.78	hLNs
Q2KI62	PTCD3 MRPS39	Pentatricopeptide repeat domain-containing protein 3, mitochondrial (28S ribosomal protein S39, mitochondrial) (MRP-S39)	mitochondrion	0.87	hLNs
E9RHW1	HSPB1	Heat shock 27 kDa protein (Heat shock protein beta-1)	mitochondrion	1	hLNs
F1MD70	None	None	mitochondrion	0.91	hLNs
F1MDQ8	None	None	mitochondrion	1	hLNs
F1MEM9	TTC19	Tetratricopeptide repeat domain 19	mitochondrion	0.69	hLNs
F1MG92	PDP1	[Pyruvate dehydrogenase [acetyl-transferring]]-phosphatase 1, mitochondrial	mitochondrion	1	hLNs
F1MGC0	SUCLA2	Succinate--CoA ligase [ADP-forming] subunit beta, mitochondrial (EC 6.2.1.5) (ATP-specific succinyl-CoA synthetase subunit beta) (A-SCS) (Succinyl-CoA synthetase beta-A chain) (SCS-betaA)	mitochondrion	0.59	hLNs
F1MGJ7	None	None	mitochondrion	0.83	hLNs
F1MHD4	PARS2	Prolyl-tRNA synthetase (EC 6.1.1.15)	mitochondrion	1	hLNs
F1MJQ5	NDUFAF7	Protein arginine methyltransferase NDUFAF7 (EC 2.1.1.320)	mitochondrion	1	hLNs
F1ML72	RPL34	60S ribosomal protein L34	mitochondrion	1	hLNs
F1MLB8	ATP5F1A	ATP synthase subunit alpha	mitochondrion	0.95	hLNs
F1MMM8	MRPL19	39S ribosomal protein L19, mitochondrial	mitochondrion	0.92	hLNs
F1MP14	FOXK1	Forkhead box K1	mitochondrion	0.65	hLNs
Q2KIV7	PPA2	Inorganic diphosphatase (EC 3.6.1.1)	mitochondrion	0.73	hLNs
Q2KJE7	PSME1	Proteasome (Prosome, macropain) activator subunit 1 (PA28 alpha) (Proteasome activator complex subunit 1)	mitochondrion	1	hLNs
Q2KJF3	NFU1	NFU1 iron-sulfur cluster scaffold homolog, mitochondrial	mitochondrion	0.96	hLNs
Q2KJG2	UFM1	Ubiquitin-fold modifier 1	mitochondrion	1	hLNs
Q2KJG8	BCKDK	[3-methyl-2-oxobutanoate dehydrogenase [lipoamide]] kinase, mitochondrial (EC 2.7.11.4) (Branched-chain alpha-ketoacid dehydrogenase kinase) (BCKD-kinase) (BCKDHKIN)	mitochondrion	0.5	hLNs
Q2KJH7	ALDH18A1	Delta-1-pyrroline-5-carboxylate synthase [Includes: Glutamate 5-kinase (GK) (EC 2.7.2.11) (Gamma-glutamyl kinase); Gamma-glutamyl phosphate reductase (GPR) (EC 1.2.1.41) (Glutamate-5-semialdehyde dehydrogenase) (Glutamyl-gamma-semialdehyde dehydrogenase)]	mitochondrion	0.77	hLNs
Q2NKR7	FAM162A E2IG5	Protein FAM162A (E2-induced gene 5 protein homolog)	mitochondrion	0.83	hLNs
Q2NL36	DIABLO	Diablo homolog, mitochondrial	mitochondrion	1	hLNs
Q2T9Y6	GCLM	Glutamate--cysteine ligase regulatory subunit (GCS light chain) (Gamma-ECS regulatory subunit) (Gamma-glutamylcysteine synthetase regulatory subunit) (Glutamate--cysteine ligase modifier subunit)	mitochondrion	1	hLNs
Q2TBR0	PCCB	Propionyl-CoA carboxylase beta chain, mitochondrial (PCCase subunit beta) (EC 6.4.1.3) (Propanoyl-CoA:carbon dioxide ligase subunit beta)	mitochondrion	0.72	hLNs
Q2TBV3	ETFB	Electron transfer flavoprotein subunit beta (Beta-ETF)	mitochondrion	1	hLNs
Q2YDI0	MRPL11	39S ribosomal protein L11, mitochondrial (L11mt) (MRP-L11)	mitochondrion	1	hLNs
Q32KL2	PSMB5	Proteasome subunit beta type-5 (EC 3.4.25.1)	mitochondrion	1	hLNs
Q32PD5	RPS19	40S ribosomal protein S19	mitochondrion	1	hLNs
Q3MHG3	MPST	Mercaptopyruvate sulfurtransferase	mitochondrion	1	hLNs
Q3MHM7	RPL35	60S ribosomal protein L35	mitochondrion	1	hLNs
Q3MHN0	PSMB6	Proteasome subunit beta type-6 (EC 3.4.25.1)	mitochondrion	1	hLNs
Q3MHW4	SQRDL	SQRDL protein	mitochondrion	0.61	hLNs
Q3MHX0	SUOX	Sulfite oxidase (EC 1.8.3.1)	mitochondrion	0.68	hLNs
Q3MHX5	SUCLG2	Succinate--CoA ligase [GDP-forming] subunit beta, mitochondrial (EC 6.2.1.4) (GTP-specific succinyl-CoA synthetase subunit beta) (G-SCS) (GTPSCS) (Succinyl-CoA synthetase beta-G chain) (SCS-betaG)	mitochondrion	1	hLNs
Q3MIC0	RPL37A	60S ribosomal protein L37a	mitochondrion	1	hLNs
Q3SYZ5	DDX5	DEAD box protein 5 (EC 3.6.4.13) (Probable ATP-dependent RNA helicase DDX5) (Fragment)	mitochondrion	0.7	hLNs
Q3SZ00	HADHA	Enoyl-CoA hydratase (EC 4.2.1.17)	mitochondrion	1	hLNs
Q3SZL7	MTFR1	Mitochondrial fission regulator 1	mitochondrion	0.74	hLNs
Q3SZQ6	RPL32	60S ribosomal protein L32	mitochondrion	1	hLNs
Q3T003	RPL18A	60S ribosomal protein L18a	mitochondrion	1	hLNs
Q3T040	MRPS7	28S ribosomal protein S7, mitochondrial (MRP-S7) (S7mt)	mitochondrion	1	hLNs
Q3T057	RPL23	60S ribosomal protein L23	mitochondrion	1	hLNs
Q3T0E3	COA3 CCDC56	Cytochrome c oxidase assembly factor 3 homolog, mitochondrial (Coiled-coil domain-containing protein 56)	mitochondrion	0.82	hLNs
Q3T0G5	PLPBP PROSC	Pyridoxal phosphate homeostasis protein (PLP homeostasis protein) (Proline synthase co-transcribed bacterial homolog protein) (Pyridoxal phosphate-binding protein)	mitochondrion	1	hLNs
Q3T0M0	VPS29	Vacuolar protein sorting-associated protein 29 (Vesicle protein sorting 29)	mitochondrion	1	hLNs
Q3T0U3	ES1 GATD3A	Es1 protein	mitochondrion	0.81	hLNs
Q3T0X6	RPS16	40S ribosomal protein S16	mitochondrion	0.97	hLNs
Q3T0Y5	PSMA2	Proteasome subunit alpha type-2 (EC 3.4.25.1)	mitochondrion	1	hLNs
Q3T108	PSMB4	Proteasome subunit beta type-4 (EC 3.4.25.1)	mitochondrion	1	hLNs
Q3T169	RPS3	40S ribosomal protein S3 (EC 4.2.99.18)	mitochondrion	0.95	hLNs
Q3T172	ECH1	ECH1 protein (Fragment)	mitochondrion	0.52	hLNs
Q3ZBH2	NQO1	NAD(P)H dehydrogenase, quinone 1 (NAD(P)H quinone dehydrogenase 1)	mitochondrion	1	hLNs
Q3ZBH8	RPS20	40S ribosomal protein S20	mitochondrion	1	hLNs
Q3ZBQ0	SIRT5	NAD-dependent protein deacylase sirtuin-5, mitochondrial (EC 2.3.1.-) (Regulatory protein SIR2 homolog 5) (SIR2-like protein 5)	mitochondrion	1	hLNs
Q3ZBX9	H2AJ	Histone H2A.J (H2a/j)	mitochondrion	1	hLNs
Q3ZC41	ACAA1	Acetyl-CoA acyltransferase 1 (Acetyl-Coenzyme A acyltransferase 1) (Mitochondrial acetyl-Coenzyme A acyltransferase 1)	mitochondrion	1	hLNs
Q3ZCH0	HSPA9	Stress-70 protein, mitochondrial (75 kDa glucose-regulated protein) (GRP-75) (Heat shock 70 kDa protein 9)	mitochondrion	0.83	hLNs
Q3ZCH9	HDHD2	Haloacid dehalogenase-like hydrolase domain-containing protein 2	mitochondrion	1	hLNs
Q56JX6	RPS28	40S ribosomal protein S28	mitochondrion	1	hLNs
Q56JX8	RPS13	40S ribosomal protein S13	mitochondrion	0.99	hLNs
Q56JY1	RPL35A	60S ribosomal protein L35a	mitochondrion	1	hLNs
Q56K10	RPS15	40S ribosomal protein S15	mitochondrion	0.81	hLNs
Q58CP0	IDH3G	Isocitrate dehydrogenase [NAD] subunit gamma, mitochondrial (Isocitric dehydrogenase subunit gamma) (NAD(+)-specific ICDH subunit gamma)	mitochondrion	0.6	hLNs
A4FUC0	MRPL37	39S ribosomal protein L37, mitochondrial (L37mt) (MRP-L37)	mitochondrion	1	hLNs
A5D9H9	POLDIP2	DNA polymerase delta interacting protein 2 (Polymerase (DNA-directed), delta interacting protein 2)	mitochondrion	0.82	hLNs
E1BEL7	None	Uncharacterized protein	mitochondrion	1	hLNs
F1MM26	ADARB2	Uncharacterized protein	mitochondrion	0.62	hLNs
F1MY81	None	ANK_REP_REGION domain-containing protein	mitochondrion	1	hLNs
G1K1P8	FKBP2	Peptidylprolyl isomerase (EC 5.2.1.8)	mitochondrion	1	hLNs
P08165	FDXR ADXR	NADPH:adrenodoxin oxidoreductase, mitochondrial (AR) (Adrenodoxin reductase) (EC 1.18.1.6) (Ferredoxin--NADP(+) reductase) (Ferredoxin reductase)	mitochondrion	1	hLNs
P79110	SLC25A1 SLC20A3	Tricarboxylate transport protein, mitochondrial (Citrate transport protein) (CTP) (Solute carrier family 25 member 1) (Tricarboxylate carrier protein)	mitochondrion	1	hLNs
Q02369	NDUFB9 UQOR22	NADH dehydrogenase [ubiquinone] 1 beta subcomplex subunit 9 (Complex I-B22) (CI-B22) (NADH-ubiquinone oxidoreductase B22 subunit)	mitochondrion	1	hLNs
Q2M2T7	MRPS24	28S ribosomal protein S24, mitochondrial (MRP-S24) (S24mt)	mitochondrion	1	hLNs
Q2TBP7	MYCBP AMY1	c-Myc-binding protein (Associate of Myc 1) (AMY-1)	mitochondrion	1	hLNs
Q58DQ5	MRPS9	28S ribosomal protein S9, mitochondrial (MRP-S9) (S9mt)	mitochondrion	0.72	hLNs
Q58DU3	SQRDL	Sulfide dehydrogenase like	mitochondrion	0.61	hLNs
Q58DW5	RPL5	60S ribosomal protein L5	mitochondrion	1	hLNs
Q5E946	PARK7	Parkinson disease protein 7 homolog (Maillard deglycase) (Parkinsonism-associated deglycase) (Protein DJ-1) (DJ-1) (Protein/nucleic acid deglycase DJ-1) (EC 3.1.2.-) (EC 3.5.1.-) (EC 3.5.1.124)	mitochondrion	1	hLNs
Q5E9N5	CLPB SKD3	Caseinolytic peptidase B protein homolog (EC 3.6.1.-) (Suppressor of potassium transport defect 3)	mitochondrion	0.57	hLNs
Q5E9Q3	CCDC51 Mitok	Mitochondrial potassium channel (MITOK) (Coiled-coil domain-containing protein 51)	mitochondrion	0.66	hLNs
Q5EA40	BCAT2	Branched-chain-amino-acid aminotransferase, mitochondrial (BCAT(m)) (EC 2.6.1.42)	mitochondrion	0.96	hLNs
Q66LN0	PTGES2 PGES2	Prostaglandin E synthase 2 (EC 5.3.99.3) (Membrane-associated prostaglandin E synthase-2) (mPGE synthase-2) (Microsomal prostaglandin E synthase 2) (mPGES-2) [Cleaved into: Prostaglandin E synthase 2 truncated form]	mitochondrion	0.71	hLNs
Q76I82	RPS15A	40S ribosomal protein S15a	mitochondrion	1	hLNs
Q7M2Y2	None	60S ribosomal protein L13a (Fragment)	mitochondrion	1	hLNs
Q861S4	RPL21	60S ribosomal protein L21 (Fragment)	mitochondrion	1	hLNs
Q8HXG5	NDUFB11	NADH dehydrogenase [ubiquinone] 1 beta subcomplex subunit 11, mitochondrial (Complex I-ESSS) (CI-ESSS) (NADH-ubiquinone oxidoreductase ESSS subunit)	mitochondrion	0.94	hLNs
Q95KV7	NDUFA13 GRIM19	NADH dehydrogenase [ubiquinone] 1 alpha subcomplex subunit 13 (Cell death regulatory protein GRIM-19) (Complex I-B16.6) (CI-B16.6) (Gene associated with retinoic-interferon-induced mortality 19 protein) (GRIM-19) (NADH-ubiquinone oxidoreductase B16.6 subunit)	mitochondrion	1	hLNs
Q9BGI1	PRDX5	Peroxiredoxin-5, mitochondrial (EC 1.11.1.24) (Peroxiredoxin V) (Prx-V) (Thioredoxin peroxidase) (Thioredoxin-dependent peroxiredoxin 5)	mitochondrion	0.62	hLNs
Q9BGI2	PRDX4	Peroxiredoxin-4 (EC 1.11.1.24) (Peroxiredoxin IV) (Prx-IV) (Thioredoxin-dependent peroxiredoxin 4)	mitochondrion	1	hLNs
Q9N2I8	TXNRD2 TRXR2	Thioredoxin reductase 2, mitochondrial (EC 1.8.1.9) (Thioredoxin reductase TR3)	mitochondrion	1	hLNs
Q9XSN4	GAPDL17	Glyceraldehyde-3-phosphate dehydrogenase like-17 protein (Fragment)	mitochondrion	1	hLNs
Z4YH78	None	None	mitochondrion	1	hLNs
E1BDC8	None	Glycine cleavage system H protein	mitochondrion	0.9	hLNs
E1BDK7	ELAC2	ElaC homolog protein 2 (EC 3.1.26.11) (Ribonuclease Z 2) (Zinc phosphodiesterase ELAC protein 2) (tRNA 3 endonuclease 2) (tRNase Z 2)	mitochondrion	1	hLNs
E1BLY1	None	40S ribosomal protein S15a	mitochondrion	1	hLNs
G3MXL0	None	Histone domain-containing protein	mitochondrion	1	hLNs
A0A140T857	COX7A2	Cytochrome c oxidase subunit 7A2, mitochondrial	mitochondrial membrane	0.89	Liver; hLNs; Spleen
F1MRI2	TIMM21	TIM21-like protein, mitochondrial	mitochondrial membrane	0.76	Liver; hLNs
P07470	COX7A1 COX7A COX7AH	Cytochrome c oxidase subunit 7A1, mitochondrial (Cytochrome c oxidase subunit VIIIc) (VIIIC) (Cytochrome c oxidase subunit VIIa-heart) (Cytochrome c oxidase subunit VIIa-H) (Cytochrome c oxidase subunit VIIa-muscle) (Cytochrome c oxidase subunit VIIa-M)	mitochondrial membrane	0.68	Liver; hLNs
A1A4J8	SCO1 SCOD1	Protein SCO1 homolog, mitochondrial	mitochondrial membrane	0.78	Liver; hLNs
Q2KIG0	ETFDH	Electron transfer flavoprotein-ubiquinone oxidoreductase, mitochondrial (ETF-QO) (ETF-ubiquinone oxidoreductase) (EC 1.5.5.1) (Electron-transferring-flavoprotein dehydrogenase) (ETF dehydrogenase)	mitochondrial membrane	0.69	Liver; hLNs
E1BBS6	QSOX2	Sulfhydryl oxidase (EC 1.8.3.2)	mitochondrial membrane	0.66	Liver
G5E6R0	MPV17L	Mpv17-like protein	mitochondrial membrane	0.64	Liver
P00423	COX4I1 COX4	Cytochrome c oxidase subunit 4 isoform 1, mitochondrial (Cytochrome c oxidase polypeptide IV) (Cytochrome c oxidase subunit IV isoform 1) (COX IV-1)	mitochondrial membrane	0.92	hLNs; Spleen
P00125	CYC1	Cytochrome c1, heme protein, mitochondrial (EC 7.1.1.8) (Complex III subunit 4) (Complex III subunit IV) (Cytochrome b-c1 complex subunit 4) (Ubiquinol-cytochrome-c reductase complex cytochrome c1 subunit) (Cytochrome c-1)	mitochondrial membrane	0.87	hLNs
P11024	NNT	NAD(P) transhydrogenase, mitochondrial (EC 7.1.1.1) (Nicotinamide nucleotide transhydrogenase) (Pyridine nucleotide transhydrogenase)	mitochondrial membrane	0.87	hLNs
P13272	UQCRFS1	Cytochrome b-c1 complex subunit Rieske, mitochondrial (EC 7.1.1.8) (Complex III subunit 5) (Cytochrome b-c1 complex subunit 5) (Rieske iron-sulfur protein) (RISP) (Rieske protein UQCRFS1) (Ubiquinol-cytochrome c reductase iron-sulfur subunit) [Cleaved into: Cytochrome b-c1 complex subunit 9 (Su9) (Subunit 9) (8 kDa subunit 9) (Complex III subunit IX) (Cytochrome b-c1 complex subunit 11) (UQCRFS1 …	mitochondrial membrane	0.94	hLNs
P13619	ATP5PB ATP5F ATP5F1	ATP synthase F(0) complex subunit B1, mitochondrial (ATP synthase peripheral stalk-membrane subunit b) (ATP synthase subunit b) (ATPase subunit b)	mitochondrial membrane	0.75	hLNs
P15150	CYP11B1	Cytochrome P450 11B1, mitochondrial (CYPXIB1) (Cytochrome P450C11) (Steroid 11-beta-hydroxylase, CYP11B1) (EC 1.14.15.4)	mitochondrial membrane	0.7	hLNs
E1BFB4	MTOR	Serine/threonine-protein kinase mTOR (EC 2.7.11.1)	mitochondrial membrane	0.55	hLNs
A5D7B3	NUP58 NUPL1	NUPL1 protein (Nucleoporin 58)	mitochondrial membrane	0.73	hLNs
F1MBC7	None	Cytochrome c oxidase subunit (Cytochrome c oxidase polypeptide VIa)	mitochondrial membrane	0.82	hLNs
F1MG97	None	Uncharacterized protein	mitochondrial membrane	0.8	hLNs
Q2KJI7	AFG3L2	AFG3-like protein 2 (EC 3.4.24.-)	mitochondrial membrane	0.79	hLNs
F1N152	HTRA1 HTRA PRSS11	Serine protease HTRA1 (EC 3.4.21.-) (High-temperature requirement A serine peptidase 1) (Serine protease 11)	extracellular space	0.99	Spleen
G3N2D7	None	Ig-like domain-containing protein	extracellular space	1	Spleen
G3X6L5	ARL8A	ADP ribosylation factor like GTPase 8A	extracellular space	1	Spleen
G8JKV7	PLOD1	Procollagen-lysine 5-dioxygenase (EC 1.14.11.4)	extracellular space	1	Spleen
H7BWW2	HEXB	Beta-hexosaminidase (EC 3.2.1.52)	extracellular space	0.99	Spleen
J9QDU2	None	Periostin variant 6	extracellular space	1	Spleen
P0C8B3	GON7	EKC/KEOPS complex subunit GON7	extracellular space	1	Spleen
E1BB91	COL6A3	Collagen type VI alpha 3 chain	extracellular space	0.94	Spleen
E1BI28	GM2A	GM2 ganglioside activator	extracellular space	0.99	Spleen
E1BLS8	EMILIN1	Elastin microfibril interfacer 1	extracellular space	0.97	Spleen
A0A0M4MD57	HP	Haptoglobin (Haptoglobin alpha chain) (Haptoglobin beta chain)	extracellular space	1	Spleen
A5D7U5	GLB1	Beta-galactosidase (EC 3.2.1.23)	extracellular space	0.99	Spleen
A6H713	LIPA	Lipase	extracellular space	1	Spleen
A6H7E3	PDLIM1	PDZ and LIM domain 1 (PDZ and LIM domain protein 1)	extracellular space	1	Spleen
A6QNX2	DPP7	DPP7 protein (Dipeptidyl peptidase 7)	extracellular space	0.99	Spleen
A6QPI9	TPSB1 LOC786948	TPSB1 protein	extracellular space	1	Spleen
A6QPK6	ELN	Elastin (Tropoelastin)	extracellular space	0.98	Spleen
A6QPP2	SERPIND1	SERPIND1 protein	extracellular space	1	Spleen
A7E3W2	LGALS3BP	Galectin-3-binding protein (Lectin galactoside-binding soluble 3-binding protein)	extracellular space	1	Spleen
P81187	CFB BF	Complement factor B (EC 3.4.21.47) (C3/C5 convertase) (EC-VMFB) [Cleaved into: Complement factor B Ba fragment; Complement factor B Bb fragment]	extracellular space	0.99	Spleen
P98133	FBN1	Fibrillin-1 (MP340) [Cleaved into: Asprosin]	extracellular space	1	Spleen
Q0IIH5	NUCB2	Nucleobindin 2	extracellular space	1	Spleen
Q0VCP3	OLFML3	Olfactomedin-like protein 3	extracellular space	0.99	Spleen
Q0VCQ9	RCN2	Reticulocalbin 2 (Reticulocalbin 2, EF-hand calcium binding domain)	extracellular space	1	Spleen
Q28107	F5	Coagulation factor V (Activated protein C cofactor) [Cleaved into: Coagulation factor V heavy chain; Coagulation factor V light chain]	extracellular space	0.93	Spleen
Q2KIG3	CPB2	Carboxypeptidase B2 (EC 3.4.17.20) (Carboxypeptidase U) (CPU) (Plasma carboxypeptidase B) (pCPB) (Thrombin-activable fibrinolysis inhibitor) (TAFI)	extracellular space	0.94	Spleen
F1MN78	None	Serpin B4	extracellular space	1	Spleen
Q2KJ89	FBLN5	Fibulin-5	extracellular space	1	Spleen
Q3SZV7	HPX	Hemopexin	extracellular space	1	Spleen
Q3Y5Z3	ADIPOQ ACRP30 APM1	Adiponectin (30 kDa adipocyte complement-related protein) (Adipocyte complement-related 30 kDa protein) (ACRP30) (Adipocyte, C1q and collagen domain-containing protein) (Adipose most abundant gene transcript 1 protein) (apM-1)	extracellular space	1	Spleen
A7MBB0	VCAM1 LOC534578	VCAM1 protein	extracellular space	0.6	Spleen
F1N036	DNAJC3	DnaJ homolog subfamily C member 3	extracellular space	0.82	Spleen
F6RSE9	AOAH	Acyloxyacyl hydrolase	extracellular space	1	Spleen
G3MZT8	LTBP4	Latent transforming growth factor beta binding protein 4	extracellular space	0.99	Spleen
Q5E9Q1	POGLUT1 CLP46 KTELC1	Protein O-glucosyltransferase 1 (EC 2.4.1.-) (CAP10-like 46 kDa protein) (KTEL motif-containing protein 1) (O-glucosyltransferase Rumi homolog) (Rumi) (Protein O-xylosyltransferase) (EC 2.4.2.-)	extracellular space	1	Spleen
A6QLY8	IGFBP7	IGFBP7 protein	extracellular space	1	Spleen
A6QM09	None	Uncharacterized protein	extracellular space	1	Spleen
A6QPN5	MMP2	72 kDa gelatinase (EC 3.4.24.24) (72 kDa type IV collagenase) (Matrix metalloproteinase-2) (PEX)	extracellular space	0.95	Spleen
A8E4Q3	LOC511106	LOC511106 protein	extracellular space	1	Spleen
B9UKM7	CATHL6	Cathelicidin 6	extracellular space	0.95	Spleen
E1BGK0	TIMD4	T cell immunoglobulin and mucin domain containing 4	extracellular space	0.99	Spleen
E1BIM6	NPTX1	Neuronal pentraxin 1	extracellular space	0.97	Spleen
E1BL84	None	Uncharacterized protein	extracellular space	0.95	Spleen
F1N103	COCH	Cochlin	extracellular space	1	Spleen
G1K238	None	None	extracellular space	1	Spleen
G3M8V1	None	None	extracellular space	0.99	Spleen
H6VGI5	BoLA	MHC class I antigen (Fragment)	extracellular space	1	Spleen
P02459	COL2A1	Collagen alpha-1(II) chain (Alpha-1 type II collagen)	extracellular space	1	Spleen
P45478	PPT1 CLN1 PPT	Palmitoyl-protein thioesterase 1 (PPT-1) (EC 3.1.2.22) (Palmitoyl-protein hydrolase 1)	extracellular space	0.99	Spleen
P79345	NPC2	NPC intracellular cholesterol transporter 2 (EPV20) (Epididymal secretory protein E1) (Niemann Pick type C2 protein homolog)	extracellular space	1	Spleen
Q24JZ6	CGREF1	Cell growth regulator with EF-hand domain 1	extracellular space	1	Spleen
Q2NKR5	ADIRF C28H10ORF116	Adipogenesis regulatory factor (Chromosome 10 open reading frame 116 ortholog)	extracellular space	1	Spleen
Q5E9H0	PLA1A	Phospholipase A1 member A (EC 3.1.1.-)	extracellular space	1	Spleen
Q5J7T7	BoLA-DQB	MHC class II antigen (Fragment)	extracellular space	1	Spleen
Q862F2	None	Galectin (Fragment)	extracellular space	1	Spleen
Q9N2I2	SERPINA5	Plasma serine protease inhibitor (Protein C inhibitor) (PCI) (Serpin A5)	extracellular space	0.9	Spleen
F1MVK1	LOC107131209	C4a anaphylatoxin (Complement C4 gamma chain)	extracellular space	0.73	Liver; Spleen
F1N583	OLFML1	Olfactomedin like 1	extracellular space	0.98	Liver; Spleen
P02453	COL1A1	Collagen alpha-1(I) chain (Alpha-1 type I collagen)	extracellular space	1	Liver; Spleen
B9UKL8	CATHL5	Cathelicidin 5	extracellular space	0.98	Liver; Spleen
A0A140T843	APOH	Apolipoprotein H (Beta-2-glycoprotein 1) (Beta-2-glycoprotein I)	extracellular space	1	Liver; Spleen
A0A140T897	ALB	Albumin	extracellular space	0.9	Liver; Spleen
A0A140T8D4	LGMN	Asparaginyl endopeptidase (EC 3.4.22.34) (Legumain) (Protease, cysteine 1)	extracellular space	1	Liver; Spleen
A2VDP5	ENPP4	Bis(5'-adenosyl)-triphosphatase ENPP4 (EC 3.6.1.29) (AP3A hydrolase) (AP3Aase) (Ectonucleotide pyrophosphatase/phosphodiesterase family member 4) (E-NPP 4) (NPP-4)	extracellular space	0.99	Liver; Spleen
A5PJH7	LOC788112 NGP	LOC788112 protein	extracellular space	0.98	Liver; Spleen
A6H732	TMX4	TMX4 protein (Thioredoxin related transmembrane protein 4)	extracellular space	1	Liver; Spleen
A6QNZ7	KRT10	Keratin 10 (Epidermolytic hyperkeratosis; keratosis palmaris et plantaris) (Keratin, type I cytoskeletal 10)	extracellular space	1	Liver; Spleen
Q05443	LUM LDC	Lumican (Corneal keratan sulfate proteoglycan 37B core protein) (Keratan sulfate proteoglycan) (KSPG)	extracellular space	0.96	Liver; Spleen
Q28085	CFH HF1	Complement factor H (H factor 1)	extracellular space	1	Liver; Spleen
Q29RI0	COQ8A ADCK3 CABC1	Atypical kinase COQ8A, mitochondrial (EC 2.7.-.-) (Chaperone activity of bc1 complex-like) (Chaperone-ABC1-like) (Coenzyme Q protein 8A) (aarF domain-containing protein kinase 3)	extracellular space	0.52	Liver; Spleen
Q2KIS7	CLEC3B	Tetranectin (TN) (C-type lectin domain family 3 member B)	extracellular space	0.98	Liver; Spleen
F1MH27	CHIA	Chitinase (EC 3.2.1.14)	extracellular space	0.91	Liver; Spleen
Q3ZBK2	PRXL2A FAM213A PAMM	Peroxiredoxin-like 2A (Peroxiredoxin-like 2 activated in M-CSF stimulated monocytes) (Protein PAMM) (Redox-regulatory protein FAM213A)	extracellular space	0.82	Liver; Spleen
Q762I5	RETN RSTN	Resistin	extracellular space	1	Liver; Spleen
V6F9A3	ApoC3 BOS_14347	Apolipoprotein C-III (Apolipoprotein C3)	extracellular space	1	Liver; Spleen
A4IFV9	PRG3	PRG3 protein	extracellular space	1	Liver; Spleen
F1N2J9	RAB8B	Ras-related protein Rab-8B	extracellular space	1	Liver; hLNs; Spleen
F1N401	COL12A1	Collagen alpha-1(XII) chain	extracellular space	1	Liver; hLNs; Spleen
F1N5M2	GC	Gc-globulin (Group-specific component) (Vitamin D-binding protein)	extracellular space	0.99	Liver; hLNs; Spleen
G3MZD8	None	None	extracellular space	0.98	Liver; hLNs; Spleen
G3N088	None	None	extracellular space	1	Liver; hLNs; Spleen
G3N0S9	None	Uncharacterized protein	extracellular space	1	Liver; hLNs; Spleen
G5E502	LOC617219	Lysozyme (EC 3.2.1.17)	extracellular space	0.99	Liver; hLNs; Spleen
O18977	TN-X	Tenascin-X	extracellular space	0.93	Liver; hLNs; Spleen
O46375	TTR	Transthyretin (Prealbumin)	extracellular space	1	Liver; hLNs; Spleen
P02465	COL1A2	Collagen alpha-2(I) chain (Alpha-2 type I collagen)	extracellular space	1	Liver; hLNs; Spleen
P21793	DCN	Decorin (Bone proteoglycan II) (PG-S2)	extracellular space	0.99	Liver; hLNs; Spleen
P21809	BGN	Biglycan (Bone/cartilage proteoglycan I) (Leucine-rich PG I) (PG-S1)	extracellular space	0.99	Liver; hLNs; Spleen
P23805	CGN1	Conglutinin	extracellular space	0.96	Liver; hLNs; Spleen
C4T8B4	CRP	Pentaxin (Pentraxin)	extracellular space	0.93	Liver; hLNs; Spleen
A3KLR9	ECSOD	Superoxide dismutase [Cu-Zn] (EC 1.15.1.1)	extracellular space	0.99	Liver; hLNs; Spleen
A6H783	VDAC5P VDAC3	Voltage-dependent anion-selective channel protein 3	extracellular space	1	Liver; hLNs; Spleen
A6QPT4	MPO	MPO protein (Myeloperoxidase)	extracellular space	1	Liver; hLNs; Spleen
A6QQQ3	PRELP	Prolargin (Proline/arginine-rich end leucine-rich repeat protein)	extracellular space	0.92	Liver; hLNs; Spleen
Q17QB3	ASAH1	Acid ceramidase (AC) (ACDase) (Acid CDase) (EC 3.5.1.23) (Acylsphingosine deacylase) (N-acylethanolamine hydrolase ASAH1) (EC 3.5.1.-) (N-acylsphingosine amidohydrolase) [Cleaved into: Acid ceramidase subunit alpha; Acid ceramidase subunit beta]	extracellular space	1	Liver; hLNs; Spleen
Q1JPD3	D2HGDH	D-2-hydroxyglutarate dehydrogenase, mitochondrial (EC 1.1.99.-)	extracellular space	0.75	Liver; hLNs; Spleen
Q1RMH5	C1QC	C1QC protein (Fragment)	extracellular space	1	Liver; hLNs; Spleen
Q1RMM9	NAGA	Alpha-galactosidase (EC 3.2.1.-)	extracellular space	1	Liver; hLNs; Spleen
F1MC11	KRT14	Keratin, type I cytoskeletal 14	extracellular space	1	Liver; hLNs; Spleen
F1MEZ5	LOC505326	Peptidase S1 domain-containing protein	extracellular space	0.98	Liver; hLNs; Spleen
Q2KJF1	A1BG	Alpha-1B-glycoprotein (Alpha-1-B glycoprotein)	extracellular space	0.99	Liver; hLNs; Spleen
Q3T004	APCS	Serum amyloid P-component (SAP)	extracellular space	0.97	Liver; hLNs; Spleen
Q3ZBN5	ASPN	Asporin	extracellular space	0.98	Liver; hLNs; Spleen
A7MB81	ERAP1	Aminopeptidase (EC 3.4.11.-)	extracellular space	0.85	Liver; hLNs; Spleen
E1BJF9	LOC104968478	Serum amyloid A protein	extracellular space	0.98	Liver; hLNs; Spleen
Q5XQN5	KRT5	Keratin, type II cytoskeletal 5 (Cytokeratin-5) (CK-5) (Keratin-5) (K5) (Type-II keratin Kb5)	extracellular space	1	Liver; hLNs; Spleen
G3N374	None	None	extracellular space	0.95	Liver; hLNs
P19661	CATHL3 BAC7	Cathelicidin-3 (Bactenecin-7) (Bac7) (PR-59)	extracellular space	0.9	Liver; hLNs
A8YXY3	SELENOF SEP15	Selenoprotein F	extracellular space	0.97	Liver; hLNs
A9QXB6	None	Intercellular adhesion molecule 1	extracellular space	1	Liver; hLNs
E1BDY3	GLG1	Golgi apparatus protein 1	extracellular space	1	Liver; hLNs
E1BGL8	SIGLEC1	Sialic acid binding Ig like lectin 1	extracellular space	0.99	Liver; hLNs
A0A0A0MP92	SERPINA3-7	Serpin A3-7	extracellular space	0.99	Liver; hLNs
A0A140T881	APOE	Apolipoprotein E	extracellular space	1	Liver; hLNs
A5PK75	TOR1A	Torsin	extracellular space	0.78	Liver; hLNs
Q08DD1	ARSA	Arylsulfatase A (ASA) (EC 3.1.6.8) (Cerebroside-sulfatase)	extracellular space	1	Liver; hLNs
F1MAV0	FGB	Fibrinogen beta chain (Fibrinopeptide B)	extracellular space	0.75	Liver; hLNs
F1MD40	COL6A6	Collagen type VI alpha 6 chain	extracellular space	1	Liver; hLNs
F1MEG3	LAMA1	Laminin subunit alpha 1	extracellular space	1	Liver; hLNs
F1MGU7	FGG	Fibrinogen gamma-B chain	extracellular space	0.99	Liver; hLNs
F1MM13	H6PD	Uncharacterized protein	extracellular space	0.99	Liver; hLNs
F1MNQ4	None	Superoxide dismutase [Cu-Zn] (EC 1.15.1.1)	extracellular space	1	Liver; hLNs
Q2KJI3	CYRIB FAM49B	CYFIP-related Rac1 interactor B (Protein FAM49B)	extracellular space	1	Liver; hLNs
Q3T0I2	CTSH	Pro-cathepsin H [Cleaved into: Cathepsin H mini chain; Cathepsin H (EC 3.4.22.16); Cathepsin H heavy chain; Cathepsin H light chain]	extracellular space	1	Liver; hLNs
Q3T165	PHB	Prohibitin	extracellular space	0.79	Liver; hLNs
Q3ZBX0	BSG RPE7	Basigin (Basigin isoform 2) (RPE7 protein)	extracellular space	0.98	Liver; hLNs
F1MJ12	C1S	Complement C1s subcomponent	extracellular space	0.97	Liver; hLNs
Q9N0V4	GSTM1 GSTM	Glutathione S-transferase Mu 1 (EC 2.5.1.18) (GST class-mu 1) (GSTM1-1)	extracellular space	0.94	Liver; hLNs
Q9TS74	None	Pancreatic elastase inhibitor (Fragments)	extracellular space	1	Liver; hLNs
G3X6N3	TF	Beta-1 metal-binding globulin (Serotransferrin) (Siderophilin)	extracellular space	1	Liver
G3X6W0	None	None	extracellular space	0.77	Liver
G5E5A9	FN1	Fibronectin	extracellular space	0.97	Liver
B0JYN6	AHSG	Alpha-2-HS-glycoprotein (Fetuin-A)	extracellular space	1	Liver
E1BCP9	GLB1L	Galactosidase beta 1 like	extracellular space	1	Liver
A4IF88	RCN1	RCN1 protein	extracellular space	0.79	Liver
A5D7S8	FBLN1	Fibulin-1	extracellular space	1	Liver
A5LIP3	PPCA	Carboxypeptidase (EC 3.4.16.-)	extracellular space	1	Liver
A5PK70	NME3	Nucleoside diphosphate kinase (EC 2.7.4.6)	extracellular space	0.91	Liver
P34955	SERPINA1 PI	Alpha-1-antiproteinase (Alpha-1-antitrypsin) (Alpha-1-proteinase inhibitor) (Serpin A1)	extracellular space	0.98	Liver
A2I7M9	SERPINA3-2	Serpin A3-2	extracellular space	0.98	Liver
E1BFW1	CCDC134	Coiled-coil domain containing 134	extracellular space	0.99	Liver
F1MU05	MPP6	Membrane palmitoylated protein 6	extracellular space	1	Liver
F1N0Q7	None	None	extracellular space	0.82	Liver
A1A4L7	GSTM4 GSTM1	Glutathione transferase (EC 2.5.1.18)	extracellular space	1	Liver
A5D7J7	ARSL ARSE	ARSE protein (Arylsulfatase E)	extracellular space	1	Liver
A8E4L3	None	UPF0598 protein C8orf82 homolog	extracellular space	0.88	Liver
E1BJX8	PM20D1	N-fatty-acyl-amino acid synthase/hydrolase PM20D1	extracellular space	0.94	Liver
F1MDB2	SMIM20 LOC101904614	Small integral membrane protein 20 (Mitochondrial translation regulation assembly intermediate of cytochrome c oxidase protein of 7 kDa) (MITRAC7) [Cleaved into: Phoenixin-14 (PNX-14); Phoenixin-20 (PNX-20)]	extracellular space	0.73	Liver
F1MNT6	GBA3	Glucosylceramidase beta 3	extracellular space	0.99	Liver
F1MTP2	LOC508916	Carboxylic ester hydrolase (EC 3.1.1.-)	extracellular space	1	Liver
F1MU22	CES2	Carboxylic ester hydrolase (EC 3.1.1.-)	extracellular space	0.99	Liver
F1MUI5	SMPDL3A	Acid sphingomyelinase-like phosphodiesterase	extracellular space	1	Liver
F1MW25	None	None	extracellular space	1	Liver
F1N6N4	LOC505468	Uncharacterized protein	extracellular space	0.91	Liver
G3MYA4	None	None	extracellular space	1	Liver
G3N0X4	None	None	extracellular space	0.99	Liver
G3N1N0	None	None	extracellular space	1	Liver
P31228	DDO	D-aspartate oxidase (DASOX) (DDO) (EC 1.4.3.1)	extracellular space	0.74	Liver
Q04790	IFNAR1 IFNAR	Interferon alpha/beta receptor 1 (IFN-R-1) (IFN-alpha/beta receptor 1) (Type I interferon receptor 1)	extracellular space	1	Liver
Q0VCI3	CES1	Carboxylic ester hydrolase (EC 3.1.1.-)	extracellular space	1	Liver
Q2HJ31	LRRC17	Leucine rich repeat containing 17	extracellular space	1	Liver
Q3MHQ1	AOC1 ABP1	Amine oxidase (EC 1.4.3.-)	extracellular space	1	Liver
Q3T0T7	SAR1B	GTP-binding protein SAR1b	extracellular space	1	Liver
Q58CP2	SUMF2	Inactive C-alpha-formylglycine-generating enzyme 2 (Sulfatase-modifying factor 2)	extracellular space	0.99	Liver
F1MRZ6	TNC	Uncharacterized protein	extracellular space	1	hLNs; Spleen
F1MSZ6	SERPINC1	Antithrombin-III (Serpin C1)	extracellular space	0.83	hLNs; Spleen
F1MUC5	COL15A1	Collagen type XV alpha 1 chain	extracellular space	0.98	hLNs; Spleen
F1MW68	None	None	extracellular space	0.97	hLNs; Spleen
F1MXS8	None	None	extracellular space	0.99	hLNs; Spleen
F1MXX6	MFGE8	Lactadherin (MFGM) (Milk fat globule-EGF factor 8) (SED1)	extracellular space	1	hLNs; Spleen
F1MZ85	VCAN	Versican core protein	extracellular space	0.99	hLNs; Spleen
F1N102	C8B	Complement component 8 subunit beta (Complement component C8 beta chain)	extracellular space	0.98	hLNs; Spleen
G3N2H4	AZU1	Azurocidin 1	extracellular space	1	hLNs; Spleen
G9HR27	BoLA	MHC class I antigen (Fragment)	extracellular space	0.91	hLNs; Spleen
P13605	FMOD	Fibromodulin (FM) (Collagen-binding 59 kDa protein) (Keratan sulfate proteoglycan fibromodulin) (KSPG fibromodulin)	extracellular space	1	hLNs; Spleen
P15497	APOA1	Apolipoprotein A-I (Apo-AI) (ApoA-I) (Apolipoprotein A1) [Cleaved into: Proapolipoprotein A-I (ProapoA-I); Truncated apolipoprotein A-I]	extracellular space	1	hLNs; Spleen
P17697	CLU	Clusterin (Glycoprotein III) (GpIII) [Cleaved into: Clusterin beta chain; Clusterin alpha chain]	extracellular space	1	hLNs; Spleen
P19427	DPT	Dermatopontin (22 kDa extracellular matrix protein) (Dermatan sulfate proteoglycan-associated protein 22K) (Tyrosine-rich acidic matrix protein) (TRAMP)	extracellular space	0.99	hLNs; Spleen
B3VTM3	None	Lactotransferrin	extracellular space	0.99	hLNs; Spleen
B6VAP7	CDC42	Cell division control protein 42 homolog (EC 3.6.5.2)	extracellular space	1	hLNs; Spleen
C0LSL0	H-FABP	Heart fatty acid-binding protein	extracellular space	1	hLNs; Spleen
E1B6Z6	LCN2	Lipocalin 2	extracellular space	0.98	hLNs; Spleen
E1B726	PLG	Plasminogen (EC 3.4.21.7)	extracellular space	0.83	hLNs; Spleen
E1BEL6	NRP2	Neuropilin	extracellular space	1	hLNs; Spleen
E1BI98	COL6A1	Collagen type VI alpha 1 chain	extracellular space	0.98	hLNs; Spleen
A0A0A0MP88	SERPINA3-1	Serpin A3-1	extracellular space	0.97	hLNs; Spleen
A0A140T8C6	PSAP	Prosaposin	extracellular space	1	hLNs; Spleen
A1L539	GPC6	Glypican 6	extracellular space	1	hLNs; Spleen
A5PJ93	MZB1 PACAP	Marginal zone B- and B1-cell-specific protein (Plasma cell-induced resident endoplasmic reticulum protein) (Plasma cell-induced resident ER protein) (pERp1) (Proapoptotic caspase adapter protein)	extracellular space	1	hLNs; Spleen
A6QLI0	EPDR1 MERP1	Mammalian ependymin-related protein 1 (MERP-1)	extracellular space	0.75	hLNs; Spleen
A6QM01	NAGLU	N-acetyl-alpha-glucosaminidase (NAGLU protein)	extracellular space	0.99	hLNs; Spleen
P55918	MFAP4	Microfibril-associated glycoprotein 4 (36 kDa microfibril-associated glycoprotein) (36 kDa MAP)	extracellular space	1	hLNs; Spleen
P56652	ITIH3	Inter-alpha-trypsin inhibitor heavy chain H3 (ITI heavy chain H3) (ITI-HC3) (Inter-alpha-inhibitor heavy chain 3)	extracellular space	0.98	hLNs; Spleen
Q0P569	NUCB1	Nucleobindin-1	extracellular space	1	hLNs; Spleen
Q29RY7	FGL2	Fibroleukin (Fibrinogen-like protein 2)	extracellular space	0.99	hLNs; Spleen
F1MF56	None	None	extracellular space	1	hLNs; Spleen
F1MMK9	KIF12	Alpha-1-microglobulin (Bikunin) (HI-30) (Inter-alpha-trypsin inhibitor light chain) (Protein AMBP) (Trypstatin)	extracellular space	1	hLNs; Spleen
Q32L76	SAA4	Serum amyloid A-4 protein	extracellular space	0.73	hLNs; Spleen
Q3T0D7	SAR1A	GTP-binding protein SAR1a	extracellular space	1	hLNs; Spleen
A5D9D2	C4BPA	Complement component 4 binding protein, alpha chain	extracellular space	1	hLNs; Spleen
D1Z308	POSTN	Periostin	extracellular space	1	hLNs; Spleen
Q95121	SERPINF1 PEDF	Pigment epithelium-derived factor (PEDF) (Serpin F1)	extracellular space	1	hLNs; Spleen
Q9NZ50	SNCG	Gamma-synuclein (Synoretin) (SR)	extracellular space	1	hLNs; Spleen
F1MQF0	ICAM3	Intercellular adhesion molecule 3	extracellular space	0.95	hLNs
F1MS32	APOD	Apolipoprotein D (Apo-D)	extracellular space	1	hLNs
F1MSI2	AGRN	Agrin	extracellular space	1	hLNs
F1MT78	None	None	extracellular space	0.95	hLNs
F1MU34	ERAP1	Aminopeptidase (EC 3.4.11.-)	extracellular space	0.85	hLNs
F1MVJ8	OLFM4	Olfactomedin 4	extracellular space	0.79	hLNs
F1MW33	CHL1	Cell adhesion molecule L1 like	extracellular space	0.84	hLNs
F1MY26	PMVK	Phosphomevalonate kinase (PMKase) (EC 2.7.4.2)	extracellular space	1	hLNs
F1MZ33	DNASE2	Deoxyribonuclease II (EC 3.1.22.1)	extracellular space	1	hLNs
F1MZX7	POGLUT3	Protein O-glucosyltransferase 3	extracellular space	0.99	hLNs
F1N045	C7	Complement component C7	extracellular space	1	hLNs
F1N076	CP	Ceruloplasmin	extracellular space	0.93	hLNs
F1N0T1	LAMC3	Laminin subunit gamma 3	extracellular space	0.91	hLNs
F1N1I6	GSN	Actin-depolymerizing factor (Brevin) (Gelsolin)	extracellular space	1	hLNs
F1N2Z0	ADH6	PKS_ER domain-containing protein	extracellular space	1	hLNs
F1N3P8	CRELD1	Protein disulfide-isomerase (EC 5.3.4.1)	extracellular space	0.84	hLNs
F1N3Q7	APOA4	Apolipoprotein A-IV	extracellular space	1	hLNs
F1N430	TIMP2	Metalloproteinase inhibitor 2 (Tissue inhibitor of metalloproteinases 2)	extracellular space	1	hLNs
F1N431	FDPS	Farnesyl pyrophosphate synthase	extracellular space	0.82	hLNs
F1N4M7	CFI	Complement factor I	extracellular space	0.95	hLNs
F1N7U9	CD84	CD84 molecule	extracellular space	0.91	hLNs
F2X047	LYZ	Lysozyme (EC 3.2.1.17)	extracellular space	0.97	hLNs
F5XVA9	VWF	von Willebrand factor	extracellular space	1	hLNs
F6RBT3	None	None	extracellular space	0.89	hLNs
G1K122	RBP4	Retinol-binding protein	extracellular space	0.99	hLNs
G3MWP1	ELANE	Elastase, neutrophil expressed	extracellular space	0.96	hLNs
G3MWU8	None	None	extracellular space	1	hLNs
G3MXK6	CHID1	Chitinase domain-containing protein 1	extracellular space	0.99	hLNs
G3MYC0	ANKRD10	Ankyrin repeat domain 10	extracellular space	1	hLNs
G3MYU9	NPTX2	Neuronal pentraxin 2	extracellular space	1	hLNs
G3N0V0	None	Uncharacterized protein	extracellular space	1	hLNs
G3N342	None	Uncharacterized protein	extracellular space	1	hLNs
G3X6M2	CD55	Uncharacterized protein	extracellular space	0.93	hLNs
G3X6M9	SIRPA	Tyrosine-protein phosphatase non-receptor type substrate 1	extracellular space	0.99	hLNs
G3X761	PLD4	Phospholipase D family member 4	extracellular space	1	hLNs
G9HQR1	BoLA-DQB	MHC class II antigen (Fragment)	extracellular space	1	hLNs
O62827	ADM	Pro-adrenomedullin [Cleaved into: Adrenomedullin (AM); Adrenomedullin-11-26 (AM 11-26); Proadrenomedullin N-20 terminal peptide (ProAM N-terminal 20 peptide) (PAMP) (ProAM-N20)]	extracellular space	0.98	hLNs
P00191	CYP21 CYP21A1 CYP21A2	Steroid 21-hydroxylase (EC 1.14.14.16) (21-OHase) (Cytochrome P-450c21) (Cytochrome P450 21) (Cytochrome P450 XXI) (Cytochrome P450-C21)	extracellular space	0.87	hLNs
P00429	COX6B1 COX6B	Cytochrome c oxidase subunit 6B1 (Cytochrome c oxidase polypeptide VII) (Cytochrome c oxidase subunit AED) (Cytochrome c oxidase subunit VIb isoform 1) (COX VIb-1)	extracellular space	1	hLNs
P00741	F9	Coagulation factor IX (EC 3.4.21.22) (Christmas factor) [Cleaved into: Coagulation factor IXa light chain; Coagulation factor IXa heavy chain]	extracellular space	0.82	hLNs
P01131	LDLR	Low-density lipoprotein receptor (LDL receptor)	extracellular space	1	hLNs
P01211	PENK	Proenkephalin-A [Cleaved into: Synenkephalin; Met-enkephalin (Opioid growth factor) (OGF); PENK(111-130); PENK(140-179); Met-enkephalin-Arg-Gly-Leu; Leu-enkephalin; Enkelytin; PENK(233-254); Met-enkephalin-Arg-Phe]	extracellular space	1	hLNs
P01888	B2M	Beta-2-microglobulin (Lactollin)	extracellular space	1	hLNs
P02584	PFN1	Profilin-1 (Profilin I)	extracellular space	1	hLNs
P04836	CPE	Carboxypeptidase E (CPE) (EC 3.4.17.10) (Carboxypeptidase H) (CPH) (Enkephalin convertase) (Prohormone-processing carboxypeptidase)	extracellular space	0.98	hLNs
P05059	CHGA	Chromogranin-A (CgA) (Pituitary secretory protein I) (SP-I) [Cleaved into: Vasostatin-1; Chromofungin; Chromostatin; Chromacin; Pancreastatin; WE-14; Catestatin; GE-25; Serpinin-RRG; Serpinin; p-Glu serpinin precursor]	extracellular space	1	hLNs
P05185	CYP17A1 CYP17	Steroid 17-alpha-hydroxylase/17,20 lyase (EC 1.14.14.19) (17-alpha-hydroxyprogesterone aldolase) (EC 1.14.14.32) (CYPXVII) (Cytochrome P450 17A1) (Cytochrome P450-C17) (Cytochrome P450c17) (Steroid 17-alpha-monooxygenase)	extracellular space	0.79	hLNs
P10522	MPZ	Myelin protein P0 (Myelin peripheral protein) (MPP) (Myelin protein zero)	extracellular space	0.93	hLNs
P19660	CATHL2 BAC5	Cathelicidin-2 (Bactenecin-5) (Bac5) (PR-42)	extracellular space	0.93	hLNs
P20616	SCG2 CHGC	Secretogranin-2 (Chromogranin-C) (Secretogranin II) (SgII) [Cleaved into: Secretoneurin (SN); Manserin]	extracellular space	0.93	hLNs
P23389	CHGB	Secretogranin-1 (Chromogranin-B) (CgB) (Secretogranin I) (SgI) [Cleaved into: PE-11; Secretogranin-1(476-566); Peptide BAM-1745; Secretolytin; CCB peptide]	extracellular space	1	hLNs
P25326	CTSS	Cathepsin S (EC 3.4.22.27)	extracellular space	1	hLNs
A7YWN9	ITGB7	Integrin beta	extracellular space	1	hLNs
B6VF19	BoLA-DRB3	MHC class II antigen beta chain (Fragment)	extracellular space	1	hLNs
E1B748	HYOU1	Hypoxia up-regulated 1	extracellular space	0.82	hLNs
E1B7G5	RBM12B	RNA binding motif protein 12B	extracellular space	0.82	hLNs
E1B864	ITGB4	Integrin beta	extracellular space	0.99	hLNs
E1B8Q6	LOC112441458	Uncharacterized protein	extracellular space	0.87	hLNs
E1B9H1	TINAGL1	Tubulointerstitial nephritis antigen like 1	extracellular space	0.99	hLNs
E1B9I1	MICOS13 C7H19orf70	MICOS complex subunit MIC13	extracellular space	0.53	hLNs
E1B9K4	HMCN2	Uncharacterized protein	extracellular space	1	hLNs
E1BA24	SAAL1	Serum amyloid A like 1	extracellular space	0.85	hLNs
E1BC77	LY75	Uncharacterized protein	extracellular space	0.99	hLNs
E1BCK4	PCDH7	Protocadherin 7	extracellular space	0.84	hLNs
E1BFX4	SGSH	N-sulfoglucosamine sulfohydrolase	extracellular space	0.93	hLNs
E1BGC1	MCCC1	Methylcrotonoyl-CoA carboxylase 1	extracellular space	0.73	hLNs
E1BGJ0	LRP1	LDL receptor related protein 1	extracellular space	1	hLNs
E1BGX1	TAF15	TATA-box binding protein associated factor 15	extracellular space	1	hLNs
E1BHQ9	MCAM	Uncharacterized protein	extracellular space	1	hLNs
E1BIE7	PGAM5	PGAM family member 5, mitochondrial serine/threonine protein phosphatase	extracellular space	0.88	hLNs
E1BIP4	EMILIN2	Elastin microfibril interfacer 2	extracellular space	0.9	hLNs
E1BLK6	FCRLA	Fc receptor like A	extracellular space	0.89	hLNs
E1BLR9	CPD	Carboxypeptidase D (EC 3.4.17.22) (Metallocarboxypeptidase D)	extracellular space	0.83	hLNs
E1BMJ0	SERPING1	Serpin family G member 1	extracellular space	1	hLNs
E1BMX5	NRP1	Neuropilin	extracellular space	1	hLNs
A0A0A0MPA0	LOC784932	SERPIN domain-containing protein	extracellular space	1	hLNs
A0A140T828	MFAP5	Microfibrillar-associated protein 5	extracellular space	1	hLNs
A0A140T8A8	None	None	extracellular space	0.99	hLNs
A0A140T8C8	KNG1	Bradykinin	extracellular space	1	hLNs
A2VE29	ITIH5	Inter-alpha-trypsin inhibitor heavy chain H5 (ITI heavy chain H5) (ITI-HC5) (Inter-alpha-inhibitor heavy chain 5)	extracellular space	0.99	hLNs
A4FV05	COL18A1	COL18A1 protein	extracellular space	0.82	hLNs
A5PJA8	EMC7	ER membrane protein complex subunit 7	extracellular space	1	hLNs
A5PJN2	ERO1A ERO1L	ERO1-like protein alpha (ERO1-L) (ERO1-L-alpha) (EC 1.8.4.-) (Endoplasmic reticulum oxidoreductase alpha) (Endoplasmic reticulum oxidoreductin-1-like protein) (Oxidoreductin-1-L-alpha)	extracellular space	1	hLNs
A5PK45	COLGALT1 GLT25D1	Procollagen galactosyltransferase 1 (EC 2.4.1.50) (Collagen beta(1-O)galactosyltransferase 1) (Glycosyltransferase 25 family member 1) (Hydroxylysine galactosyltransferase 1)	extracellular space	0.86	hLNs
A6QLB0	MANBA	Beta-mannosidase (EC 3.2.1.25) (Lysosomal beta A mannosidase) (Mannanase)	extracellular space	0.94	hLNs
A6QLI2	SCG3	Secretogranin-3 (Secretogranin III) (SgIII)	extracellular space	0.98	hLNs
A6QLS9	RAB10	RAB10 protein (RAB10, member RAS oncogene family)	extracellular space	1	hLNs
A6QLY2	GPX7	Glutathione peroxidase 7 (GPx-7) (GSHPx-7) (EC 1.11.1.9)	extracellular space	0.99	hLNs
A6QNS6	NID1	NID1 protein (Nidogen 1)	extracellular space	0.97	hLNs
A6QPJ6	FKBP7	Peptidylprolyl isomerase (EC 5.2.1.8)	extracellular space	0.99	hLNs
A6QR21	MTCH2	Mitochondrial carrier homolog 2 (C. elegans)	extracellular space	1	hLNs
A7YW40	SUPT5H	Transcription elongation factor SPT5	extracellular space	1	hLNs
P37141	GPX3	Glutathione peroxidase 3 (GPx-3) (GSHPx-3) (EC 1.11.1.9) (Plasma glutathione peroxidase) (GPx-P) (GSHPx-P)	extracellular space	1	hLNs
P38447	ENDOG	Endonuclease G, mitochondrial (Endo G) (EC 3.1.30.-)	extracellular space	0.74	hLNs
P55906	TGFBI BIGH3	Transforming growth factor-beta-induced protein ig-h3 (Beta ig-h3) (MP70) (MP78)	extracellular space	1	hLNs
P62998	RAC1	Ras-related C3 botulinum toxin substrate 1 (EC 3.6.5.2) (p21-Rac1)	extracellular space	1	hLNs
P80513	MANF ARMET ARP	Mesencephalic astrocyte-derived neurotrophic factor (Arginine-rich protein) (Protein ARMET)	extracellular space	1	hLNs
Q0IIG2	EFEMP2	EGF containing fibulin extracellular matrix protein 2 (EGF-containing fibulin-like extracellular matrix protein 2)	extracellular space	1	hLNs
Q0V8R6	HEXA	Beta-hexosaminidase subunit alpha (EC 3.2.1.52) (Beta-N-acetylhexosaminidase subunit alpha) (Hexosaminidase subunit A) (N-acetyl-beta-glucosaminidase subunit alpha)	extracellular space	0.96	hLNs
Q0VC16	MIA3	Transport and Golgi organization protein 1 homolog (TANGO1)	extracellular space	1	hLNs
Q0VCU3	CTSF	Cathepsin F	extracellular space	1	hLNs
Q17QC7	NECTIN2 PVRL2	Nectin cell adhesion molecule 2 (Poliovirus receptor-related 2 (Herpesvirus entry mediator B))	extracellular space	0.93	hLNs
Q1JQB0	COL6A2	Collagen type VI alpha 2 chain (Collagen, type VI, alpha 2)	extracellular space	1	hLNs
Q1LZ72	CNPY2	Canopy 2 homolog (Zebrafish)	extracellular space	1	hLNs
Q1RMH3	COX14	Cytochrome c oxidase assembly protein COX14	extracellular space	0.95	hLNs
Q1RMI2	RHOG	Ras homolog family member G (Ras homolog gene family, member G (Rho G))	extracellular space	1	hLNs
Q1RMU4	ERLIN2 SPFH2	Erlin-2 (Endoplasmic reticulum lipid raft-associated protein 2) (Stomatin-prohibitin-flotillin-HflC/K domain-containing protein 2) (SPFH domain-containing protein 2)	extracellular space	0.74	hLNs
Q28009	FUS	RNA-binding protein FUS (Protein pigpen)	extracellular space	1	hLNs
Q28065	C4BPA	C4b-binding protein alpha chain (C4bp)	extracellular space	1	hLNs
Q28105	PROCR EPCR	Endothelial protein C receptor (Activated protein C receptor) (APC receptor) (Endothelial cell protein C receptor) (CD antigen CD201)	extracellular space	1	hLNs
Q2KIL5	PDIA5	Protein disulfide-isomerase A5 (EC 5.3.4.1)	extracellular space	0.78	hLNs
Q2KIM0	FUCA1	Tissue alpha-L-fucosidase (EC 3.2.1.51) (Alpha-L-fucosidase I) (Alpha-L-fucoside fucohydrolase 1) (Alpha-L-fucosidase 1)	extracellular space	0.96	hLNs
E3UM64	CR2 Cr2	Complement C3d receptor 2 (Complement receptor 1 long isoform)	extracellular space	0.96	hLNs
F1MAU4	PRCP	Lysosomal Pro-X carboxypeptidase	extracellular space	0.99	hLNs
F1MC13	LAMA5	Laminin subunit alpha 5	extracellular space	0.98	hLNs
F1MEN8	PDIA4	Protein disulfide-isomerase A4 (EC 5.3.4.1) (Endoplasmic reticulum resident protein 72)	extracellular space	1	hLNs
F1MET0	PLOD3	Procollagen-lysine 5-dioxygenase (EC 1.14.11.4)	extracellular space	0.79	hLNs
F1MFT1	R3HCC1	R3H domain and coiled-coil containing 1	extracellular space	0.92	hLNs
F1MGQ1	DNASE1L3	Deoxyribonuclease	extracellular space	1	hLNs
F1MGY9	AGA	Aspartylglucosaminidase	extracellular space	0.98	hLNs
F1MHR8	None	None	extracellular space	0.99	hLNs
F1MJQ1	RAB7A	Ras-related protein Rab-7a	extracellular space	1	hLNs
F1MKG2	COL6A2	Collagen type VI alpha 2 chain	extracellular space	0.98	hLNs
F1MLJ7	SLIT2	Slit guidance ligand 2	extracellular space	1	hLNs
F1MMR6	CTSD	Cathepsin D (EC 3.4.23.5)	extracellular space	0.97	hLNs
F1MMT2	LAMA2	Laminin subunit alpha 2	extracellular space	1	hLNs
F1MNZ8	EMID1	EMI domain containing 1	extracellular space	0.99	hLNs
Q2KJC3	MPEG1	Macrophage-expressed gene 1 protein (Macrophage gene 1 protein) (Mpg-1) (Perforin-2) (P-2)	extracellular space	1	hLNs
Q2KJH6	SERPINH1	Serpin H1 (Collagen-binding protein) (Colligin)	extracellular space	0.99	hLNs
Q2YDL5	FKBP11	Peptidyl-prolyl cis-trans isomerase FKBP11 (PPIase FKBP11) (EC 5.2.1.8) (FK506-binding protein 11) (FKBP-11) (Rotamase)	extracellular space	1	hLNs
Q32L47	ERP27	Endoplasmic reticulum resident protein 27 (ER protein 27) (ERp27) (Inactive protein disulfide-isomerase 27)	extracellular space	0.98	hLNs
Q32PA8	AAMDC	Mth938 domain-containing protein	extracellular space	1	hLNs
Q3MHE8	SRPRA SRPR	Signal recognition particle receptor subunit alpha (SR-alpha) (Docking protein alpha) (DP-alpha)	extracellular space	0.89	hLNs
Q3MHN2	C9	Complement component C9	extracellular space	0.77	hLNs
Q3SX24	FBXO6 FBS2 FBX6	F-box only protein 6 (F-box protein that recognizes sugar chains 2)	extracellular space	1	hLNs
Q3SYR8	JCHAIN IGJ	Immunoglobulin J chain (Joining chain of multimeric IgA and IgM)	extracellular space	0.99	hLNs
Q3SZ16	IAH1	Isoamyl acetate-hydrolyzing esterase 1 homolog (EC 3.1.-.-)	extracellular space	0.87	hLNs
Q3T000	YKT6	Synaptobrevin homolog YKT6 (EC 2.3.1.-)	extracellular space	0.7	hLNs
Q3T0U1	MESD MESDC2	LRP chaperone MESD (LDLR chaperone MESD) (Mesoderm development candidate 2) (Mesoderm development protein)	extracellular space	0.92	hLNs
Q3ZBC2	SDHAF2 PGL2 SDH5	Succinate dehydrogenase assembly factor 2, mitochondrial (SDH assembly factor 2) (SDHAF2)	extracellular space	0.76	hLNs
Q3ZBS7	VTN	Vitronectin	extracellular space	1	hLNs
Q3ZCI4	PGD	6-phosphogluconate dehydrogenase, decarboxylating (EC 1.1.1.44)	extracellular space	1	hLNs
Q3ZCJ6	EPHX1	Epoxide hydrolase (EC 3.3.2.9)	extracellular space	0.9	hLNs
A5PK47	PDIA2	Protein disulfide-isomerase (EC 5.3.4.1)	extracellular space	1	hLNs
F1MMZ2	FTMT	Ferritin	extracellular space	0.59	hLNs
F1N2E5	None	Cytochrome c oxidase subunit	extracellular space	1	hLNs
G3X7L4	B4GALNT4	Beta-1,4-N-acetylgalactosaminyltransferase (EC 2.4.1.244)	extracellular space	1	hLNs
P13213	SPARC	SPARC (Basement-membrane protein 40) (BM-40) (Osteonectin) (ON) (Secreted protein acidic and rich in cysteine)	extracellular space	1	hLNs
Q24JZ0	NDUFB1	Complex I-MNLL (NADH dehydrogenase [ubiquinone] 1 beta subcomplex subunit 1) (NADH-ubiquinone oxidoreductase MNLL subunit)	extracellular space	1	hLNs
Q5J7S2	BoLA-DQB	MHC class II antigen (Fragment)	extracellular space	1	hLNs
Q5J7S8	BoLA-DQB	MHC class II antigen (Fragment)	extracellular space	1	hLNs
Q68RJ9	CARTPT CART	Cocaine- and amphetamine-regulated transcript protein [Cleaved into: CART(1-39); CART(42-89)]	extracellular space	0.99	hLNs
Q6EV66	fut12	GDP-fucose protein O-fucosyltransferase 1 (EC 2.4.1.221) (Peptide-O-fucosyltransferase 1)	extracellular space	0.92	hLNs
Q6QRN6	NAXE AIBP APOA1BP	NAD(P)H-hydrate epimerase (EC 5.1.99.6) (Apolipoprotein A-I-binding protein) (AI-BP) (NAD(P)HX epimerase)	extracellular space	0.99	hLNs
Q7SIH1	A2M	Alpha-2-macroglobulin (Alpha-2-M)	extracellular space	1	hLNs
Q8SQ21	HINT2	Histidine triad nucleotide-binding protein 2, mitochondrial (HINT-2) (EC 3.-.-.-) (HINT-3)	extracellular space	0.84	hLNs
Q95M18	HSP90B1 GRP94 TRA1	Endoplasmin (94 kDa glucose-regulated protein) (GRP-94) (Heat shock protein 90 kDa beta member 1)	extracellular space	1	hLNs
Q9TU25	RAC2	Ras-related C3 botulinum toxin substrate 2 (p21-Rac2)	extracellular space	1	hLNs
E1BPV7	COL28A1	Collagen type XXVIII alpha 1 chain	extracellular space	0.98	hLNs
Q9TTK8	CKMT1	Creatine kinase U-type, mitochondrial (EC 2.7.3.2) (Acidic-type mitochondrial creatine kinase) (Mia-CK) (Ubiquitous mitochondrial creatine kinase) (U-MtCK)	extracellular space	0.81	hLNs
A4IF69	NHLRC2	NHL repeat-containing protein 2	endomembrane system	0.79	Spleen
A5PJD6	ATL3	ATL3 protein (Atlastin GTPase 3)	endomembrane system	0.86	Spleen
A6QLP7	SSR1	Translocon-associated protein subunit alpha (TRAP-alpha) (Signal sequence receptor subunit alpha) (SSR-alpha)	endomembrane system	0.92	Spleen
A6QP36	LMAN2	LMAN2 protein (Lectin, mannose binding 2)	endomembrane system	0.68	Spleen
Q17QI5	VAMP7 SYBL1	Vesicle-associated membrane protein 7 (VAMP-7) (Synaptobrevin-like protein 1)	endomembrane system	0.87	Spleen
F1MNN7	LBP	Lipopolysaccharide-binding protein	endomembrane system	0.32	Spleen
F1N133	TBXAS1	Thromboxane-A synthase	endomembrane system	0.95	Spleen
Q0P5J8	STRIP1 FAM40A	Striatin-interacting protein 1 (Protein FAM40A)	endomembrane system	0.88	Spleen
Q58DF6	SCAMP4	Secretory carrier-associated membrane protein 4 (Secretory carrier membrane protein 4)	endomembrane system	0.74	Spleen
A5PKI3	FAM3C ILEI	Protein FAM3C (Interleukin-like EMT inducer)	endomembrane system	0.93	Spleen
E1BIN2	SLC4A9	Anion exchange protein	endomembrane system	0.81	Spleen
F1N3H6	DPY19L1	Dpy-19 like C-mannosyltransferase 1	endomembrane system	0.92	Spleen
P63026	VAMP2 SYB2	Vesicle-associated membrane protein 2 (VAMP-2) (Synaptobrevin-2)	endomembrane system	0.94	Spleen
Q5E9Y2	STX17	Syntaxin-17	endomembrane system	0.94	Spleen
Q9TU34	ITPR1	Inositol 1,4,5-trisphosphate receptor type 1 (IP3 receptor isoform 1) (IP3R 1) (InsP3R1) (Type 1 inositol 1,4,5-trisphosphate receptor) (Type 1 InsP3 receptor)	endomembrane system	0.91	Spleen
Q08DB5	STX5	Syntaxin-5	endomembrane system	0.87	Liver; Spleen
F1MIH9	PLBD2	Phospholipase B-like (EC 3.1.1.-)	endomembrane system	0.84	Liver; Spleen
E1BLV1	OSBPL1A	Oxysterol-binding protein	endomembrane system	0.54	Liver; Spleen
F1MI95	ERMP1	Endoplasmic reticulum metallopeptidase 1	endomembrane system	0.96	Liver; hLNs; Spleen
F1N1V3	NUP205	Nucleoporin 205	endomembrane system	0.89	Liver; hLNs
G3N0U8	ERLIN1	ER lipid raft associated 1	endomembrane system	0.72	Liver; hLNs
G5E5M5	PGRMC1	Membrane-associated progesterone receptor component 1	endomembrane system	0.65	Liver; hLNs
A8PVV5	SYPL1	SYPL1 protein (Synaptophysin like 1)	endomembrane system	0.9	Liver; hLNs
E1BFV0	KPNB1	Karyopherin subunit beta 1	endomembrane system	0.79	Liver; hLNs
A7E3X7	TMEM97	Transmembrane protein 97	endomembrane system	0.9	Liver; hLNs
A7MAZ2	STX12	STX12 protein (Syntaxin 12)	endomembrane system	0.83	Liver; hLNs
Q2KIS5	HSD17B11	Hydroxysteroid (17-beta) dehydrogenase 11 (Hydroxysteroid 17-beta dehydrogenase 11)	endomembrane system	0.93	Liver; hLNs
F1MJV0	ATP6V0A1	V-type proton ATPase subunit a	endomembrane system	0.85	Liver; hLNs
F1MNS5	ENPP1	Ectonucleotide pyrophosphatase/phosphodiesterase 1	endomembrane system	0.95	Liver; hLNs
Q2NKT5	SEC61B	Protein transport protein Sec61 subunit beta	endomembrane system	0.83	Liver; hLNs
Q2NL17	CLPTM1	Cleft lip and palate transmembrane protein 1 homolog	endomembrane system	0.96	Liver; hLNs
Q3T0Y8	VAMP8	Vesicle-associated membrane protein 8 (VAMP-8) (Endobrevin) (EDB)	endomembrane system	0.94	Liver; hLNs
Q3SZ87	SSR3	Translocon-associated protein subunit gamma (TRAP-gamma) (Signal sequence receptor subunit gamma) (SSR-gamma)	endomembrane system	0.98	Liver; hLNs
Q6B4J2	VKORC1	Vitamin K epoxide reductase complex subunit 1 (EC 1.17.4.4) (Vitamin K1 2,3-epoxide reductase subunit 1)	endomembrane system	0.97	Liver; hLNs
Q8HZJ8	None	11 beta-hydroxysteroid dehydrogenase type 1	endomembrane system	0.94	Liver; hLNs
F1N582	ODR4	Protein odr-4 homolog	endomembrane system	0.8	Liver
A7MBF4	ANO10	Anoctamin	endomembrane system	0.95	Liver
P79132	CAV1	Caveolin-1	endomembrane system	0.92	Liver
Q1LZF6	ACSL5	Acyl-CoA synthetase long-chain family member 5	endomembrane system	0.9	Liver
Q2KJ44	PTPA PPP2R4	Serine/threonine-protein phosphatase 2A activator (EC 5.2.1.8) (PP2A, subunit B', PR53 isoform) (Phosphotyrosyl phosphatase activator) (PTPA) (Serine/threonine-protein phosphatase 2A regulatory subunit 4) (Serine/threonine-protein phosphatase 2A regulatory subunit B')	endomembrane system	0.82	Liver
Q2KJ57	ABCD1	ATP binding cassette subfamily D member 1 (ATP-binding cassette, sub-family D (ALD), member 1)	endomembrane system	0.85	Liver
Q32L10	TMEM205	Transmembrane protein 205	endomembrane system	0.62	Liver
F1N364	LMBRD1	Lysosomal cobalamin transport escort protein LMBD1	endomembrane system	0.98	Liver
A6H7H4	UGT2A3	UDP-glucuronosyltransferase (EC 2.4.1.17)	endomembrane system	0.95	Liver
A6QLN7	FMO5	Dimethylaniline monooxygenase [N-oxide-forming] (EC 1.14.13.8)	endomembrane system	0.77	Liver
A6QPD5	LOC781988	UDP-glucuronosyltransferase (EC 2.4.1.17)	endomembrane system	0.95	Liver
A7YWD3	UGT1A1	UDP-glucuronosyltransferase (EC 2.4.1.17)	endomembrane system	0.92	Liver
E1BCE2	MGC152010	UDP-glucuronosyltransferase (EC 2.4.1.17)	endomembrane system	0.96	Liver
E1BGA1	METTL7B	Methyltransferase like 7B	endomembrane system	0.97	Liver
E1BKR0	ABCB9	ATP binding cassette subfamily B member 9	endomembrane system	0.91	Liver
F1ME58	CYP4A11	Uncharacterized protein	endomembrane system	0.93	Liver
F1MEU8	LOC540627	Uncharacterized protein	endomembrane system	0.95	Liver
F1MP67	LOC785540	Uncharacterized protein	endomembrane system	0.92	Liver
F1MRL5	LOC540544	UDP-glucuronosyltransferase (EC 2.4.1.17)	endomembrane system	0.96	Liver
F1MWZ2	SLC22A18	Solute carrier family 22 member 18	endomembrane system	0.69	Liver
F1MX37	CACNA2D2	Calcium voltage-gated channel auxiliary subunit alpha2delta 2	endomembrane system	0.84	Liver
F1N3B4	ABCD4	ATP binding cassette subfamily D member 4	endomembrane system	0.62	Liver
G1K127	None	None	endomembrane system	0.93	Liver
G3MYH2	LOC540707	Uncharacterized protein	endomembrane system	0.94	Liver
G3X6X4	AADAC	Arylacetamide deacetylase	endomembrane system	0.95	Liver
G5E540	FMO2	Dimethylaniline monooxygenase [N-oxide-forming] (EC 1.14.13.8)	endomembrane system	0.76	Liver
M0QW17	None	None	endomembrane system	0.96	Liver
O18736	UGT1A1 UGT1A6	UDP-glucuronosyltransferase (EC 2.4.1.17)	endomembrane system	0.95	Liver
O18963	CYP2E1 CYP2E	Cytochrome P450 2E1 (EC 1.14.14.1) (4-nitrophenol 2-hydroxylase) (EC 1.14.13.n7) (CYPIIE1)	endomembrane system	0.95	Liver
Q01361	CYP2D14	Cytochrome P450 2D14 (EC 1.14.14.1) (CYPIID14)	endomembrane system	0.93	Liver
Q29RS1	HSD17B13	Hydroxysteroid (17-beta) dehydrogenase 13 (Hydroxysteroid 17-beta dehydrogenase 13)	endomembrane system	0.94	Liver
Q2KIG6	CYP8B1	Cytochrome P450, family 8, subfamily B, polypeptide 1	endomembrane system	0.89	Liver
Q2KIL9	LOC508455	LOC508455 protein (Fragment)	endomembrane system	0.88	Liver
Q3T047	CYP3A5	Cytochrome P450, family 3, subfamily A, polypeptide 5	endomembrane system	0.95	Liver
Q6IE76	FDFT1 fdft1	Squalene synthase (EC 2.5.1.21)	endomembrane system	0.84	Liver
Q867D1	Scd	Stearoyl-CoA 9-desaturase (EC 1.14.19.1)	endomembrane system	0.88	Liver
Q8HYJ9	FMO3	Dimethylaniline monooxygenase [N-oxide-forming] 3 (EC 1.14.13.8) (EC 1.14.14.73) (Dimethylaniline oxidase 3) (Hepatic flavin-containing monooxygenase 3) (FMO 3) (Trimethylamine monooxygenase) (EC 1.14.13.148)	endomembrane system	0.82	Liver
F1MYH8	PSMD8	26S proteasome non-ATPase regulatory subunit 8	endomembrane system	0.84	hLNs; Spleen
F1N1Z0	VTI1B	Vesicle transport through interaction with t-SNAREs homolog 1B	endomembrane system	0.84	hLNs; Spleen
F1N3K0	DOCK2	Dedicator of cytokinesis 2	endomembrane system	0.87	hLNs; Spleen
O62664	PTGS1 COX-1 COX1	Prostaglandin G/H synthase 1 (EC 1.14.99.1) (Cyclooxygenase-1) (COX-1) (Prostaglandin H2 synthase 1) (PGH synthase 1) (PGHS-1) (PHS 1) (Prostaglandin-endoperoxide synthase 1)	endomembrane system	0.73	hLNs; Spleen
A7YY77	ENDOD1	ENDOD1 protein (Endonuclease domain containing 1)	endomembrane system	0.89	hLNs; Spleen
E1B7B1	SEC63	SEC63 homolog, protein translocation regulator	endomembrane system	0.86	hLNs; Spleen
E1BB63	CLEC4F	C-type lectin domain family 4 member F	endomembrane system	0.81	hLNs; Spleen
E1BEI2	SPCS2	Microsomal signal peptidase 25 kDa subunit (Signal peptidase complex subunit 2)	endomembrane system	0.96	hLNs; Spleen
E1BI58	RRM2	Ribonucleoside-diphosphate reductase (EC 1.17.4.1)	endomembrane system	0.87	hLNs; Spleen
A6QLV1	SUN2 UNC84B	Sad1 and UNC84 domain containing 2 (UNC84B protein)	endomembrane system	0.87	hLNs; Spleen
A6QPL8	NAAA	NAAA protein	endomembrane system	0.86	hLNs; Spleen
A6QPT7	ERAP2	Endoplasmic reticulum aminopeptidase 2 (EC 3.4.11.-)	endomembrane system	0.82	hLNs; Spleen
A7E3W5	SYNGR2	Synaptogyrin-2 (Cellugyrin)	endomembrane system	0.93	hLNs; Spleen
F1MPQ7	GRAMD1B	GRAM domain containing 1B	endomembrane system	0.75	hLNs
F1MQ37	MYH9	Myosin heavy chain 9	endomembrane system	0.73	hLNs
F1MRZ4	ABHD16A	Alpha/beta hydrolase domain-containing protein 16A (EC 3.1.1.23) (Monoacylglycerol lipase ABHD16A) (Phosphatidylserine lipase ABHD16A)	endomembrane system	0.71	hLNs
F1MSL9	UGGT2	UDP-glucose glycoprotein glucosyltransferase 2	endomembrane system	0.93	hLNs
F1MU84	GALNS	Chondroitinsulfatase (EC 3.1.6.4) (Galactose-6-sulfate sulfatase) (N-acetylgalactosamine-6-sulfatase) (N-acetylgalactosamine-6-sulfate sulfatase)	endomembrane system	0.78	hLNs
F1MWY6	EI24	Etoposide-induced protein 2.4 homolog	endomembrane system	0.97	hLNs
F1MXD4	TBC1D13	TBC1 domain family member 13	endomembrane system	0.92	hLNs
F1MYW7	HM13	Histocompatibility minor 13	endomembrane system	0.89	hLNs
F1MZL8	ATP6V1H	V-type proton ATPase subunit H	endomembrane system	0.82	hLNs
F1N090	TBC1D15	TBC1 domain family member 15	endomembrane system	0.86	hLNs
F1N096	LOC786628	Uncharacterized protein	endomembrane system	0.86	hLNs
F1N0F7	EIF5	Eukaryotic translation initiation factor 5	endomembrane system	0.59	hLNs
F1N2X1	SLC12A6	Solute carrier family 12 member 6	endomembrane system	0.82	hLNs
F1N3U0	HSD11B2	Corticosteroid 11-beta-dehydrogenase isozyme 2	endomembrane system	0.62	hLNs
F1N405	RTN4	Reticulon	endomembrane system	0.93	hLNs
F1N4E5	TOR1AIP1	Torsin-1A-interacting protein 1 (Lamin-associated protein 1B) (LAP1B)	endomembrane system	0.95	hLNs
F1N5Q5	VPS11	Vacuolar protein sorting-associated protein 11 homolog	endomembrane system	0.84	hLNs
F1N746	RABGAP1	Uncharacterized protein	endomembrane system	0.92	hLNs
F1N7F9	CACNA2D1	Calcium voltage-gated channel auxiliary subunit alpha2delta 1	endomembrane system	0.86	hLNs
F6QNX4	ERGIC1	Endoplasmic reticulum-golgi intermediate compartment 1	endomembrane system	0.93	hLNs
G3MY77	MAGT1	Dolichyl-diphosphooligosaccharide--protein glycosyltransferase subunit MAGT1 (Magnesium transporter protein 1)	endomembrane system	0.61	hLNs
G8JKY2	None	None	endomembrane system	0.92	hLNs
O18824	SCARB1	Scavenger receptor class B member 1 (SRB1) (SR-BI)	endomembrane system	0.86	hLNs
O46522	CYBB	Cytochrome b-245 heavy chain (EC 1.-.-.-) (CGD91-phox) (Cytochrome b(558) subunit beta) (Cytochrome b558 subunit beta) (Heme-binding membrane glycoprotein gp91phox) (Neutrophil cytochrome b 91 kDa polypeptide) (gp91-1) (gp91-phox) (p22 phagocyte B-cytochrome)	endomembrane system	0.95	hLNs
O97681	ATP6V0A2 ATP6N1B	V-type proton ATPase 116 kDa subunit a2 (V-ATPase 116 kDa subunit a2) (Vacuolar proton translocating ATPase 116 kDa subunit a isoform 2)	endomembrane system	0.87	hLNs
P00171	CYB5A CYB5	Cytochrome b5	endomembrane system	0.94	hLNs
A7YY55	HACD3 PTPLAD1	Very-long-chain (3R)-3-hydroxyacyl-CoA dehydratase 3 (EC 4.2.1.134) (3-hydroxyacyl-CoA dehydratase 3) (HACD3) (Protein-tyrosine phosphatase-like A domain-containing protein 1)	endomembrane system	0.7	hLNs
A8E4N7	TBC1D10A	TBC1D10A protein	endomembrane system	0.69	hLNs
E1B7Q7	TRIP12	E3 ubiquitin-protein ligase TRIP12 (EC 2.3.2.26) (HECT-type E3 ubiquitin transferase TRIP12) (Thyroid receptor-interacting protein 12) (TR-interacting protein 12) (TRIP-12)	endomembrane system	0.9	hLNs
E1B8S1	INTS1	Integrator complex subunit 1	endomembrane system	0.84	hLNs
E1B8X4	NAE1	NEDD8-activating enzyme E1 regulatory subunit	endomembrane system	0.79	hLNs
E1BBC2	TMEM209	Transmembrane protein 209	endomembrane system	0.79	hLNs
E1BBT8	EMC1	ER membrane protein complex subunit 1	endomembrane system	0.93	hLNs
E1BEW9	WDR87	WD repeat domain 87	endomembrane system	0.88	hLNs
E1BFU9	DENND1C	DENN domain containing 1C	endomembrane system	0.84	hLNs
E1BGF8	GPAT3	Glycerol-3-phosphate acyltransferase 3	endomembrane system	0.9	hLNs
E1BGP1	LRCH3	Leucine rich repeats and calponin homology domain containing 3	endomembrane system	0.89	hLNs
E1BHS9	SCAMP3	Secretory carrier-associated membrane protein (Secretory carrier membrane protein)	endomembrane system	0.78	hLNs
E1BJU6	SYNE3	Spectrin repeat containing nuclear envelope family member 3	endomembrane system	0.96	hLNs
E1BKC4	NIPBL	Nipped-B protein	endomembrane system	0.8	hLNs
E1BKZ5	GOLGB1	Golgin B1	endomembrane system	0.94	hLNs
E1BM57	NHLRC3	NHL repeat containing 3	endomembrane system	0.93	hLNs
E1BMF1	TM9SF3	Transmembrane 9 superfamily member	endomembrane system	0.91	hLNs
E1BMF4	KIDINS220	Kinase D interacting substrate 220	endomembrane system	0.86	hLNs
E1BMW2	AP2A1	AP-2 complex subunit alpha	endomembrane system	0.88	hLNs
E1BNC4	DIPK2A	Divergent protein kinase domain 2A	endomembrane system	0.94	hLNs
E1BNG2	MAN1A1	alpha-1,2-Mannosidase (EC 3.2.1.-)	endomembrane system	0.9	hLNs
E1BP30	RTN1 CCDC175	Reticulon	endomembrane system	0.73	hLNs
A0A140T8A6	CYB561	Cytochrome b-561 (Cytochrome b561)	endomembrane system	0.95	hLNs
A1L570	EFNB1	Ephrin-B1	endomembrane system	0.66	hLNs
A4FV10	TMED4	TMED4 protein (Fragment)	endomembrane system	0.65	hLNs
A4FV12	UBA2 SAE2	SUMO-activating enzyme subunit 2 (EC 2.3.2.-)	endomembrane system	0.76	hLNs
A4FV45	TMEM214	Transmembrane protein 214	endomembrane system	0.94	hLNs
A4IF90	ARHGAP15	Rho GTPase-activating protein 15 (ArhGAP15) (Rho-type GTPase-activating protein 15)	endomembrane system	0.81	hLNs
A5D7A5	GOLGA5	Golgin subfamily A member 5 (Golgin-84)	endomembrane system	0.94	hLNs
A5D7C9	TMEM150C	Transmembrane protein 150C	endomembrane system	0.88	hLNs
A5D7G6	STT3B	Dolichyl-diphosphooligosaccharide--protein glycotransferase (EC 2.4.99.18)	endomembrane system	0.79	hLNs
A5D9A8	SQLE	Squalene monooxygenase (EC 1.14.14.17)	endomembrane system	0.89	hLNs
A5D9D3	POR	NADPH--cytochrome P450 reductase (CPR) (P450R) (EC 1.6.2.4)	endomembrane system	0.83	hLNs
A5PJF5	BRI3BP	BRI3 binding protein (BRI3BP protein)	endomembrane system	0.96	hLNs
A5PK34	DEF6	DEF6 guanine nucleotide exchange factor (DEF6 protein)	endomembrane system	0.84	hLNs
A6H709	SWAP70 HSPC321	HSPC321 protein (Switch-associated protein 70)	endomembrane system	0.89	hLNs
A6H7D7	BZW2	BZW2 protein	endomembrane system	0.81	hLNs
A6H7G3	MSMO1 SC4MOL	Methylsterol monooxygenase 1 (SC4MOL protein)	endomembrane system	0.92	hLNs
A6H7H3	HSD17B12 LOC789567	LOC789567 protein (Very-long-chain 3-oxoacyl-CoA reductase)	endomembrane system	0.93	hLNs
A6QL88	SACM1L SAC1	Phosphatidylinositol-3-phosphatase SAC1 (EC 3.1.3.64) (Phosphatidylinositol-4-phosphate phosphatase) (Suppressor of actin mutations 1-like protein)	endomembrane system	0.88	hLNs
A6QLD9	GALNT16 GALNTL1	Polypeptide N-acetylgalactosaminyltransferase (EC 2.4.1.-) (Protein-UDP acetylgalactosaminyltransferase)	endomembrane system	0.78	hLNs
A6QLZ3	ARSB	ARSB protein (Arylsulfatase B)	endomembrane system	0.9	hLNs
A6QNL5	PDIA6	PDIA6 protein (Fragment)	endomembrane system	0.94	hLNs
A6QQR5	TMEM43	TMEM43 protein	endomembrane system	0.8	hLNs
A6QR14	DHCR24	Delta(24)-sterol reductase (EC 1.3.1.72)	endomembrane system	0.94	hLNs
A6QR33	VPS18	Vacuolar protein sorting-associated protein 18 homolog	endomembrane system	0.87	hLNs
A6QR35	SCAMP2	Secretory carrier-associated membrane protein (Secretory carrier membrane protein)	endomembrane system	0.75	hLNs
A7E3T4	STT3A	Dolichyl-diphosphooligosaccharide--protein glycotransferase (EC 2.4.99.18)	endomembrane system	0.94	hLNs
A7MBC7	NEMP1 TMEM194A	Nuclear envelope integral membrane protein 1	endomembrane system	0.88	hLNs
A7MBG5	TBC1D9B	TBC1 domain family member 9B (TBC1D9B protein)	endomembrane system	0.85	hLNs
P67810	SEC11A SEC11L1 SPC18	Signal peptidase complex catalytic subunit SEC11A (EC 3.4.21.89) (Endopeptidase SP18) (Microsomal signal peptidase 18 kDa subunit) (SPase 18 kDa subunit) (SEC11 homolog A) (SEC11-like protein 1) (SPC18)	endomembrane system	0.93	hLNs
P79467	BoLA-DRB3	MHC class II DR beta-chain (Fragment)	endomembrane system	0.74	hLNs
P80311	PPIB	Peptidyl-prolyl cis-trans isomerase B (PPIase B) (EC 5.2.1.8) (Cyclophilin B) (Rotamase B) (S-cyclophilin) (SCYLP)	endomembrane system	0.74	hLNs
Q05B71	CISD2 CDGSH2	CDGSH iron-sulfur domain-containing protein 2	endomembrane system	0.9	hLNs
Q0P5F6	CYB5B	CYB5B protein (Cytochrome b5 type B)	endomembrane system	0.81	hLNs
Q148E6	CYP4B1	Cytochrome P450, family 4, subfamily B, polypeptide 1	endomembrane system	0.94	hLNs
Q148F2	ALOX5AP	Arachidonate 5-lipoxygenase-activating protein	endomembrane system	0.95	hLNs
Q1JQE6	NCEH1 AADACL1	Neutral cholesterol ester hydrolase 1 (NCEH) (EC 3.1.1.-) (Arylacetamide deacetylase-like 1)	endomembrane system	0.96	hLNs
Q1RMS1	TCIRG1	V-type proton ATPase subunit a	endomembrane system	0.86	hLNs
Q1ZYR0	CLN5	Ceroid-lipofuscinosis neuronal protein 5 (Protein CLN5) [Cleaved into: Ceroid-lipofuscinosis neuronal protein 5, secreted form]	endomembrane system	0.91	hLNs
Q24JZ4	MTDH	Metadherin	endomembrane system	0.7	hLNs
Q28056	ASPH	Aspartyl/asparaginyl beta-hydroxylase (EC 1.14.11.16) (Aspartate beta-hydroxylase) (ASP beta-hydroxylase) (Peptide-aspartate beta-dioxygenase)	endomembrane system	0.89	hLNs
Q2KHX3	PRAF2	PRA1 family protein 2	endomembrane system	0.93	hLNs
Q2KHY9	PTDSS1	Phosphatidylserine synthase 1 (PSS-1) (PtdSer synthase 1) (EC 2.7.8.29) (Serine-exchange enzyme I)	endomembrane system	0.78	hLNs
F1MB26	ENTPD1	Ectonucleoside triphosphate diphosphohydrolase 1	endomembrane system	0.85	hLNs
F1MD95	CLSTN1	Calsyntenin 1	endomembrane system	0.94	hLNs
F1MDC1	RRBP1	Ribosome binding protein 1	endomembrane system	0.88	hLNs
F1MDU9	HEATR1	HEAT repeat-containing protein 1	endomembrane system	0.92	hLNs
F1MEW9	HVCN1	Hydrogen voltage-gated channel 1 (Voltage-gated hydrogen channel 1)	endomembrane system	0.94	hLNs
F1MG06	RPTOR	Regulatory associated protein of MTOR complex 1	endomembrane system	0.84	hLNs
F1MGE7	None	None	endomembrane system	0.65	hLNs
F1MHU9	CNOT1	CCR4-NOT transcription complex subunit 1	endomembrane system	0.84	hLNs
F1MIA3	GIMAP5	AIG1-type G domain-containing protein	endomembrane system	0.84	hLNs
F1MKE9	SPTB	Spectrin beta chain	endomembrane system	0.83	hLNs
F1MLE8	SEC22B	SEC22 homolog B, vesicle trafficking protein	endomembrane system	0.84	hLNs
F1MMB0	ARHGAP27	Rho GTPase activating protein 27	endomembrane system	0.83	hLNs
F1MN23	DHRS7B	Dehydrogenase/reductase SDR family member 7B	endomembrane system	0.92	hLNs
F1MN55	TAPT1	Transmembrane anterior posterior transformation 1	endomembrane system	0.93	hLNs
F1MNG1	CYP1B1	Uncharacterized protein	endomembrane system	0.88	hLNs
Q2KJG4	MGST2	Microsomal glutathione S-transferase 2 (Microsomal GST-2) (EC 2.5.1.18) (Glutathione peroxidase MGST2) (EC 1.11.1.-) (Leukotriene C4 synthase MGST2) (EC 4.4.1.20) (Microsomal glutathione S-transferase II) (Microsomal GST-II)	endomembrane system	0.94	hLNs
Q2KJJ8	PLD3	5'-3' exonuclease PLD3 (EC 3.1.16.1) (Choline phosphatase 3) (Phosphatidylcholine-hydrolyzing phospholipase D3) (Phospholipase D3) (PLD 3)	endomembrane system	0.9	hLNs
Q2NL04	TAPBP	TAP binding protein (TAP binding protein (Tapasin)) (Tapasin)	endomembrane system	0.63	hLNs
Q2TBU2	TMX2 TXNDC14	Thioredoxin-related transmembrane protein 2 (Thioredoxin domain-containing protein 14)	endomembrane system	0.98	hLNs
Q2YDE3	GOLT1B	Vesicle transport protein GOT1B (Golgi transport 1 homolog B)	endomembrane system	0.93	hLNs
Q32KR6	FDFT1	Squalene synthase (SQS) (SS) (EC 2.5.1.21) (FPP:FPP farnesyltransferase) (Farnesyl-diphosphate farnesyltransferase)	endomembrane system	0.84	hLNs
Q3MHG1	SPTLC1	Serine palmitoyltransferase 1 (EC 2.3.1.50) (Long chain base biosynthesis protein 1) (LCB 1) (Serine-palmitoyl-CoA transferase 1) (SPT 1) (SPT1)	endomembrane system	0.9	hLNs
Q3SZM3	CYBC1 EROS	Cytochrome b-245 chaperone 1 (Essential for reactive oxygen species protein) (Eros)	endomembrane system	0.81	hLNs
Q3SZU5	SPCS3	Signal peptidase complex subunit 3 (EC 3.4.-.-) (Microsomal signal peptidase 22/23 kDa subunit) (SPC22/23) (SPase 22/23 kDa subunit)	endomembrane system	0.87	hLNs
Q3T081	COA1 FLJ10803	Cytochrome c oxidase assembly factor 1 homolog	endomembrane system	0.88	hLNs
Q3T0N9	SOAT1	O-acyltransferase	endomembrane system	0.83	hLNs
Q3T100	MGST3	Microsomal glutathione S-transferase 3 (Microsomal GST-3) (Glutathione peroxidase MGST3) (EC 1.11.1.-) (Microsomal glutathione S-transferase III) (Microsomal GST-III)	endomembrane system	0.89	hLNs
Q3ZBT5	STX7	Syntaxin-7	endomembrane system	0.82	hLNs
Q3ZBT8	EBP	EBP cholestenol delta-isomerase (Emopamil binding protein (Sterol isomerase))	endomembrane system	0.87	hLNs
Q3ZC25	TMEM106B	Transmembrane protein 106B	endomembrane system	0.96	hLNs
Q3ZCD7	TECR GPSN2	Very-long-chain enoyl-CoA reductase (EC 1.3.1.93) (Synaptic glycoprotein SC2) (Trans-2,3-enoyl-CoA reductase) (TER)	endomembrane system	0.95	hLNs
Q58DH7	SIGMAR1 OPRS1	Sigma non-opioid intracellular receptor 1 (Sigma 1-type opioid receptor) (Sigma1-receptor) (Sigma1R)	endomembrane system	0.91	hLNs
A7MBE1	TBC1D17	TBC1D17 protein	endomembrane system	0.91	hLNs
F1MU30	TBC1D23	TBC1 domain family member 23	endomembrane system	0.91	hLNs
F1MUP3	SEC62	Translocation protein SEC62	endomembrane system	0.88	hLNs
F1N7T2	MAN2A1	Alpha-mannosidase (EC 3.2.1.-)	endomembrane system	0.85	hLNs
Q2KI36	SEC11C	Signal peptidase complex catalytic subunit SEC11 (EC 3.4.21.89)	endomembrane system	0.83	hLNs
Q5E971	TMED10 TMP21	Transmembrane emp24 domain-containing protein 10 (21 kDa transmembrane-trafficking protein) (Transmembrane protein Tmp21) (p24 family protein delta-1) (p24delta1)	endomembrane system	0.84	hLNs
Q5E980	CYP20A1	Cytochrome P450 20A1 (EC 1.14.-.-)	endomembrane system	0.94	hLNs
Q5E9F1	BCAP31	B-cell receptor-associated protein (BCR-associated protein)	endomembrane system	0.96	hLNs
Q5E9M1	ARL6IP5 PRAF3	PRA1 family protein 3 (ADP-ribosylation factor-like protein 6-interacting protein 5) (ARL-6-interacting protein 5) (Aip-5)	endomembrane system	0.95	hLNs
Q5E9R6	CERS4 LASS4	Ceramide synthase 4 (CerS4) (EC 2.3.1.-) (LAG1 longevity assurance homolog 4) (Sphingosine N-acyltransferase CERS4) (EC 2.3.1.24)	endomembrane system	0.86	hLNs
Q5E9X4	LRRC59	Leucine-rich repeat-containing protein 59 [Cleaved into: Leucine-rich repeat-containing protein 59, N-terminally processed]	endomembrane system	0.82	hLNs
Q5EA68	SEC61A1	Protein transport protein Sec61 subunit alpha isoform 1 (Sec61 alpha-1)	endomembrane system	0.93	hLNs
Q6T8E9	CCNT1	Cyclin-T1 (CycT1)	endomembrane system	0.73	hLNs
Q8SQ31	None	ABC transporter TAP2	endomembrane system	0.95	hLNs
Q95140	RPLP0	60S acidic ribosomal protein P0 (60S ribosomal protein L10E)	endomembrane system	0.82	hLNs
Q9GL30	PLBD1	Phospholipase B-like 1 (EC 3.1.1.-) (LAMA-like protein 1) (Lamina ancestor homolog 1) (Phospholipase B domain-containing protein 1) [Cleaved into: Phospholipase B-like 1 chain A; Phospholipase B-like 1 chain B; Phospholipase B-like 1 chain C]	endomembrane system	0.81	hLNs
F1N6W1	PTPN9	Protein tyrosine phosphatase non-receptor type 9	endomembrane system	0.8	hLNs
Q6QRN7	TMBIM1 RECS1	PP1201 protein (Responsive to centrifugal force and shear) (Transmembrane BAX inhibitor motif containing 1)	endomembrane system	0.95	hLNs
F1MTZ0	PPP1R2	Protein phosphatase inhibitor 2	cytoplasm	0.7	Spleen
F1MWF0	HIP1	Huntingtin interacting protein 1	cytoplasm	0.7	Spleen
F1MZT4	MX2	Interferon-induced GTP-binding protein Mx2	cytoplasm	0.7	Spleen
F1N120	LXN	Latexin	cytoplasm	0.7	Spleen
F1N1D5	GBA	Glucosylceramidase (EC 3.2.1.45)	cytoplasm	1	Spleen
F1N2N5	None	None	cytoplasm	0.7	Spleen
F1N6E0	OAS1X	2'-5' oligoadenylate synthase (EC 2.7.7.84)	cytoplasm	0.7	Spleen
G3MX56	RPRD2	Regulation of nuclear pre-mRNA domain containing 2	cytoplasm	0.7	Spleen
I3QQD7	Mx1	GTP-binding protein	cytoplasm	0.7	Spleen
M5FJX5	AMDHD2 BOS_22489	N-acetylglucosamine-6-phosphate deacetylase (EC 3.5.1.25)	cytoplasm	0.7	Spleen
P00517	PRKACA	cAMP-dependent protein kinase catalytic subunit alpha (PKA C-alpha) (EC 2.7.11.11)	cytoplasm	0.61	Spleen
P08728	KRT19	Keratin, type I cytoskeletal 19 (Cytokeratin-19) (CK-19) (Keratin-19) (K19)	cytoplasm	1	Spleen
E1B8G1	NUMB	Protein numb homolog	cytoplasm	0.7	Spleen
E1BA17	COL14A1	Collagen type XIV alpha 1 chain	cytoplasm	0.77	Spleen
E1BED8	None	Tr-type G domain-containing protein	cytoplasm	1	Spleen
E1BEW6	EXOSC7	Exosome component 7	cytoplasm	0.7	Spleen
E1BGH6	ACACA	Acetyl-CoA carboxylase 1 (EC 6.4.1.2)	cytoplasm	1	Spleen
E1BKY4	ITSN1	Intersectin 1	cytoplasm	0.7	Spleen
E1BNE7	CAVIN1	Caveolae associated protein 1	cytoplasm	0.7	Spleen
E1BPV2	AGPS	Alkylglycerone-phosphate synthase (Alkyl-DHAP synthase) (EC 2.5.1.26)	cytoplasm	1	Spleen
A0A140T8A1	HSPB6	Heat shock protein beta-6	cytoplasm	0.7	Spleen
A3KN48	EEFSEC	EEFSEC protein (Eukaryotic elongation factor, selenocysteine-tRNA specific)	cytoplasm	0.7	Spleen
A4FUA8	CAPZA1	F-actin-capping protein subunit alpha-1 (CapZ alpha-1)	cytoplasm	0.64	Spleen
A5D7E1	EHD3 MGC139254	EH domain containing 3 (MGC139254 protein)	cytoplasm	0.7	Spleen
A5D7H6	PPP1R21 KLRAQ1	Coiled-coil domain-containing protein 128 (KLRAQ motif-containing protein 1) (Protein phosphatase 1 regulatory subunit 21)	cytoplasm	0.7	Spleen
A5PJA4	CCDC43	Coiled-coil domain-containing protein 43	cytoplasm	0.7	Spleen
A6H7H2	KLC1	Kinesin light chain	cytoplasm	0.7	Spleen
A6QLW6	SORBS3	SORBS3 protein (Sorbin and SH3 domain containing 3)	cytoplasm	0.7	Spleen
A6QPR3	SORBS2	SORBS2 protein	cytoplasm	0.7	Spleen
A7MBA7	XRCC5	X-ray repair cross complementing 5 (XRCC5 protein)	cytoplasm	0.7	Spleen
A7MBC2	PDXDC1	Pyridoxal-dependent decarboxylase domain-containing protein 1 (EC 4.1.1.-)	cytoplasm	0.7	Spleen
A7MBG0	ADSS2 ADSS	Adenylosuccinate synthetase isozyme 2 (AMPSase 2) (AdSS 2) (EC 6.3.4.4) (Adenylosuccinate synthetase, acidic isozyme) (Adenylosuccinate synthetase, liver isozyme) (L-type adenylosuccinate synthetase) (IMP--aspartate ligase 2)	cytoplasm	1	Spleen
P33672	PSMB3	Proteasome subunit beta type-3 (EC 3.4.25.1) (Proteasome chain 13) (Proteasome component C10-II) (Proteasome theta chain)	cytoplasm	1	Spleen
P61223	RAP1B	Ras-related protein Rap-1b (EC 3.6.5.2) (GTP-binding protein smg p21B)	cytoplasm	1	Spleen
P67868	CSNK2B CK2N	Casein kinase II subunit beta (CK II beta) (Phosvitin)	cytoplasm	0.86	Spleen
P81948	TUBA4A TUBA1	Tubulin alpha-4A chain (Alpha-tubulin 1) (Tubulin alpha-1 chain)	cytoplasm	1	Spleen
Q08DQ1	CAMK1	Calcium/calmodulin-dependent protein kinase I	cytoplasm	0.7	Spleen
Q0II28	RAB4B	Ras-related protein Rab-4	cytoplasm	0.7	Spleen
Q0IIM3	HSPH1	Heat shock protein 105 kDa (Heat shock 110 kDa protein)	cytoplasm	0.76	Spleen
Q0VD29	RRAGC	Ras-related GTP-binding protein	cytoplasm	0.7	Spleen
Q0X0C4	HEXIM1	Protein HEXIM1	cytoplasm	0.7	Spleen
Q148C9	HEBP1	Heme-binding protein 1	cytoplasm	0.99	Spleen
Q17QN6	MPP1 EMP55	55 kDa erythrocyte membrane protein (p55) (Membrane protein, palmitoylated 1)	cytoplasm	0.7	Spleen
Q17QQ2	TPMT	Thiopurine S-methyltransferase (EC 2.1.1.67) (Thiopurine methyltransferase)	cytoplasm	1	Spleen
Q17R04	CCAR1	Cell division cycle and apoptosis regulator 1	cytoplasm	0.7	Spleen
Q1JPJ2	XPNPEP1	Xaa-Pro aminopeptidase 1 (EC 3.4.11.9) (Aminoacylproline aminopeptidase) (Cytosolic aminopeptidase P) (Soluble aminopeptidase P) (sAmp) (X-Pro aminopeptidase 1) (X-prolyl aminopeptidase 1, soluble)	cytoplasm	1	Spleen
Q2KIF2	LRG1	Leucine-rich alpha-2-glycoprotein 1	cytoplasm	0.7	Spleen
F1MBG0	CARM1	Coactivator-associated arginine methyltransferase 1 (EC 2.1.1.319) (Histone-arginine methyltransferase CARM1) (Protein arginine N-methyltransferase 4)	cytoplasm	0.7	Spleen
F1MGK9	ECPAS	Ecm29 proteasome adaptor and scaffold	cytoplasm	0.7	Spleen
F1MI54	ARFGAP1	ADP ribosylation factor GTPase activating protein 1	cytoplasm	0.7	Spleen
F1MKH6	NARS1	Asparagine--tRNA ligase (EC 6.1.1.22)	cytoplasm	1	Spleen
F1MLW0	CALD1	Non-muscle caldesmon	cytoplasm	0.7	Spleen
F1MNI4	RAB5B	RAB5B, member RAS oncogene family	cytoplasm	0.7	Spleen
F1MNN6	MVP	Major vault protein	cytoplasm	0.7	Spleen
F1MPG6	PTBP3	Polypyrimidine tract binding protein 3	cytoplasm	0.7	Spleen
Q2TA08	BAG5	BAG family molecular chaperone regulator 5 (BAG-5) (Bcl-2-associated athanogene 5)	cytoplasm	0.7	Spleen
Q2TBV6	CCDC124	Coiled-coil domain-containing protein 124	cytoplasm	0.7	Spleen
Q32L93	GMPR2	GMP reductase 2 (GMPR 2) (EC 1.7.1.7) (Guanosine 5'-monophosphate oxidoreductase 2) (Guanosine monophosphate reductase 2)	cytoplasm	0.7	Spleen
Q32PH8	EEF1A2	Elongation factor 1-alpha 2 (EF-1-alpha-2) (Eukaryotic elongation factor 1 A-2) (eEF1A-2)	cytoplasm	0.7	Spleen
Q3MHP2	RAB11B	Ras-related protein Rab-11B	cytoplasm	0.7	Spleen
Q3SX44	DDAH2	N(G),N(G)-dimethylarginine dimethylaminohydrolase 2 (DDAH-2) (Dimethylarginine dimethylaminohydrolase 2) (EC 3.5.3.18) (DDAHII) (Dimethylargininase-2)	cytoplasm	0.7	Spleen
Q3SYT9	PCBP2	Poly(RC) binding protein 2	cytoplasm	0.7	Spleen
Q3SZ99	AIP	Peptidylprolyl isomerase (EC 5.2.1.8)	cytoplasm	0.7	Spleen
Q3ZBU9	UBXN4 UBXD2	UBX domain-containing protein 4 (UBX domain-containing protein 2)	cytoplasm	0.7	Spleen
Q3ZBY2	TAGLN3	Transgelin-3	cytoplasm	0.7	Spleen
Q3ZCC8	TPPP3	Tubulin polymerization-promoting protein family member 3	cytoplasm	0.7	Spleen
A3KMX6	UBR7	UBR7 protein (Ubiquitin protein ligase E3 component n-recognin 7 (putative))	cytoplasm	0.7	Spleen
A5PJV9	DTYMK	dTMP kinase (EC 2.7.4.9)	cytoplasm	0.7	Spleen
A5PK26	ACAP1 CENTB1	Arf-GAP with coiled-coil, ANK repeat and PH domain-containing protein 1 (Centaurin-beta-1) (Cnt-b1)	cytoplasm	0.7	Spleen
A7MB32	STK38L	STK38L protein (Serine/threonine kinase 38 like)	cytoplasm	0.7	Spleen
E1B885	TTC37	Tetratricopeptide repeat domain 37	cytoplasm	0.7	Spleen
E1B9R8	SLFN11	Uncharacterized protein	cytoplasm	0.7	Spleen
E1BE92	SMAD2	Mothers against decapentaplegic homolog (MAD homolog) (Mothers against DPP homolog) (SMAD family member)	cytoplasm	0.71	Spleen
E1BEB8	SUPT6H	Transcription elongation factor spt6	cytoplasm	0.7	Spleen
E1BFF0	UNC13D	Unc-13 homolog D	cytoplasm	0.7	Spleen
E1BLF7	NUDCD1	NudC domain-containing protein 1	cytoplasm	1	Spleen
E1BN24	ZNFX1	Zinc finger NFX1-type containing 1	cytoplasm	0.7	Spleen
F1MSF1	RRM1	Ribonucleoside-diphosphate reductase (EC 1.17.4.1)	cytoplasm	1	Spleen
G3N3B7	PTK2	Non-specific protein-tyrosine kinase (EC 2.7.10.2)	cytoplasm	0.7	Spleen
O62829	PPM1A	Protein phosphatase 1A (EC 3.1.3.16) (Protein phosphatase 2C isoform alpha) (PP2C-alpha)	cytoplasm	0.7	Spleen
P21282	ATP6V1C1 ATP6C VATC	V-type proton ATPase subunit C 1 (V-ATPase subunit C 1) (Vacuolar proton pump subunit C 1)	cytoplasm	0.7	Spleen
Q08DI5	RAP2C	Ras-related protein Rap-2c (EC 3.6.5.2)	cytoplasm	0.7	Spleen
Q2KHU3	EXOSC8	Exosome complex component RRP43 (Exosome component 8) (Ribosomal RNA-processing protein 43)	cytoplasm	0.52	Spleen
Q3SZX4	CA3	Carbonic anhydrase 3 (EC 4.2.1.1) (Carbonate dehydratase III) (Carbonic anhydrase III) (CA-III)	cytoplasm	0.7	Spleen
Q5E9E2	MYL9 MYRL2	Myosin regulatory light polypeptide 9 (Myosin regulatory light chain 2, smooth muscle isoform) (Myosin regulatory light chain 9)	cytoplasm	0.7	Spleen
Q5E9Y6	PRUNE1 PRUNE	Exopolyphosphatase PRUNE1 (EC 3.6.1.1)	cytoplasm	0.7	Spleen
Q5EA75	PCYT2	Ethanolamine-phosphate cytidylyltransferase (EC 2.7.7.14) (CTP:phosphoethanolamine cytidylyltransferase) (Phosphorylethanolamine transferase)	cytoplasm	0.7	Spleen
Q645M6	FADD	FAS-associated death domain protein (FAS-associating death domain-containing protein) (Protein FADD)	cytoplasm	0.7	Spleen
A0JN86	PCGF5	Polycomb group RING finger protein 5	cytoplasm	0.7	Spleen
A1A4M4	TATDN3	Putative deoxyribonuclease TATDN3 (EC 3.1.21.-)	cytoplasm	0.7	Spleen
A4FUE2	ABCF3	ABCF3 protein (ATP binding cassette subfamily F member 3)	cytoplasm	0.7	Spleen
A4IFK6	ARFIP1	ARFIP1 protein	cytoplasm	0.7	Spleen
A5PKH5	SDSL	SDSL protein (Serine dehydratase like)	cytoplasm	0.7	Spleen
A6QLE9	MTMR14	MTMR14 protein (Myotubularin related protein 14)	cytoplasm	0.7	Spleen
A6QLQ0	RNF2	E3 ubiquitin-protein ligase RING2 (EC 2.3.2.27) (RING finger protein 1B) (RING finger protein 2) (RING-type E3 ubiquitin transferase RING2)	cytoplasm	0.7	Spleen
A7MB26	LARP4	LARP4 protein (La ribonucleoprotein domain family member 4)	cytoplasm	0.7	Spleen
A8WFL6	DMD	DMD protein	cytoplasm	0.7	Spleen
E1BCH6	CRPPA ISPD	D-ribitol-5-phosphate cytidylyltransferase (EC 2.7.7.40) (2-C-methyl-D-erythritol 4-phosphate cytidylyltransferase-like protein) (Isoprenoid synthase domain-containing protein)	cytoplasm	1	Spleen
E1BD35	RIC8B	Protein Ric-8A (Synembryn-A)	cytoplasm	0.7	Spleen
E1BD46	PADI3	Protein-arginine deiminase (EC 3.5.3.15)	cytoplasm	1	Spleen
E1BJZ0	IFIH1	RNA helicase (EC 3.6.4.13)	cytoplasm	0.7	Spleen
E1BL67	OSBPL2	Oxysterol-binding protein	cytoplasm	0.7	Spleen
E1BLS3	SEC31B	SEC31 homolog B, COPII coat complex component	cytoplasm	0.7	Spleen
E1BMY2	SRXN1	Sulfiredoxin (EC 1.8.98.2)	cytoplasm	1	Spleen
F1MF68	AP1G1	AP-1 complex subunit gamma	cytoplasm	0.7	Spleen
F1MFA8	ALOX12	Arachidonate 12-lipoxygenase, 12S type	cytoplasm	0.7	Spleen
F1MFD0	BEND5	BEN domain containing 5	cytoplasm	0.7	Spleen
F1MJB0	FILIP1L	Filamin A interacting protein 1 like	cytoplasm	0.7	Spleen
F1MSE4	GPHN	Molybdopterin molybdenumtransferase (EC 2.10.1.1)	cytoplasm	0.7	Spleen
F1MU43	ODF2	Outer dense fiber protein 2	cytoplasm	0.7	Spleen
F1MUW4	APAF1	Apoptotic protease-activating factor 1 (APAF-1)	cytoplasm	0.7	Spleen
F1MWY0	NSMAF	Neutral sphingomyelinase activation associated factor	cytoplasm	0.7	Spleen
F1MY54	NOS3	Nitric oxide synthase (EC 1.14.13.39)	cytoplasm	0.7	Spleen
[truncated: 1,110 more rows]
